# Supplementary material for: Circulation dynamics of West Nile virus in Germany, 2023 and 2024
Source: Virol J. 2025 Dec 18;23:58. doi: 10.1186/s12985-025-03043-8 (PMC12955091; doi:10.1186/s12985-025-03043-8)
Supplement: Supplementary file 2 — Supplementary Tables S1 and S2: Whole genome sequenced West Nile RNA positive bird samples in 2023 and 2024. [file 12985_2025_3043_MOESM2_ESM.xlsx]

## Sheet: 2023
Supplementary Table S1: Whole genome sequenced West Nile RNA positive bird samples in 2023.
Sample number	FLI number	Date of death (or blood sampling)	Order	Bird species	Bird species German name	Bird species Scientific name	Housing	RNA sample origin for sequencing	Ct value in WNV RT-qPCR (5´UTR)	Ct value in WNV RT-qPCR (NS2A)	Sample origin: address	Sample origin: federal state	Sample origin: postal code	Sample origin: longitude	Sample origin: latitude	TSN-SO-number
1	ED-I-80/23	2023-07-23	Accipitriformes	Eurasian Goshawk	Habicht	Astur gentilis	wild	brain	13.87	9.79	Britzer Garten, Berlin-Britz	Berlin	12349	13.4192	52.4324	23-416-00021
2	ED-I-81/23	2023-07-22	Accipitriformes	Eurasian Goshawk	Habicht	Astur gentilis	wild	liver	15.37	11.22	Türksteinweg, Berlin-Zehlendorf	Berlin	14167	13.2666	52.4212	23-416-00006
3	ED-I-84/23	2023-08-06	Strigiformes	Snowy Owl	Schneeeule	Bubo scandiacus	zoo	organ pool	21.26	not tested	Tierpark Riesa, Meißen	Saxony	01589	13.3145	51.3045	23-416-00009
4	ED-I-98/23-1	2023-07-16	Strigiformes	Tawny Owl	Waldkauz	Strix aluco	zoo	brain	17	not tested	Tierpark Dessau-Roßlau	Saxony-Anhalt	06846	12.2341	51.8466	23-416-00002
5	ED-I-99/23	2023-07-25	Falconiformes	European Kestrel	Turmfalke	Falco tinnunculus	wild	brain	18.8	not tested	Magdeburg	Saxony-Anhalt	39124	11.6423	52.1674	23-416-00005
6	ED-I-100/23	2023-08-04	Accipitriformes	Eurasian Goshawk	Habicht	Astur gentilis	wild	brain	20	not tested	Bitterfeld-Wolfen	Saxony-Anhalt	06766	12.2612	51.6884	23-416-00007
7	ED-I-103/23	2023-08-25	Strigiformes	Snowy Owl	Schneeeule	Bubo scandiacus	zoo	liver	20.73	18.13	Zoopark Erfurt	Thuringia	99087	11.026	51.0236	not available
8	ED-I-108/23	2023-08-28	Strigiformes	Northern Hawk-Owl	Sperbereule	Surnia ulula	zoo	brain	18.59	not tested	Zoologischer Garten Dresden	Saxony	01219	13.753	51.0371	23-416-00020
9	ED-I-113/23	2023-08-31	Strigiformes	Snowy Owl	Schneeeule	Bubo scandiacus	zoo	central nervous system	21.9	18	Vogelpark Bobenheim-Roxheim	Rhineland-Palatinate	67240	8.36223	49.5869	23-416-00015
10	ED-I-115/23	2023-08-18	Accipitriformes	Eurasian Goshawk	Habicht	Astur gentilis	wild	brain	29.98	25.46	Alt- Friedrichsfelde, Berlin	Berlin	10315	13.5088	52.5102	23-416-00017
11	ED-I-116/23	2023-08-30	Anseriformes	Brant Goose	Ringelgans	Branta bernicla	zoo	brain	25.91	21.38	Tierpark Cottbus	Brandenburg	03042	14.353	51.7449	23-416-00018
12	ED-I-117/23	2023-09-01	Charadriiformes	Common Redshank	Rotschenkel	Tringa totanus	zoo	brain	27.74	24.37	Tiergarten Delitzsch	Saxony	04509	12.3183	51.5282	23-416-00019
13	ED-I-185/23	2023-08-25	Psittaciformes	Swift Parrot	Schwalbensittich	Lathamus discolor	zoo	brain	14	not tested	Zoologischer Garten Halle (Saale)	Saxony-Anhalt	06114	11.9645	51.5058	23-416-00013
14	ED-I-186/23	2023-09-21	Accipitriformes	Eurasian Goshawk	Habicht	Astur gentilis	wild	brain	14	not tested	Maybachstraße, Magdeburg Rothensee	Saxony-Anhalt	39104	11.6214	52.1257	23-416-00024
15	ED-I-06/24	2023-09-28	Accipitriformes	Eurasian Goshawk	Habicht	Astur gentilis	wild	brain	23.72	21.36	Manassestraße, Petershagen/ Eggersdorf	Brandenburg	15370	13.7843	52.5165	24-416-00001
16	M 9392 and ED-I-91/23	30.07.2023**	Accipitriformes	Eurasian Goshawk	Habicht	Astur gentilis	wild	blood cruor	27.48	25.41	Buckower Ring, Berlin-Biesdorf (Marzahn)	Berlin	12683	13.5715	52.5254	23-416-00022
17	M 9419 and ED-I-114/23	22.08.2023**	Accipitriformes	Eurasian Goshawk	Habicht	Astur gentilis	wild	blood cruor	28.02	28.36	Zaue	Brandenburg	15913	14.1821	52.0415	not available
18	M 9384	21.07.2023*	Passeriformes	Eurasian Jay	Eichelhäher	Garrulus glandarius	wild	blood cruor	29.54	30.1	Zerbster Straße, Berlin	Berlin	12209	13.3379	52.4196	not available
19	M 9367 and ED-I-50/23	12.07.2023**	Accipitriformes	Eurasian Goshawk	Habicht	Astur gentilis	wild	blood cruor	30.52	30.01	Marchander Straße, Berlin	Berlin	12249	13.3551	52.4206	23-416-00003
20	M 9391	28.07.2023*	Columbiformes	Common Wood Pigeon	Ringeltaube	Columba palumbus	wild	blood cruor	31.07	31.24	Liebenwalder Straße, Berlin	Berlin	13347	13.3621	52.5521	not available
21	ED-I-49/23	2023-07-08	Accipitriformes	Eurasian Goshawk	Habicht	Astur gentilis	wild	brain	25.66	23	Berlin-Niederschönhausen	Berlin	13158	13.3765	52.577	23-416-00004
22	ED-I-90/23	2023-08-02	Accipitriformes	Eurasian Goshawk	Habicht	Astur gentilis	wild	brain	26.73	22.09	Lanker Straße, Berlin	Berlin	13125	13.4782	52.612	23-416-00010
23	ED-I-130/23	2023-08-30	Accipitriformes	Eurasian Goshawk	Habicht	Astur gentilis	wild	brain	16.04	12.46	Kummerower Ring, Berlin	Berlin	12169	13.5849	52.5261	not available
24	ED-I-131/23	2023-08-27	Accipitriformes	Eurasian Goshawk	Habicht	Astur gentilis	wild	brain	21.64	18	Ahornweg, Berlin	Berlin	13088	13.4793	52.5502	23-416-00023
25	ED-I-150/23	2023-10-06	Accipitriformes	Eurasian Goshawk	Habicht	Astur gentilis	wild	brain	20.33	17.99	Ritterstraße, Berlin	Berlin	10969	13.4009	52.5034	23-416-00036
		*live wild bird from monitoring
		**blood collected from live wild birds from monitoring, later dead bird tissue samples available

## Sheet: 2024
Supplementary Table S2: Whole genome sequenced West Nile RNA positive bird samples in 2024.
Sample number	FLI number or number of submitter	Date of death (or blood sampling), if available	Alternatively: date of sample arrival in the laboratory	Order	Bird species	Bird species German name	Bird species Scientific name	Housing	RNA sample origin for sequencing	Ct value in WNV RT-qPCR (5`UTR)	Ct value in WNV RT-qPCR (NS2A)	Sample origin: address	Sample origin: federal state	Sample origin: postal code	Sample origin: longitude	Sample origin: latitude	TSN-SO-number
1	ED-I-93/24	2024-07-05		Accipitriformes	Eurasian Goshawk	Habicht	Astur gentilis	wild	brain	25.71	24.09	Frohnauer Straße, Berlin-Hermsdorf	Berlin	13467	13.2933	52.6219	24-416-00004
2	ED-I-94/24	2024-07-22		Psittaciformes	Scarlet-breasted Lorikeet	Mitchell-Lori	Trichoglossus forsteni mitchellii	zoo	brain	14.93	14.42	Tierpark-Berlin Friedrichsfelde	Berlin	10319	13.5291	52.5016	24-416-00005
3	ED-I-142/24	2024-08-01		Accipitriformes	Eurasian Goshawk	Habicht	Astur gentilis	wild	liver and heart	23.83	21.41	Alsterweg, Berlin-Zehlendorf	Berlin	14167	13.2774	52.4188	24-416-00011
4	ED-I-143/24	2024-07-17		Accipitriformes	Eurasian Goshawk	Habicht	Astur gentilis	wild	brain	15.33	13.75	Spandauer Forst, Berlin	Berlin	13587	13.1967	52.5616	24-416-00014
5	ED-I-144/24	2024-07-31		Accipitriformes	Eurasian Goshawk	Habicht	Astur gentilis	wild	brain	15.42	13.97	Tirschenreuther Ring, Berlin	Berlin	12279	13.3473	52.4107	24-416-00016
6	ED-I-145/24	2024-07-27		Accipitriformes	Eurasian Goshawk	Habicht	Astur gentilis	wild	brain	13.91	12.59	Kolonie Teltowblick, Berlin	Berlin	14165	13.2653	52.4095	24-416-00012
7	ED-I-146/24	2024-07-24		Passeriformes	Hooded Crow	Nebelkrähe	Corvus cornix	wild	liver and heart	25.72	22.8	Ceciliengärten, Berlin-Friedenau	Berlin	12159	13.342	52.4736	24-416-00015
8	ED-I-177/24	2024-08-05		Accipitriformes	Eurasian Goshawk	Habicht	Astur gentilis	wild	brain	11.94	9.97	Beymerstraße, Berlin-Steglitz	Berlin	12167	13.3329	52.4504	24-416-00043
9	ED-I-178/24	2024-08-09		Accipitriformes	Eurasian Goshawk	Habicht	Astur gentilis	wild	brain	18.36	15.72	Schlettstadter Straße, Berlin	Berlin	14169	13.2658	52.4407	24-416-00042
10	ED-I-231/24	2024-08-30		Accipitriformes	Eurasian Goshawk	Habicht	Astur gentilis	wild	brain	25.35	22.66	Großbeerenstraße, Berlin	Berlin	10963	13.3856	52.4996	24-416-00091
11	ED-I-233/24	2024-08-15		Accipitriformes	Eurasian Goshawk	Habicht	Astur gentilis	wild	brain	16.04	13.9	Am Waldrand, Berlin Rudow	Berlin	14163	13.4753	52.4081	24-416-00161
12	ED-I-235/24	2024-08-28		Accipitriformes	Eurasian Goshawk	Habicht	Astur gentilis	wild	liver and heart	28.56	25.39	Britzerdamm, Kurpark Britz, Berlin	Berlin	12347	13.4356	52.4477	24-416-00160
13	ED-I-176/24	2024-08-13		Accipitriformes	Eurasian Goshawk	Habicht	Astur gentilis	wild	liver and heart	22.54	19.41	Hellersdorf, Suhler Straße, Berlin	Berlin	12629	13.5853	52.5385	24-416-00053
14	ED-I-232/24	2024-08-29		Accipitriformes	Eurasian Goshawk	Habicht	Astur gentilis	wild	brain	23.75	21.32	Schillerpark, Berlin	Berlin	13349	13.3482	52.5584	24-416-00096+150
15	ED-I-234/24	2024-08-20		Accipitriformes	Eurasian Goshawk	Habicht	Astur gentilis	wild	brain	20.08	17.8	Gerichtsstraße, Berlin	Berlin	13347	13.3647	52.5449	24-416-00097+149
16	ED-I-236/24	2024-08-29		Accipitriformes	Eurasian Goshawk	Habicht	Astur gentilis	wild	brain	25.53	22.92	Weitlingstraße, Berlin	Berlin	10317	13.4986	52.5101	24-416-00092
17	ED-I-267/24	2024-09-06		Accipitriformes	Common Buzzard	Mäusebussard	Buteo buteo	wild	brain	23.92	22.04	Zeppelinstraße, Berlin	Berlin	12459	13.5221	52.4648	24-416-00127
18	ED-I-202/24	2024-08-19		Accipitriformes	Eurasian Goshawk	Habicht	Astur gentilis	wild	liver and heart	20.03	17.8	Klobbickerstraße, Breydin	Brandenburg	16230	13.8369	52.773	24-416-00065
19	ED-I-204/24	2024-08-20		Falconiformes	Saker Falcon	Sakerfalke	Falco cherrug	aviary	liver and heart	28.36	26.47	Ravensberggestell, Potsdam	Brandenburg	14478	13.0668	52.3506	24-416-00071
20	ED-I-179/24	2024-08-05		Accipitriformes	Eurasian Goshawk	Habicht	Astur gentilis	wild	liver and heart	20.07	17.63	Eichenweg, Kleinmachnow	Brandenburg	14532	13.2472	52.4118	24-416-00047
21	4124022518	2024-07-25		Passeriformes	Domestic Canary	Kanarienvogel	Serinus canaria forma domestica	aviary	brain	18	not tested	Bigenhagenstraße, Lutherstadt Wittenberg	Saxony-Anhalt	06886	12.6396	51.8705	24-416-00006
22	ED-I-133/24	2024-07-25		Accipitriformes	Eurasian Goshawk	Habicht	Astur gentilis	wild	heart	26.31	24.65	Baloghweg, Mannheim-Neckarau	Baden-Wurttemberg	68199	8.47488	49.446	24-416-00007
23	ED-I-148/24	2024-08-03		Strigiformes	Snowy Owl	Schneeeule	Bubo scandiacus	zoo	liver and heart	15.21	13.73	Vogelpark Marlow	Mecklenburg-Western Pomerania	18337	12.567	54.1445	24-416-00013
24	4124023673	2024-08-08		Strigiformes	Snowy Owl	Schneeeule	Bubo scandiacus	zoo	brain	19	not tested	Tiergarten Stendal	Saxony-Anhalt	39576	11.8466	52.5987	24-416-00019
25	4124024588	2024-08-18		Strigiformes	Snowy Owl	Schneeeule	Bubo scandiacus	zoo	brain	14	not tested	Zoologischer Garten Magdeburg	Saxony-Anhalt	39124	11.6378	52.1682	24-416-00025
26	4224024887	2024-08-20		Passeriformes	Unspecified sparrow	Sperling	Passer spp.	wild	brain	18	not tested	Nauendorfer Weg, Krosigk	Saxony-Anhalt	06193	11.9349	51.6101	24-416-00031
27	4124025032	2024-08-21		Tinamiformes	Chilean Tinamou	Chilesteißhuhn	Nothoprocta perdicaria	zoo	brain	24	not tested	Bernburger Freizeit, Bereich Tiergarten, Bernburg (Saale)	Saxony-Anhalt	06406	11.7282	51.7944	24-416-00034
28	ED-I-167/24		2024-08-07	Passeriformes	Eurasian Blackbird	Amsel	Turdus merula	wild	brain	27.54	24.86	Leiferde	Lower Saxony	38542	10.4437	52.4387	24-416-00036
29	ED-I-171/24	2024-08-16	2024-08-22	Strigiformes	Snowy Owl	Schneeeule	Bubo scandiacus	zoo	heart	16.08	13.03	Tierpark Hamm	North Rhine-Westphalia	59063	7.81561	51.663	24-416-00052
30	ED-I-172/24	2024-08-16	2024-08-22	Strigiformes	Snowy Owl	Schneeeule	Bubo scandiacus	zoo	liver and heart	14.78	12.37	Tierpark Bischofswerda	Saxony	1877	14.1764	51.1266	24-416-00041
31	ED-I-183/24	2024-08-15	2024-08-26	Phoenicopteriformes	Chilean Flamingo	Chileflamingo	Phoenicopterus chilensis	zoo	liver and heart	16.72	13.94	Zoo Leipzig	Saxony	04105	12.3721	51.3494	24-416-00059
32	ED-I-184/24		2024-08-21	Strigiformes	Great Grey Owl	Bartkauz	Strix nebulosa	zoo	liver and heart	13.59	11.06	Tierpark Ueckermünde	Mecklenburg-Western Pomerania	17373	14.0277	53.729	24-416-00035
33	ED-I-196/24	2024-08-29		Accipitriformes	Bald Eagle	Weißkopfseeadler	Haliaeetus leucocephalus	zoo	brain	14.32	12.04	Wildpark Schwarze Berge, Rosengarten	Lower Saxony	21224	9.88652	53.4461	24-416-00089
34	ED-I-215/24	2024-08-29		Strigiformes	Tawny Owl	Waldkauz	Strix aluco	zoo	liver and heart	14.6	11.94	Natur- und Umweltpark Güstrow, Primerburg	Mecklenburg-Western Pomerania	18273	12.224	53.789	24-416-00063
35	ED-I-220/24	2024-08-20		Passeriformes	Great Tit	Kohlmeise	Parus major	wild	brain	24.57	21.35	Karlstein am Main	Bavaria	63791	9.04509	50.0383	24-416-00054
36	ED-I-230/24	2024-08-26		Strigiformes	Tawny Owl	Waldkauz	Strix aluco	wild	brain	28.26	25.7	Söhrer Forst	Lower Saxony	31199	9.96475	52.0905	24-416-00078
37	ED-I-264/24	2024-08-25	2024-09-17	Galliformes	Golden Pheasant	Goldfasan	Chrysolophus pictus	zoo	liver and heart	28	26.24	Tierpark Chemnitz	Saxony	09117	12.8346	50.8171	24-416-00119
38	4124025917	2024-09-02		Passeriformes	Red-winged Starling	Rotschwingenstar	Onychognathus morio	zoo	brain	25	not tested	Zoologischer Garten Halle (Saale)	Saxony-Anhalt	06114	11.9611	51.505	24-416-00076
39	4224026626	2024-09-09		Passeriformes	European Greenfinch	Grünfink	Chloris chloris	wild	brain	17	not tested	Beetzendorf	Saxony-Anhalt	38489	10.8022	52.7756	24-416-00105
40	ED-I-294/24		2024-09-16	Accipitriformes	Eurasian Goshawk	Habicht	Astur gentilis	wild	EDTA whole blood	33.06	29.07	Dorfstraße, Eberstedt	Thuringia	99518	11.5798	51.0747	24-416-00123
41	24 11000-P 503	2024-09-14		Accipitriformes	Eurasian Goshawk	Habicht	Astur gentilis	wild	brain	22.78	not tested	Tangstedt	Schleswig-Holstein	25499	9.86907	53.7015	24-416-00241
42	ED-I-312/24	2024-09-11		Strigiformes	Tawny Owl	Waldkauz	Strix aluco	wild	brain	31.24	27.81	Altwarmbüchen, Hannover Burgwedel	Lower Saxony	30938	9.81372	52.5086	24-416-00214
43	ED-I-328/24	2024-09-16		Phoenicopteriformes	Chilean Flamingo	Chileflamingo	Phoenicopterus chilensis	zoo	brain	20.98	19.12	Zoo Leipzig	Saxony	04105	12.3721	51.3494	24-416-00189
44	ED-I-337/24	2024-09-10	2024-09-23	Psittaciformes	Rainbow Lorikeet	Regenbogenlori	Trichoglossus moluccanus	zoo	liver	26.47	24.47	Zoopark Erfurt	Thuringia	99087	11.0282	51.0233	24-416-00207
45	ED-I-363/24	2024-09-22	2024-09-30	Charadriiformes	Common Ringed Plover	Sandregenpfeifer	Charadrius hiaticula	zoo	organ pool	28.65	25.73	Zoologischer Garten Dresden	Saxony	01219	13.7545	51.038	24-416-00200
46	ED-I-364/24	2024-08-12	2024-09-30	Strigiformes	Boreal Owl	Raufußkauz	Aegolius funereus	zoo	organ pool	16.96	14.21	Tierparkgesellschaft Weißwasser, Weißwasser/Oberlausitz	Saxony	02943	14.6354	51.5127	24-416-00224
47	ED-I-453/24	2024-09-18		Passeriformes	Blue Tit	Blaumeise	Cyanistes caeruleus	wild	organ pool	21.64	18.72	Offenthal	Hesse	63303	8.73902	49.9769	24-416-00183
48	ED-I-454/24	2024-09-26		Accipitriformes	Eurasian Goshawk	Habicht	Astur gentilis	wild	brain	24.23	21.55	Hamburg Wandsbek	Hamburg	22359	10.1619	53.6462	24-416-00187
49	ED-I-463/24	2024-09-30	2024-10-07	Accipitriformes	Eurasian Goshawk	Habicht	Astur gentilis	wild	brain	22.19	20.07	Bergedorfer Straße, Hamburg Bergedorf	Hamburg	21033	10.203	53.4899	24-416-00208
50	ED-I-471/24		2024-09-19	Passeriformes	Domestic Canary	Kanarienvogel	Serinus canaria forma domestica	aviary	liver	18.32	15.87	Fliederweg, Helbra	Saxony-Anhalt	06311	11.4723	51.5591	24-416-00151
51	ED-I-472/24		2024-09-24	Accipitriformes	Eurasian Goshawk	Habicht	Astur gentilis	wild	liver	31.95	28.39	Teichkoppel, Dänischenhagen	Schleswig-Holstein	24229	9.9045	54.0947	24-416-00239
52	4124026538	2024-09-05		Psittaciformes	Coconut Lorikeet	Gebirgslori	Trichoglossus haematodus	zoo	brain	14	not tested	Tierpark Dessau-Roßlau	Saxony-Anhalt	06846	12.2341	51.8466	24-416-00111
53	ED-I-563/24	2024-11-21		Accipitriformes	Eurasian Goshawk	Habicht	Astur gentilis	wild	brain and liver	22.93	18.86	„Waldweg“ beim Stadtgebiet Ludwigsburg	Baden-Wurttemberg	71642	9.20174	48.8856	24-416-00268
54	ED-I-475/24	2024-09-02		Accipitriformes	Eurasian Goshawk	Habicht	Astur gentilis	wild	liver and heart	20.66	17.89	Tierheim Berlin-Hohenschönhausen	Berlin	13057	13.5449	52.5755	24-416-00240
55	ED-I-476/24	2024-09-17		Accipitriformes	Eurasian Goshawk	Habicht	Astur gentilis	wild	brain	16.84	14.43	Hoppegarten	Brandenburg	15366	13.6539	52.4981	24-416-00236
56	04-51024-000647	2024-09-19		Accipitriformes	Eurasian Goshawk	Habicht	Astur gentilis	wild	liver and heart	28.63	not tested	Petershagen	North Rhine-Westphalia	32469	8.9653	52.3467	24-416-00254
57	ED-I-473/24	2024-09-13		Accipitriformes	Eurasian Goshawk	Habicht	Astur gentilis	wild	liver and heart	26.79	23.9	Am Stern, Potsdam	Brandenburg	14480	13.1452	52.3738	24-416-00235
58	ED-I-474/24	2024-09-11		Accipitriformes	Eurasian Goshawk	Habicht	Astur gentilis	wild	liver and heart	27.82	25.37	Sonnenallee / Peter-Anders-Straße, Berlin-Neukölln	Berlin	12057	13.4751	52.4636	not available
59	ED-I-507/24	2024-10-04		Accipitriformes	Eurasian Goshawk	Habicht	Astur gentilis	wild	brain	30.41	27.04	Uhlandstraße, Berlin-Charlottenburg	Berlin	10719	13.3253	52.5012	24-416-00263
60	ED-I-524/24	2024-09-28		Accipitriformes	Eurasian Goshawk	Habicht	Astur gentilis	wild	brain	29.54	30.97	Tierpark-Berlin Friedrichsfelde	Berlin	10319	13.5291	52.5022	24-416-00269
61	A 844	07.08.2024*		Accipitriformes	Eurasian Goshawk	Habicht	Astur gentilis	wild	blood cruor	24.33	25.08	Kirchhain	Hesse	35274	not available	not available	not available
		*live wild bird from monitoring
