# Supplementary material for: Circulation dynamics of West Nile virus in Germany, 2023 and 2024
Source: Virol J. 2025 Dec 18;23:58. doi: 10.1186/s12985-025-03043-8 (PMC12955091; doi:10.1186/s12985-025-03043-8)
Supplement: Supplementary file 4 — Supplementary File F1: Breakdown of the sequences in Figure 5, including their country of origin and total numbers. [file 12985_2025_3043_MOESM4_ESM.txt]

ED-I-267_24	Germany	2024
ED-I-204_24	Germany	2024
ED-I-202_24	Germany	2024
ED-I-179_24	Germany	2024
ED-I-176_24	Germany	2024
ED-I-150_23	Germany	2023
ED-I-131_23	Germany	2023
ED-I-130_23	Germany	2023
ED-I-113_23	Germany	2023
ED-I-90_23	Germany	2023
ED-I-50_23	Germany	2023
ED-I-49_23	Germany	2023
ED-I-06_24	Germany	2024
ED-I-235_24	Germany	2024
ED-I-233_24	Germany	2024
ED-I-231_24	Germany	2024
ED-I-178_24	Germany	2024
ED-I-177_24	Germany	2024
ED-I-146_24	Germany	2024
ED-I-145_24	Germany	2024
ED-I-144_24	Germany	2024
ED-I-143_24	Germany	2024
ED-I-142_24	Germany	2024
ED-I-94_24	Germany	2024
ED-I-93_24	Germany	2024
04-51024-000647	Germany	2024
ED-I-476_24	Germany	2024
ED-I-463_24	Germany	2024
ED-I-475_24	Germany	2024
ED-I-454_24	Germany	2024
ED-I-563_24	Germany	2024
ED-I-453_24	Germany	2024
ED-I-312_24	Germany	2024
4124026538	Germany	2024
ED-I-472_24	Germany	2024
ED-I-230_24	Germany	2024
ED-I-471_24	Germany	2024
ED-I-220_24	Germany	2024
ED-I-364_24	Germany	2024
ED-I-215_24	Germany	2024
ED-I-363_24	Germany	2024
ED-I-196_24	Germany	2024
ED-I-337_24	Germany	2024
ED-I-184_24	Germany	2024
ED-I-328_24	Germany	2024
ED-I-171_24	Germany	2024
ED-I-167_24	Germany	2024
24_11000-P_503	Germany	2024
ED-I-294_24	Germany	2024
ED-I-148_24	Germany	2024
ED-I-117_23	Germany	2023
ED-I-133_24	Germany	2024
ED-I-116_23	Germany	2023
4224026626	Germany	2024
ED-I-186_23	Germany	2023
ED-I-115_23	Germany	2023
4124025917	Germany	2024
ED-I-264_24	Germany	2024
ED-I-185_23	Germany	2023
ED-I-108_23	Germany	2023
ED-I-183_24	Germany	2024
ED-I-103_23	Germany	2023
ED-I-100_23	Germany	2023
ED-I-172_24	Germany	2024
ED-I-99_23	Germany	2023
ED-I-84_23	Germany	2023
ED-I-98_23_-1	Germany	2023
ED-I-81_23	Germany	2023
4124025032	Germany	2024
ED-I-524_24	Germany	2024
ED-I-114_23	Germany	2023
ED-I-80_23	Germany	2023
4224024887	Germany	2024
ED-I-507_24	Germany	2024
ED-I-91_23	Germany	2023
4124024588	Germany	2024
M9391	Germany	2023
ED-I-474_24	Germany	2024
4124023673	Germany	2024
M9384	Germany	2023
ED-I-473_24	Germany	2024
A_844	Germany	2024
4124022518	Germany	2024
ED-I-236_24	Germany	2024
ED-I-234_24	Germany	2024
ED-I-232_24	Germany	2024
LR989885.1	Germany	2019
LR989888.1	Germany	2019
MN939557.1	Italy	2018
MN939558.1	Italy	2016
MN939559.1	Italy	2016
MN939560.1	Italy	2016
MN939561.1	Italy	2018
MN939562.1	Italy	2018
MN939564.1	Italy	2016
MK947396.1	Slovenia	2018
MK947397.1	Slovenia	2018
MW142223.1	Germany	2020
MW142224.1	Germany	2020
MW142226.1	Germany	2020
MW142227.1	Germany	2020
MT863560.1	France	2018
MT863561.1	France	2018
MW036634.1	Netherlands	2020
LR743421.1	Germany	2019
LR743422.1	Germany	2019
LR743423.1	Germany	2019
LR743424.1	Germany	2019
LR743425.1	Germany	2019
LR743426.1	Germany	2019
LR743427.1	Germany	2019
LR743428.1	Germany	2019
LR743429.1	Germany	2018
LR743430.1	Germany	2019
LR743431.1	Germany	2019
LR743432.1	Germany	2019
LR743433.1	Germany	2018
LR743434.1	Germany	2018
LR743435.1	Germany	2019
LR743436.1	Germany	2018
LR743437.1	Germany	2018
LR743442.1	Germany	2019
LR743443.1	Germany	2018
LR743444.1	Germany	2019
LR743445.1	Germany	2019
LR743446.1	Germany	2019
LR743447.1	Germany	2019
LR743448.1	Germany	2019
LR743449.1	Germany	2019
LR743450.1	Germany	2019
LR743451.1	Germany	2019
LR743452.1	Germany	2019
LR743453.1	Germany	2019
LR743454.1	Germany	2019
LR743455.1	Germany	2019
LR743456.1	Germany	2019
LR743457.1	Germany	2019
LR743458.1	Germany	2019
MN794935.1	Germany	2019
MN794937.1	Germany	2019
MN794938.1	Germany	2019
MN794939.1	Germany	2019
MT341470.1	Greece	2019
MT341471.1	Greece	2019
MT341472.1	Bulgaria	2018
MK473443.1	Greece	2017
MN652878.1	Greece	2018
MN652879.1	Greece	2018
MN652880.1	Greece	2018
MN480792.1	Greece	2018
MN480793.1	Greece	2018
MN480794.1	Greece	2018
MN480795.1	Greece	2018
MN481589.1	Greece	2018
MN481590.1	Greece	2018
MN481591.1	Greece	2018
MN481592.1	Greece	2012
MN481593.1	Greece	2012
MN481594.1	Greece	2012
MN481595.1	Greece	2010
MN481596.1	Greece	2011
MN481597.1	Greece	2012
MH549209.1	Greece	2017
MH910045.1	Germany	2018
MH986055.1	Germany	2018
MH986056.1	Germany	2018
KU573080.1	Italy	2013
KU573081.1	Italy	2013
KU573082.1	Italy	2013
KU573083.1	Italy	2013
MH924836.1	Germany	2018
MH244510.1	Slovakia	2014
MH244511.1	Slovakia	2013
MH244512.1	Slovakia	2013
MH244513.1	Slovakia	2013
MF984344.1	Austria	2015
MF984345.1	Austria	2015
MF984349.1	Austria	2016
MF984350.1	Austria	2016
MF984351.1	Austria	2016
MF984352.1	Austria	2016
MF984337.1	Austria	2015
MF984338.1	Austria	2015
MF984339.1	Austria	2015
MF984340.1	Austria	2015
MF984341.1	Austria	2015
MF984342.1	Austria	2015
MF984343.1	Austria	2015
MF984346.1	Austria	2016
MF984347.1	Austria	2016
MF984348.1	Austria	2016
MH021189.1	Belgium	2017
KY594040.1	Greece	2010
KX375812.1	Serbia	2013
KT757318.1	Serbia	2013
KT757319.1	Serbia	2013
KT757320.1	Serbia	2013
KT757321.1	Serbia	2013
KT757322.1	Serbia	2013
KT757323.1	Serbia	2013
KU206781.1	Bulgaria	2015
KP780837.1	Austria	2008
KP780838.1	Austria	2009
KP780839.1	Austria	2011
KT359349.1	Hungary	2014
KT207792.1	Italy	2014
KP789953.1	Italy	2014
KP789954.1	Italy	2014
KP789955.1	Italy	2014
KP789956.1	Italy	2014
KP789957.1	Italy	2014
KP789958.1	Italy	2014
KP789959.1	Italy	2014
KP789960.1	Italy	2013
KJ883342.1	Greece	2013
KJ883343.1	Greece	2013
KJ883344.1	Greece	2013
KJ883345.1	Greece	2013
KJ883346.1	Greece	2013
KJ883348.1	Greece	2013
KJ883349.1	Greece	2013
KJ883350.1	Greece	2013
KJ577738.1	Greece	2013
KJ577739.1	Greece	2013
KP109691.1	Austria	2014
KP109692.1	Austria	2014
KF823806.1	Italy	2013
KM659876.1	Austria	2014
KM203860.1	Czech Republic	2013
KM203861.1	Czech Republic	2013
KM203862.1	Czech Republic	2013
KM203863.1	Czech Republic	2013
KC496015.1	Hungary	2010
KC496016.1	Serbia	2010
KF647249.1	Italy	2013
KF647250.1	Italy	2013
KF647251.1	Italy	2013
KF647252.1	Italy	2013
KF588365.1	Italy	2013
KF179639.1	Greece	2012
KF179640.1	Austria	2008
KC407673.1	Serbia	2012
JN858070.1	Italy	2011
HQ537483.1	Greece	2010
DQ116961.1	Hungary	2004
