# Supplementary material for: Circulation dynamics of West Nile virus in Germany, 2023 and 2024
Source: Virol J. 2025 Dec 18;23:58. doi: 10.1186/s12985-025-03043-8 (PMC12955091; doi:10.1186/s12985-025-03043-8)
Supplement: Supplementary file 7 — Supplementary File F2: BEAST Files. [file 12985_2025_3043_MOESM7_ESM.zip]

Archive with 6 entries (5 files):
- Beast/
- Beast/germany.log.txt
- Beast/germany.ops.txt
- Beast/germany.xml
- Beast/germany_tree.tree
- Beast/germany_beast_out.txt
