# Supplementary material for: Circulation dynamics of West Nile virus in Germany, 2023 and 2024
Source: Virol J. 2025 Dec 18;23:58. doi: 10.1186/s12985-025-03043-8 (PMC12955091; doi:10.1186/s12985-025-03043-8)
Supplement: Supplementary file 7 — Supplementary File F2: BEAST Files. [file 12985_2025_3043_MOESM7_ESM.zip › Beast/germany.log.txt]

# BEAST v1.10.4 Prerelease #bc6cbd9
# Generated Sun May 11 21:21:34 CEST 2025 [seed=1746991266050]
# -window -working -options
state	joint	prior	likelihood	treeModel.rootHeight	age(root)	treeLength	constant.popSize	gtr.rates.rateAC	gtr.rates.rateAG	gtr.rates.rateAT	gtr.rates.rateCG	gtr.rates.rateCT	gtr.rates.rateGT	frequencies1	frequencies2	frequencies3	frequencies4	alpha	pInv	clock.rate	meanRate	treeLikelihood	branchRates	coalescent
0	-55951.87458627722	-266.92086263942554	-55684.953723637795	8.22896955614141	2015.7710304438585	43.853339857645516	1.0	1.0	1.0	1.0	1.0	1.0	1.0	0.2500000001	0.2499999999	0.2500000001	0.2499999999	0.5	0.5	1.0	1.0	-55684.953723637795	0.0	-219.90742485694156
1000	-48574.02589909558	-553.8562978315048	-48020.169601264075	7.813371966284745	2016.1866280337154	77.63962963495472	3.8372541561615647	0.9912969499736566	1.0	1.0	1.0080150434248314	1.000688006601512	1.0	0.24594114548845777	0.25067595243813356	0.24873110040762908	0.25465180166577955	0.5	0.7024388331494791	0.42685837187833137	0.4268583718783316	-48020.169601264075	0.0	-516.921582014698
2000	-44748.77741040667	-557.3633009585734	-44191.414109448095	7.331283972502552	2016.6687160274973	84.32552588872421	4.08422677119991	0.9869729097473025	1.004448512269443	1.0071889945066117	0.9997756934034044	1.0096551149440482	0.9919587751291901	0.24227386647568477	0.24735404213631673	0.2557202897222189	0.25465180166577955	0.48082971574098204	0.8253659585524703	0.11728560617139058	0.11728560617139037	-44191.414109448095	0.0	-544.342729245343
3000	-43169.91435997674	-621.8008457358743	-42548.11351424087	7.162177452104299	2016.8378225478957	103.96571526678787	6.251852817029893	0.9779372117733313	0.9966776397312442	1.0109310492176264	1.0050693366663608	1.017425987482247	0.9919587751291901	0.2401172464496133	0.25324489762457897	0.2572830171047298	0.2493548388210778	0.48082971574098204	0.8535418807527264	0.07520821303149204	0.07520821303149212	-42548.11351424087	0.0	-610.7524874175638
4000	-42512.809184686426	-662.640640719758	-41850.16854396667	7.047116493053047	2016.952883506947	117.89471091257697	7.118237990921832	0.9829125768070336	0.9966776397312442	1.0077188416996077	1.0033061791506772	1.017425987482247	0.9919587751291901	0.24392384809533457	0.2549041204767018	0.24951745903142647	0.25165457239653705	0.4967502815389927	0.8535418807527264	0.060022537194965773	0.06002253719496578	-41850.16854396667	0.0	-652.3490304552334
5000	-41740.32543684098	-689.627731415341	-41050.69770542564	7.0325964172937905	2016.9674035827063	127.3768856154869	8.519123044091298	0.9789231002217916	0.9971902466100485	0.9892672944823943	1.0068453331510414	1.0289653854285457	0.9988086401061785	0.23710561169126063	0.2584823921894166	0.25772112851480905	0.24669086760451364	0.4967502815389927	0.8535418807527264	0.05216559394084841	0.05216559394084847	-41050.69770542564	0.0	-679.6969443959985
6000	-40845.1137638031	-694.5628124165372	-40150.55095138656	6.988960723007775	2017.0110392769923	130.7910532152668	7.300885317247243	0.986849796241374	1.0036622389792509	0.9843089210484767	1.001128970983221	1.0321992906861435	0.991850782061534	0.24639646701064663	0.2610257622479688	0.246172778388139	0.2464049923532454	0.5583000286581774	0.8535418807527264	0.019373235667311816	0.019373235667311802	-40150.55095138656	0.0	-689.2825793826219
7000	-39679.83838311421	-692.7638435994783	-38987.07453951473	6.979117596879344	2017.0208824031206	131.3341170036398	7.419770742825923	0.9837963806648092	1.0136023383939539	0.9843835742605629	0.9940200489338843	1.0321992906861435	0.9919983670606464	0.2474115673481575	0.2519533303845291	0.25228868419233486	0.2483464180749784	0.44922745428755784	0.803465442723371	0.006017821703839239	0.0060178217038392426	-38987.07453951473	0.0	-690.0157591240844
8000	-39456.43970929948	-701.9343970506052	-38754.50531224887	7.480436733759077	2016.519563266241	136.3730795516247	8.89946468349111	0.9884214121048873	1.018966293280031	0.9934529150733015	0.9736555548517065	1.0321992906861435	0.9933045340039303	0.2467525540574433	0.25645516490340764	0.24552889611134926	0.25126338492779965	0.3147686523588249	0.7886287963695836	0.005429440973000423	0.005429440973000425	-38754.50531224887	0.0	-699.3935723995168
9000	-39257.14212374541	-699.7053781128749	-38557.436745632534	7.269864592911675	2016.7301354070883	135.14287842124938	8.969240719690198	0.9923231178250734	1.01915710223359	0.9768234741803817	0.9772504821017319	1.0437981615143115	0.9906476621449115	0.2445269213577269	0.2540837985815622	0.2552279494166806	0.24616133064403015	0.29965559321198837	0.7772613192217142	0.00519682809468967	0.005196828094689675	-38557.436745632534	0.0	-697.2424479270416
10000	-38905.91961384187	-710.7320036265158	-38195.187610215355	7.351079057051066	2016.648920942949	139.05746725656107	7.891798794957708	0.979980121887436	1.0219661183221431	0.9648632713966419	0.9772504821017319	1.0541104833356099	1.0018295229564371	0.2466072465354982	0.24728342973586273	0.25833156168776455	0.2477777620408744	0.29965559321198837	0.7764999699609538	0.0050534464161311595	0.00505344641613116	-38195.187610215355	0.0	-708.4249115674777
11000	-38606.80092543058	-713.0023969472163	-37893.79852848336	7.4818282665575015	2016.5181717334424	141.15212697292392	8.911895318301395	0.9798748213431745	1.0219661183221431	0.9722845085076295	0.9793559151521856	1.0587247584536463	0.9877938782212209	0.24560379311309488	0.2443167172256406	0.2603100307525535	0.24976945890871094	0.38123759222269255	0.7764999699609538	0.004639429692588186	0.0046394296925882	-37893.79852848336	0.0	-710.5086471186272
12000	-38489.79462669881	-725.1599996224878	-37764.63462707632	7.595072067329893	2016.40492793267	145.677228675966	8.173728259207051	0.9810789677072489	1.0285765627032741	0.9722845085076295	0.97154132440698	1.0587247584536463	0.9877938782212209	0.24560379311309488	0.2446047801959774	0.26330535266644306	0.24648607402448458	0.36142737569740896	0.7764999699609538	0.0035406794863513157	0.0035406794863513187	-37764.63462707632	0.0	-723.0823150086952
13000	-38207.855890856255	-740.4054332699835	-37467.450457586274	7.487751412258506	2016.5122485877414	153.18435017248004	9.494280934437114	0.9810789677072489	1.043692758267783	0.965980692269748	0.97154132440698	1.0735018886644343	0.9642043686838058	0.2480492630021007	0.24105717910897617	0.26119321112216765	0.24970034676675537	0.44149961794476866	0.7718444082812095	0.003352866558554063	0.003352866558554061	-37467.450457586274	0.0	-738.0724052276706
14000	-38005.09258187061	-750.7537728173778	-37254.33880905323	7.686250191241396	2016.3137498087585	157.82305527430773	11.247704517443415	0.9670483810830937	1.0464850235724104	0.9603280125084644	0.9711633246531842	1.081344128183645	0.9736311299992022	0.2417828829593785	0.24204715714001196	0.26119321112216765	0.25497674877844184	0.5253318632547678	0.8029476426139278	0.0029842391265042594	0.002984239126504257	-37254.33880905323	0.0	-748.1993824066461
15000	-37624.76786265508	-751.6056640519648	-36873.16219860311	7.6816712374569605	2016.318328762543	158.58706343539586	10.943180050832241	0.9670483810830937	1.052111293320528	0.9603280125084644	0.9711633246531842	1.081344128183645	0.9680048602510845	0.24183718813134975	0.24204715714001196	0.25988848948545634	0.2562271652431819	0.5809105279331443	0.8029476426139278	0.0024438203190740343	0.002443820319074039	-36873.16219860311	0.0	-749.1532931558665
16000	-37360.25221036482	-754.2374480764397	-36606.01476228838	7.84250077784832	2016.1574992221517	160.1206128964261	10.791937363008653	0.9614115386420211	1.052111293320528	0.9697058441397318	0.9565237026133578	1.0827695698501676	0.9774780514341933	0.24701936100726085	0.23983264888574465	0.26022191313021437	0.2529260769767801	0.7901623358014667	0.7957746826659415	0.0022840571094426675	0.00228405710944267	-36606.01476228838	0.0	-751.4409407727696
17000	-37223.47934335061	-782.3282083339831	-36441.15113501663	7.694799031123779	2016.3052009688763	172.7134373861659	12.418639903250074	0.96670725284098	1.052111293320528	0.9803808233940053	0.936345553036277	1.0923193264604154	0.9721357509477939	0.24701936100726085	0.23983264888574465	0.2652818972397858	0.24786609286720865	0.6389126303179099	0.7936897481534185	0.0018083787996182401	0.0018083787996182395	-36441.15113501663	0.0	-779.9018089851518
18000	-37039.72980603147	-785.9234589771557	-36253.80634705431	7.7561235434580675	2016.243876456542	174.35443201455357	12.046197029412534	0.9622201573366677	1.0531989446494734	0.9946753330020309	0.9340279302876532	1.097309116916135	0.9585685178080396	0.24504991127542605	0.24294057376769654	0.2641434220896687	0.24786609286720865	0.6968926180201807	0.7936897481534185	0.001982479378156045	0.0019824793781560448	-36253.80634705431	0.0	-783.3369958984291
19000	-36922.80599242232	-792.1711035924529	-36130.63488882987	8.345778371729038	2015.654221628271	178.48966713797844	13.684429674993027	0.9539484495606801	1.0605317234529843	1.0042959617731622	0.9345921305644407	1.097309116916135	0.9493226177325974	0.25014950629512184	0.2442698969628497	0.2650062414318624	0.24057435531016597	0.6336462720858279	0.7831174348518708	0.0019014656803895223	0.001901465680389521	-36130.63488882987	0.0	-789.6224675358421
20000	-36810.33279136891	-790.7214703321755	-36019.61132103674	8.190495322509477	2015.8095046774906	177.20807743121506	11.351922751784858	0.9549514504376397	1.0667263923179435	1.0046413813268862	0.9458421769634432	1.0984929819953753	0.9293456169587121	0.2416985345372747	0.24230839043605773	0.26528699017252466	0.25070608485414286	0.8036327585936223	0.7831174348518708	0.0018652363502189662	0.001865236350218965	-36019.61132103674	0.0	-788.0346054295378
21000	-36736.70211688972	-790.0145849976083	-35946.68753189211	7.995777414047344	2016.0042225859527	177.11373739952663	12.41534711307149	0.947488954747408	1.0558307268928488	1.0023206457002378	0.949217741702352	1.1188347606784708	0.9263071702786826	0.25272099164568534	0.24639654167607095	0.26046802034157446	0.24041444633666917	0.6400487952169677	0.7865738363175465	0.0018390386322282638	0.0018390386322282642	-35946.68753189211	0.0	-787.5769638768936
22000	-36630.20726676585	-779.8189770235102	-35850.38828974234	7.653937107575165	2016.346062892425	172.28869396311538	12.94182921128334	0.9315245206972727	1.0657887764598362	0.9916218305549012	0.9674352931134658	1.1268388010617272	0.9167907781127971	0.2546189343728092	0.24498136611553237	0.25529729029194387	0.24510240921971455	0.6400487952169677	0.7865738363175465	0.0018270340224837926	0.0018270340224837939	-35850.38828974234	0.0	-777.3402305732707
23000	-36557.07930572528	-780.0696301776201	-35777.00967554766	8.375916224735612	2015.6240837752644	173.18773040328895	11.275017598896907	0.9304275812638334	1.0499078738515657	0.9893911217241905	0.9681541645194504	1.1430977716974522	0.9190214869435077	0.2537302622190593	0.24327082808907377	0.2598132193685251	0.24318569032334178	0.6695790027719771	0.7865738363175465	0.001779529849562385	0.0017795298495623824	-35777.00967554766	0.0	-777.6920577404362
24000	-36446.31046592508	-775.6132359265698	-35670.697229998514	8.300650621802248	2015.6993493781977	170.77273567567772	12.331398734066184	0.922816106881162	1.0575956540204046	0.9844278434378729	0.9542915744987314	1.152371097269115	0.928497723892714	0.24902711984290443	0.24661224983312524	0.2629969839330626	0.2413636463909077	0.7363701503348054	0.7865738363175465	0.0017910279339170877	0.0017910279339170873	-35670.697229998514	0.0	-773.0046143684383
25000	-36400.594087747966	-783.7101995846486	-35616.88388816332	7.984903585201369	2016.0150964147986	173.9222863091695	11.507774535665531	0.9327882731646071	1.0605521667611344	0.9897517949792112	0.9366935648903937	1.152371097269115	0.9278431029355383	0.24902711984290443	0.2457131410853814	0.2581306603295593	0.2471290787421549	0.7790262060159443	0.7865738363175465	0.0018045753033178746	0.0018045753033178727	-35616.88388816332	0.0	-781.0827643774323
26000	-36312.57243684604	-781.3194965046054	-35531.25294034144	7.815942559030841	2016.1840574409691	173.01397827505778	12.072239296725355	0.9271531044848994	1.0541262457771494	0.9897517949792112	0.9423287335701014	1.1587970182531	0.9278431029355383	0.2509780674394048	0.23984434524049997	0.2651229762081141	0.24405461111198115	0.7160290629551678	0.7865738363175465	0.0018106263516746224	0.0018106263516746224	-35531.25294034144	0.0	-778.7664702178557
27000	-36291.14526081901	-783.7656508321951	-35507.37960998681	8.272332890005567	2015.7276671099944	174.10980826182015	13.092384602089295	0.9333932717781964	1.0639938872865946	0.9776911076573801	0.945393619609523	1.160990064065486	0.9185380496028197	0.2553970168504955	0.23990920123045373	0.2633217912434827	0.2413719906755681	0.7230705217863272	0.7865738363175465	0.0017496907354851356	0.0017496907354851347	-35507.37960998681	0.0	-781.1463185771986
28000	-36259.14599469319	-786.5433241667142	-35472.602670526474	7.708501439936124	2016.291498560064	173.36263486823776	11.396867350848014	0.9200704366604767	1.0639938872865946	0.9892863710921693	0.945393619609523	1.1667036365861077	0.9145520487651285	0.2476628360553319	0.2380140099915041	0.27079704747779937	0.24352610647536466	0.7635926867226118	0.7865738363175465	0.0017451835206149248	0.0017451835206149214	-35472.602670526474	0.0	-783.9828678480956
29000	-36249.114395969	-787.5077002140091	-35461.60669575499	7.799663914252116	2016.200336085748	173.93385058853076	11.17787808617425	0.9198528693307922	1.0639938872865946	0.9815429614390428	0.9452523063459328	1.1668449498496978	0.9225130257479395	0.2529199557245923	0.24632423920236338	0.26248681826694004	0.23826898680610425	0.7472391273558467	0.7865738363175465	0.0017089583493340174	0.001708958349334017	-35461.60669575499	0.0	-785.016789385555
30000	-36184.038270113	-791.7166427371175	-35392.32162737588	7.814750659084305	2016.1852493409158	175.86234253624482	14.896266860457853	0.9267811290983949	1.0639938872865946	0.987275191334776	0.9344375913593654	1.1731271252437612	0.9143850756771076	0.25380997393578825	0.23411180299934092	0.273766291437087	0.23831193162778386	0.7326654853881924	0.7890858114262032	0.0015500514547110015	0.0015500514547110017	-35392.32162737588	0.0	-789.0466664337985
31000	-36123.94172503894	-797.612396224834	-35326.32932881411	7.7540310587498675	2016.24596894125	180.43991440760513	14.19549848761223	0.9065564247033969	1.060881580137198	0.9804306067745175	0.9244399845754407	1.2000800822193347	0.9276113215901121	0.254775535182141	0.2395536316422013	0.26107476791909	0.2445960652565677	0.7326654853881924	0.7883027061538065	0.0015267025536449222	0.0015267025536449192	-35326.32932881411	0.0	-795.0081603545807
32000	-35994.94055507556	-799.3815342893229	-35195.55902078624	7.792529571032147	2016.2074704289678	181.01729399788744	14.74829575855326	0.9000241653518607	1.0658640266105306	0.9804306067745175	0.9244399845754407	1.206612341570871	0.9226288751167796	0.25450052135040063	0.2395536316422013	0.26240245312484173	0.24354339388255639	0.8899493761959094	0.7883027061538065	0.0016014695484422956	0.0016014695484422954	-35195.55902078624	0.0	-796.3878040415543
33000	-35950.10610794787	-799.760330956331	-35150.34577699153	7.875856094197598	2016.1241439058024	182.0298410756692	11.650643528981956	0.9000241653518607	1.0738336214412794	0.9818349721426559	0.9229202621512225	1.2052079762027326	0.916179002710249	0.25584543692088446	0.24244860109714028	0.25961106589376404	0.2420948960882113	0.7019993884323225	0.7883027061538065	0.00155454531609006	0.0015545453160900622	-35150.34577699153	0.0	-797.4028451665193
34000	-35901.099937134175	-800.5614973666676	-35100.53843976751	7.876380304671792	2016.1236196953282	181.9379998019877	12.61801072457576	0.895619259817888	1.07561156049327	0.9751994357794895	0.9295557985143889	1.215105159558934	0.9089087858360299	0.25584543692088446	0.24874900391768612	0.2602133719272282	0.23519218723420138	0.7841467048933474	0.7883027061538065	0.0015242086767235281	0.0015242086767235305	-35100.53843976751	0.0	-797.9752168338723
35000	-35812.72803804894	-799.7883786140169	-35012.939659434924	8.470740837394635	2015.5292591626053	183.4674803121973	12.137583790673707	0.8908512371344495	1.086092136538746	0.9753678693160851	0.9236748116157558	1.2241230308298199	0.8998909145651439	0.2544462118685645	0.23712955120964918	0.26877596415765165	0.23964827276413486	0.7308336228091044	0.774832202724168	0.001604992703452301	0.0016049927034523027	-35012.939659434924	0.0	-797.3087540492409
36000	-35766.565366592804	-801.268604226571	-34965.29676236623	8.35080059774585	2015.6491994022542	184.93525717832415	13.750514780540007	0.8908512371344495	1.086092136538746	0.9662809725101945	0.9310553223335356	1.245447448636949	0.8802728828461255	0.2544462118685645	0.24054218012229647	0.2633198062491285	0.24169180176001073	0.7308336228091044	0.7766256237934573	0.0015333106203609262	0.001533310620360926	-34965.29676236623	0.0	-798.7019400993441
37000	-35730.58747422305	-806.218304346781	-34924.36916987627	8.48475706902028	2015.5152429309796	187.2094816686306	13.628733310189695	0.8916840735978713	1.0985929185612082	0.9586197835042906	0.9302224858701138	1.2406078556203906	0.8802728828461255	0.2540519702988602	0.23982065630960125	0.26740625742571755	0.23872111596582118	0.8034302696475444	0.7948475525051724	0.0014686957174552791	0.00146869571745528	-34924.36916987627	0.0	-803.5515907463966
38000	-35679.05569112041	-815.7421176278684	-34863.313573492545	8.602212014836914	2015.3977879851632	190.44165319342602	11.865594170664792	0.8846903168810965	1.0985929185612082	0.9656135402210654	0.934697413976548	1.2447843808158094	0.8716214295442725	0.2538771031702168	0.23856214200852094	0.2638490895431548	0.2437116652781076	0.796166437018065	0.7896588898694556	0.0015047481554663967	0.0015047481554663952	-34863.313573492545	0.0	-813.213289494958
39000	-35643.356309523035	-813.0679931957033	-34830.28831632733	8.378302436056272	2015.6216975639438	190.15602267916984	14.126590593724604	0.8914653591286028	1.109201134678142	0.9673413003271285	0.9262770874510667	1.2536641881903123	0.8520509302247475	0.2554711444063133	0.24358789875056466	0.2592560073293249	0.24168494951379715	0.842134688058488	0.7896588898694556	0.0015477022606311414	0.001547702260631139	-34830.28831632733	0.0	-810.2502510525558
40000	-35554.51713082728	-808.1721379693868	-34746.34499285789	8.382826110359249	2015.6171738896408	189.36105953773023	13.84062593475116	0.8781412409840993	1.1225174580675508	0.9566176640266781	0.9216429540174584	1.2578934616084492	0.8631872212957643	0.2554711444063133	0.23705473815713837	0.26217851405204623	0.24529560338450213	0.7634127648620218	0.7800093051365707	0.0016003105654945886	0.0016003105654945873	-34746.34499285789	0.0	-805.5047509570174
41000	-35508.930846365256	-807.9864976652358	-34700.94434870002	8.281483489493542	2015.7185165105066	189.1870346316016	12.896070180723775	0.8622818830349387	1.1225174580675508	0.9802638243424932	0.9216429540174584	1.2624813239026187	0.8508125566349403	0.25422851452861517	0.24236265450474692	0.2633063805895725	0.24010245037706537	0.7000810898029104	0.7750568920983674	0.001481180624138525	0.0014811806241385233	-34700.94434870002	0.0	-805.5774952808172
42000	-35431.73306659004	-811.6936649010518	-34620.039401688984	8.330844176371551	2015.6691558236284	191.34345711031744	12.378615877876715	0.8563112817103485	1.133307690509462	0.9714744976057752	0.9286979637640276	1.268202010327348	0.842006556083039	0.2482496295727252	0.24834153946063692	0.26455531919391634	0.23885351177272152	0.7841762554082833	0.7759939156063871	0.0014264029230945637	0.0014264029230945617	-34620.039401688984	0.0	-809.189220430276
43000	-35344.08508417139	-811.4948271687124	-34532.59025700268	8.406185092687291	2015.5938149073127	191.36906747399956	15.124116810373545	0.8557200111062342	1.133307690509462	0.9779652597070202	0.9211469756807461	1.2757529984106293	0.8361070645859083	0.25153212349494763	0.24108186605242077	0.2612728252716939	0.24611318518093767	0.7978388402345292	0.7759939156063871	0.0013894820559657288	0.0013894820559657297	-34532.59025700268	0.0	-808.7829456663104
44000	-35328.55055917099	-810.0528495044266	-34518.49770966656	7.827930252347193	2016.1720697476528	189.63065476714007	13.729901350259933	0.8624970866050902	1.138425870603015	0.9771214300272034	0.902462453305773	1.280445216929012	0.8390479425299066	0.2524928589850868	0.24541976005370017	0.2637095962464936	0.23837778471471943	0.8998901477399118	0.7831389588326906	0.0015558211304513923	0.0015558211304513912	-34518.49770966656	0.0	-807.1433534652343
45000	-35302.450612110646	-813.9317429450072	-34488.51886916564	7.8420623061723385	2016.1579376938278	191.8553799511425	12.914339970162516	0.8392554304457028	1.157409357740282	0.9844479344767645	0.902462453305773	1.280445216929012	0.835979607102466	0.2517333848161169	0.24234244592724258	0.2637095962464936	0.24221457301014693	0.68789250511576	0.7577625275825672	0.0014917044879629014	0.0014917044879629003	-34488.51886916564	0.0	-811.5431935783331
46000	-35267.389311723426	-811.230402403591	-34456.158909319834	7.858562782921985	2016.141437217078	191.69941317785472	13.331338831527788	0.8256537248039609	1.1623382274064833	0.9908212245068626	0.8980015056030681	1.2870973949373963	0.836087922742229	0.25755619661134105	0.2401265390029446	0.2601026913755674	0.24221457301014693	0.7344345480383743	0.7577625275825672	0.0014541786728215834	0.0014541786728215853	-34456.158909319834	0.0	-808.7367484834414
47000	-35115.11168423912	-815.001157034937	-34300.11052720418	7.842344796085417	2016.1576552039146	192.08085546157912	14.20541981178696	0.8256537248039609	1.1686841083662458	0.9764568871921427	0.8980015056030681	1.291713561719545	0.8394902123150377	0.25678412079862656	0.24190560735916664	0.2663374802067009	0.23497279163550583	0.7344345480383743	0.7604029908616562	0.0013995352552052956	0.0013995352552052965	-34300.11052720418	0.0	-812.4740828073737
48000	-35070.44674028268	-816.5403621568364	-34253.906378125845	7.8933813347704715	2016.1066186652295	193.27252412383822	13.686363444903122	0.809936471349886	1.177095794158947	0.9746165093983546	0.8919793098947676	1.3119128176167252	0.8344590975813199	0.25310595249737355	0.23635366025631105	0.27136843238693653	0.23917195485937878	0.669472814464487	0.7604029908616562	0.0013693089586797927	0.0013693089586797932	-34253.906378125845	0.0	-814.198618551028
49000	-35054.378131884005	-817.6908496462725	-34236.68728223773	7.9143698323010225	2016.085630167699	194.18174692060742	14.06668307635442	0.8047703811693026	1.1811542475628207	0.9782822262067833	0.8919793098947676	1.3089989763356695	0.8348148588306566	0.2533993967446486	0.23635366025631105	0.27136843238693653	0.23887851061210372	0.669472814464487	0.7391179017390778	0.0013025782933722076	0.0013025782933722074	-34236.68728223773	0.0	-815.3607367425285
50000	-34996.998398035044	-829.7162328810056	-34167.282165154036	8.156896991476575	2015.8431030085235	200.9699098712067	14.220341732562945	0.8087396682929302	1.1807901567632366	0.9870784606323592	0.8923593473054015	1.3089989763356695	0.8220333906704033	0.2510341881274488	0.23871886887351088	0.27136843238693653	0.23887851061210372	0.6901222250622157	0.7607845366985637	0.0012361551846928323	0.0012361551846928325	-34167.282165154036	0.0	-827.3818138976561
51000	-34910.31175163071	-827.5104456248805	-34082.80130600583	8.770238031933745	2015.2297619680662	201.10270442024031	14.452885430674653	0.797492069932821	1.1807901567632366	0.9867418438731325	0.8892266278466975	1.3273873846506918	0.818361916933421	0.2510341881274488	0.24361559575385489	0.2664717055065925	0.23887851061210372	0.7648314451186992	0.7607845366985637	0.001367652823329334	0.0013676528233293322	-34082.80130600583	0.0	-824.9335641196685
52000	-34872.59884476445	-835.045307022048	-34037.5535377424	8.585603589099923	2015.4143964109	204.57779264253392	15.049720756610647	0.797492069932821	1.1807901567632366	0.9867099379493897	0.8775639288882798	1.3284054182561122	0.829038488210161	0.2537768460964455	0.24111408299286446	0.26623056029858616	0.23887851061210372	0.8209217985571464	0.7607845366985637	0.0012347632642390324	0.0012347632642390324	-34037.5535377424	0.0	-832.397887641412
53000	-34810.76596211995	-838.4928901135148	-33972.273072006436	8.471430124776571	2015.5285698752234	206.48804975604685	14.560965946609887	0.8024647944018258	1.1873175989830342	0.9863001379296689	0.872591204419275	1.3375476773112365	0.8137785869549599	0.2537768460964455	0.24111408299286446	0.26623056029858616	0.23887851061210372	0.8209217985571464	0.7607845366985637	0.0012804182808327257	0.001280418280832726	-33972.273072006436	0.0	-835.8531932005255
54000	-34668.05350439681	-851.3764184040097	-33816.6770859928	8.418362759389364	2015.5816372406107	212.68834219673855	16.98308469516991	0.8052975014742274	1.1923185154112486	0.9760286526183646	0.8659654545175004	1.364480279211632	0.7959095967670273	0.24559483368074528	0.24111408299286446	0.26983436241192577	0.24345672091446435	0.8209217985571464	0.7607845366985637	0.001217264327520442	0.0012172643275204426	-33816.6770859928	0.0	-848.6284242810451
55000	-34537.52369012361	-855.9649173764548	-33681.55877274716	8.397471489776644	2015.6025285102235	213.65790852318156	19.677915914632894	0.8140997534940341	1.1985899604072603	0.9756825755649796	0.8576961137476193	1.381308156361141	0.772623440424966	0.24851690792158743	0.23819873203240977	0.26621816525406705	0.24706619479193564	0.7234126402455759	0.7528867699661891	0.0012035313238478811	0.0012035313238478833	-33681.55877274716	0.0	-853.2743634832696
56000	-34445.646474510555	-857.3129998870419	-33588.33347462351	9.368878253608093	2014.631121746392	217.86462351878754	15.652623055213512	0.8028866892113004	1.2044658445318799	0.9774117508436353	0.844206337855912	1.3984059371323068	0.772623440424966	0.255262774486003	0.23073775861093812	0.27515590830514586	0.23884355859791298	0.8794271761035225	0.7528867699661891	0.0011421723337410026	0.0011421723337410035	-33588.33347462351	0.0	-854.5834932888902
57000	-34351.64264654554	-864.2756310252827	-33487.367015520256	9.046582232923742	2014.9534177670762	221.35686182485082	17.965207556021507	0.8025306391651527	1.1987502139084703	0.9480982261725449	0.8376822009968882	1.4129799122417825	0.7999588075151616	0.2626271658944684	0.23722130240055966	0.2663439179606443	0.23380761374432757	0.803945268083328	0.7528867699661891	0.0010877316954592644	0.0010877316954592655	-33487.367015520256	0.0	-861.5997217365866
58000	-34309.540544411146	-873.7394641103991	-33435.80108030075	9.078588892502047	2014.921411107498	226.2579542755151	19.969710538772414	0.8116648432760235	1.1996338125182664	0.9543648155023474	0.8190514367133003	1.4129799122417825	0.80230517974828	0.2585613538014427	0.23941231970402718	0.26859726659422384	0.23342905990030619	0.7332871003953734	0.7528867699661891	0.0010280868682003635	0.0010280868682003633	-33435.80108030075	0.0	-871.1464027361001
59000	-34264.6203067231	-874.347223263792	-33390.27308345931	8.761726869439181	2015.2382731305609	226.94780058101514	18.60322415146359	0.8063963048405315	1.1966549790651835	0.9543648155023474	0.8094976957655318	1.4238344502401539	0.809251754586252	0.253609803201034	0.2429659590145443	0.26763122063281414	0.23579301715160747	0.703892230327561	0.7360618149018063	0.0010932959143762902	0.0010932959143762917	-33390.27308345931	0.0	-871.8390986313317
60000	-34135.02322538312	-880.4939993050303	-33254.52922607809	8.666843294383948	2015.3331567056161	231.73082555535393	19.976023903936305	0.8039540484594744	1.1942199491466616	0.9641509625306788	0.7952420975106566	1.4331811877662768	0.809251754586252	0.253609803201034	0.24454781596069522	0.26763122063281414	0.23421116020545654	1.0027384255347114	0.7603264419040546	0.0010709031775697822	0.0010709031775697827	-33254.52922607809	0.0	-877.3377197407527
61000	-34051.03591236458	-890.2163192224839	-33160.8195931421	9.802344382094448	2014.1976556179056	239.66782785075253	19.791975277267852	0.795631265702963	1.2006771646526018	0.956302585307339	0.8072994377851034	1.4323433153945695	0.8077462311574235	0.25474168742968917	0.24454781596069522	0.26763122063281414	0.2330792759768014	0.737649650987644	0.7245067679210111	9.762003137015637E-4	9.762003137015646E-4	-33160.8195931421	0.0	-887.6768045133016
62000	-33981.424293337805	-890.5024678577513	-33090.92182548005	9.767303887025355	2014.2326961129747	239.57648977853486	18.51223187535755	0.8033243599187614	1.2038697401656822	0.9483982389696312	0.7973068819457291	1.4414743500643723	0.8056264289358241	0.2609469251356226	0.23786978264207834	0.26596236533989553	0.23522092688240342	0.7240222035197789	0.7287038128650524	9.502179719625126E-4	9.502179719625129E-4	-33090.92182548005	0.0	-888.0766644499355
63000	-33959.72267214185	-889.2419572366941	-33070.480714905156	9.978608272081413	2014.0213917279186	241.3887588605928	18.029906810097106	0.7976033958159741	1.211217216268225	0.9482317836171577	0.8004722970773243	1.4430973994289316	0.7993779077923876	0.25673776858565006	0.24477248467882462	0.26202560791145285	0.23646413882407238	0.8092358230631721	0.7113627594290199	0.0010182131737723824	0.0010182131737723828	-33070.480714905156	0.0	-886.6232025018535
64000	-33923.0233600023	-886.2170084692515	-33036.80635153305	10.170010083863202	2013.8299899161368	240.3657448914274	17.92336569379445	0.8071676769759393	1.2077190581606474	0.9147816883348435	0.8034294677173442	1.4628033327116188	0.8040987760996071	0.25718349662876294	0.23337032574082114	0.2734952313459954	0.23595094628442043	0.6765037043956484	0.7198144180644288	9.77077563222184E-4	9.77077563222184E-4	-33036.80635153305	0.0	-883.8990696210993
65000	-33878.07034533778	-887.9594431400292	-32990.11090219775	10.103186467849188	2013.8968135321509	239.74984676795023	21.301751987376253	0.8065906056934126	1.2159051119943103	0.9036989864234811	0.7930214638120031	1.4721583510830905	0.8086254809937028	0.24930026289880228	0.2412535594707818	0.2734952313459954	0.23595094628442043	0.705002030240827	0.7227532486207388	9.928892091763941E-4	9.928892091763946E-4	-32990.11090219775	0.0	-885.3993251292765
66000	-33887.79133874197	-891.9045954929021	-32995.886743249066	9.717365435627947	2014.282634564372	242.05028267955126	20.793287566923407	0.8175911402447533	1.2168834313386674	0.8819540607430667	0.7976058152435423	1.4819244228678068	0.8040411295621636	0.2561748822964761	0.2462437176773076	0.2616304537417958	0.23595094628442043	0.7500530893571207	0.7457698446467831	9.239282210795907E-4	9.239282210795914E-4	-32995.886743249066	0.0	-889.3337094682495
67000	-33814.14845346273	-892.6620461070567	-32921.486407355675	10.20523341255315	2013.794766587447	243.59441333622885	19.415008802080408	0.8220435251854125	1.2168834313386674	0.8695424382587933	0.7955302869915563	1.4921503907138918	0.8038499275116788	0.25473852812315734	0.2396132235665224	0.26969730202589975	0.23595094628442043	0.7500530893571207	0.7267600644320465	9.73379651166855E-4	9.733796511668555E-4	-32921.486407355675	0.0	-890.1233807849121
68000	-33804.63067501275	-894.3632747158414	-32910.26740029691	9.581544871724866	2014.4184551282751	243.6512381087575	20.07427861214448	0.8220435251854125	1.2147921525179037	0.8695424382587933	0.7870486922699652	1.4942416695346554	0.8123315222332699	0.26210021065595096	0.23041721969968437	0.2732165841672612	0.23426598547710342	0.7775643326625136	0.7169133771954934	9.89259595448397E-4	9.892595954483967E-4	-32910.26740029691	0.0	-891.7242948495762
69000	-33792.78158628352	-894.5501822347148	-32898.231404048805	9.326918604543515	2014.6730813954564	241.41390311102478	22.526071857450408	0.830014407508397	1.2137556291843952	0.8700411044436909	0.7959638808777083	1.4933297510174501	0.7968952269683587	0.25962844686632974	0.23012462424968508	0.2693961394421836	0.24085078944180152	0.8309936221188093	0.733093676369022	9.461358299256847E-4	9.461358299256867E-4	-32898.231404048805	0.0	-891.7194065519802
70000	-33740.54192355245	-896.9821918385177	-32843.55973171393	8.963130104358983	2015.036869895641	242.4361627504362	20.602739519413113	0.8186135817888948	1.2350849699398962	0.8645572280561894	0.7959638808777083	1.4970412019123698	0.7887391374249414	0.25135342851723425	0.23852451674996059	0.2744521447401333	0.2356699099926718	1.058274390105828	0.7506565465165275	9.447247130557339E-4	9.447247130557347E-4	-32843.55973171393	0.0	-893.7883379107203
71000	-33714.32937318413	-900.4303532019798	-32813.89901998216	8.91279519660633	2015.0872048033937	246.10799892118845	19.56117931061884	0.8210450995369076	1.2367043349572477	0.8770627353565417	0.7925562533413201	1.4970412019123698	0.7755903748956133	0.26413030793687037	0.2343262227922995	0.2672526895820715	0.23429077968875853	0.8481434575347256	0.7571555093860406	9.017320339451863E-4	9.017320339451871E-4	-32813.89901998216	0.0	-897.7465543109363
72000	-33661.651363420766	-895.8905957313466	-32765.760767689422	9.247033230158815	2014.7529667698411	244.23207912136795	20.37692691842747	0.8196437376808225	1.2598780458659582	0.8604991923732965	0.786534947805679	1.4995312642449017	0.7739128120293424	0.2620491177265942	0.23938385282764538	0.2629165252750744	0.2356505041706859	0.9116664690413431	0.7573526868178374	9.044383514738847E-4	9.044383514738826E-4	-32765.760767689422	0.0	-893.0346010064593
73000	-33667.70773079725	-897.2000109936976	-32770.50771980355	9.416740146235902	2014.583259853764	245.0915216050483	18.256046538919104	0.8197861160856411	1.2718810729102012	0.8580772574031259	0.7860944936744579	1.4965607833312902	0.767600276595284	0.26026015385265494	0.23980749306502203	0.26646935475895184	0.23346299832337114	0.8791778282873829	0.7573526868178374	8.700977792675447E-4	8.700977792675442E-4	-32770.50771980355	0.0	-894.5476503710629
74000	-33636.66888590308	-895.3900784707564	-32741.27880743232	9.605064069401191	2014.3949359305989	244.94596361208409	21.290380776832798	0.7914512137533769	1.2690893583729466	0.8691536307024659	0.7809653314380847	1.5012195167696765	0.7881209489634499	0.25701365230123774	0.2402914297331908	0.2692319196422003	0.23346299832337114	0.8866008093620338	0.7430255428432191	8.903954287114275E-4	8.903954287114275E-4	-32741.27880743232	0.0	-892.5524406169699
75000	-33628.02414583834	-894.5445271832237	-32733.479618655118	9.316114499717933	2014.683885500282	243.90702441293274	19.274258415205757	0.7796094292767204	1.2760841582225404	0.8943234494838032	0.760727435374214	1.5013078606350407	0.7879476670076816	0.25701365230123774	0.2402914297331908	0.2692319196422003	0.23346299832337114	0.8350084424495643	0.7430255428432191	9.156270040234482E-4	9.156270040234474E-4	-32733.479618655118	0.0	-891.888232921086
76000	-33624.2439629297	-896.5423224274756	-32727.701640502222	9.357436164300204	2014.6425638356998	246.56454558360213	18.666216399635346	0.768496542913722	1.2760841582225404	0.8943496038960964	0.7580460797165224	1.515075948243437	0.7879476670076816	0.25669374364004716	0.2402914297331908	0.2692319196422003	0.23378290698456172	0.8395591229408019	0.7430255428432191	9.848674073763706E-4	9.848674073763693E-4	-32727.701640502222	0.0	-893.8584458234883
77000	-33609.53760362446	-903.5609481993378	-32705.97665542513	9.656559598516992	2014.343440401483	251.14717539582577	23.529934464533028	0.768496542913722	1.279015152748287	0.8944692527819852	0.7560033858496631	1.5140679986986612	0.7879476670076816	0.257172085979528	0.243365219050058	0.2672033166720923	0.2322593782983216	0.7490979915663915	0.7430255428432191	8.578906910246008E-4	8.578906910245999E-4	-32705.97665542513	0.0	-900.9320351041462
78000	-33589.08663626561	-905.543697698791	-32683.54293856682	10.081480119459613	2013.9185198805403	254.38872461112817	20.32955684586602	0.768496542913722	1.285874936727039	0.8892746541505773	0.7543382005023189	1.5140679986986612	0.7879476670076816	0.2588573247028048	0.2360924365414351	0.2672033166720923	0.23784692208366776	0.700803708720082	0.7115915068136189	9.286995696830022E-4	9.286995696830017E-4	-32683.54293856682	0.0	-903.1035347731176
79000	-33543.4565241578	-906.8263199967902	-32636.630204161014	10.521750294973604	2013.4782497050264	256.42185504560905	20.5308458024033	0.7682344951989961	1.2981231180591286	0.8813176886864047	0.7669479587725834	1.517572956417765	0.7678037828651222	0.2612485601970532	0.23554951494924944	0.26884876246419953	0.23435316238949772	0.7513437605821393	0.7191510955155693	9.066890046289218E-4	9.066890046289224E-4	-32636.630204161014	0.0	-904.2949533098556
80000	-33534.762690981224	-906.8428531977032	-32627.919837783524	10.173001383607655	2013.8269986163923	255.0144603882849	20.500314687207414	0.7827742872335295	1.3005040451956003	0.8757197401615342	0.7644645209086113	1.5185149246098557	0.758022481890869	0.25233119970369083	0.23292374355043644	0.277617599342154	0.23712745740371857	0.6988060478800655	0.7191510955155693	8.875364995183327E-4	8.875364995183342E-4	-32627.919837783524	0.0	-904.4321334393679
81000	-33447.30932812108	-908.7730254984117	-32538.53630262267	9.228920711577482	2014.7710792884225	253.77479703439533	20.46097381083914	0.7820568267180961	1.305727701985929	0.8736527005235263	0.7620075623879935	1.5185149246098557	0.7580402837745994	0.2570688457371344	0.23617931717650287	0.2709408986057021	0.23581093848066048	0.7362111567782205	0.7191510955155693	8.866321536011368E-4	8.866321536011361E-4	-32538.53630262267	0.0	-906.2888193782542
82000	-33422.70021165742	-913.2394894904592	-32509.460722166965	9.867573566056178	2014.132426433944	256.0661797283435	19.431920697512236	0.781692492857926	1.3035016490750364	0.8764931208773752	0.7586253329211092	1.5165712513487675	0.7631161529197859	0.2570688457371344	0.2335651527613029	0.27226346384819844	0.23710253765336411	0.6538971632093047	0.7191510955155693	8.677530966392275E-4	8.677530966392277E-4	-32509.460722166965	0.0	-910.9895720975574
83000	-33403.113717024025	-911.2418940004234	-32491.871823023605	10.221701585306304	2013.7782984146936	255.52206568868723	22.528380005935475	0.7690335396629069	1.3070629185593718	0.8779799115197863	0.753344550423495	1.5183804629305366	0.7741986169039035	0.24972884773316867	0.23942093360174024	0.271598705619334	0.23925151304575695	0.8305654945269971	0.7134478016133201	8.83103458997889E-4	8.831034589978891E-4	-32491.871823023605	0.0	-908.4774998604144
84000	-33404.390541360415	-917.3003756768645	-32487.09016568355	9.682034701616868	2014.3179652983831	258.55305403729903	22.970504317388286	0.7760780272978689	1.3111231617617982	0.8682776616770626	0.7459953770495085	1.5265451300441633	0.771980642169599	0.2508048725759196	0.2393171004819632	0.27551409652855285	0.23436393041356424	0.6339704099431471	0.7134478016133201	8.878751014024101E-4	8.878751014024101E-4	-32487.09016568355	0.0	-914.9090278941056
85000	-33319.53421728474	-915.344155139495	-32404.19006214524	9.246342263811306	2014.7536577361886	257.04950764613335	21.570277063338786	0.7771258622343618	1.3111231617617982	0.8672298267405697	0.7404484433345292	1.5320920637591426	0.771980642169599	0.2564153723287533	0.2334878816037861	0.2676531851378835	0.24244356092957697	0.7462197650688324	0.7134478016133201	8.158632830495826E-4	8.158632830495831E-4	-32404.19006214524	0.0	-912.8504249161344
86000	-33292.60922312917	-913.0691226135168	-32379.540100515656	9.630751660644462	2014.3692483393556	255.82384245367086	20.654202878812743	0.7774556264583417	1.3178598088482067	0.8489526901427781	0.7466367916412004	1.5320920637591426	0.777003019150331	0.2564153723287533	0.23848558464857153	0.26176530975171197	0.24333373327096308	0.7046755035131527	0.71311081411691	8.338237093649285E-4	8.338237093649289E-4	-32379.540100515656	0.0	-910.685006252647
87000	-33279.11946040207	-921.5923879632135	-32357.527072438857	9.456306771475134	2014.543693228525	259.0488997125117	21.165017413715077	0.7683002698809855	1.3230014336431533	0.8395315038247112	0.7338377269420144	1.5396369823157354	0.7956920833934008	0.25728187571500044	0.23848558464857153	0.27066444614395263	0.23356809349247526	0.8311035273384701	0.71311081411691	8.580480115227822E-4	8.580480115227817E-4	-32357.527072438857	0.0	-918.9139651271727
88000	-33274.44485805152	-921.9139742538239	-32352.530883797703	9.57940591937188	2014.4205940806282	259.1835698666784	23.480455281587034	0.7692797930440773	1.3230014336431533	0.8434590133400615	0.7163971592317537	1.5531517796603742	0.7947108210805806	0.25555902587464346	0.2371321099551603	0.2677567585354302	0.2395521056347659	0.9830360940409788	0.7463904075075919	8.43556925206398E-4	8.435569252063964E-4	-32352.530883797703	0.0	-918.8402840929483
89000	-33286.34404786197	-918.7734501302149	-32367.57059773175	9.272149927058672	2014.7278500729412	258.03276894986533	21.94216768598794	0.7564725183243732	1.3326963219423118	0.8434590133400615	0.715373545913266	1.5618318388846195	0.7901667615953687	0.25555902587464346	0.23195007924765512	0.2745828499116413	0.23790804496605997	0.9217175170254792	0.7463904075075919	8.08631319511549E-4	8.086313195115485E-4	-32367.57059773175	0.0	-915.919055129968
90000	-33260.62126407569	-921.6091632959133	-32339.012100779782	9.482763038096593	2014.5172369619033	258.88404711624844	21.93944863970052	0.7488844313366184	1.3378691365501383	0.8383339216671472	0.7221055691596036	1.5632095638506123	0.7895973774358812	0.26039631818726866	0.24027244678050844	0.26591513432818165	0.2334161007040411	0.9156371220990503	0.7306420749620786	8.825494870373171E-4	8.825494870373182E-4	-32339.012100779782	0.0	-918.7051393598601
91000	-33259.907069584675	-927.1081844931181	-32332.798885091554	9.610166689506979	2014.389833310493	261.8904078202634	24.72324533480896	0.7558764834930566	1.3339536792472224	0.8304074450165532	0.7199306598579923	1.5565929837716799	0.8032387486134965	0.25513549295286386	0.23959697724775833	0.2718514290953366	0.2334161007040411	0.8527621583105444	0.7306420749620786	8.236322493275956E-4	8.236322493275959E-4	-32332.798885091554	0.0	-924.2635477937941
92000	-33267.85737929449	-932.4708826077201	-32335.386496686766	9.762360380657721	2014.2376396193422	265.23241091825776	20.349773708674913	0.7303301136757432	1.3409427850508326	0.8345249486087958	0.7285229305200605	1.560075016427671	0.8056042057168976	0.2517656273635424	0.23610890681770846	0.27533949952538644	0.23678596629336257	0.8472566509956565	0.7178464947514375	8.508733521270641E-4	8.508733521270632E-4	-32335.386496686766	0.0	-929.8120238211646
93000	-33243.87517189157	-932.3537716859539	-32311.52140020561	10.071150984227158	2013.9288490157728	266.33265124709305	23.85213083270263	0.735327449766289	1.3472952290840572	0.8300013507216331	0.7280491923166773	1.560075016427671	0.7992517616836731	0.26206065260909006	0.23610890681770846	0.2640307486581623	0.23779969191503902	0.8515514515413911	0.7178464947514375	8.151218646824403E-4	8.151218646824403E-4	-32311.52140020561	0.0	-929.5596378059514
94000	-33216.57965990915	-936.8588370767598	-32279.720822832387	10.07249226846347	2013.9275077315365	270.065688798926	21.71100118833012	0.7243103825542281	1.358059565512879	0.8375330756028135	0.7105695036142106	1.5745013719905863	0.7950261007252835	0.2640561986525314	0.23411336077426712	0.2682810209377349	0.23354941963546635	0.8261357281665508	0.7178464947514375	8.122857524535114E-4	8.122857524535104E-4	-32279.720822832387	0.0	-934.2160144388881
95000	-33229.32179474105	-940.1341548375907	-32289.187639903463	9.806460741653055	2014.1935392583468	270.87625312571146	20.13784870896326	0.7178208588630327	1.370832694323315	0.8369822338289142	0.6959958741036346	1.5745013719905863	0.8038669668905181	0.2566065376223058	0.2423072767447343	0.2675367659974934	0.23354941963546635	0.7660161367486221	0.7178464947514375	7.990927208226221E-4	7.990927208226223E-4	-32289.187639903463	0.0	-937.6993907211257
96000	-33157.73253921129	-950.7162674261309	-32207.016271785156	10.162735619195525	2013.8372643808045	281.8212054520713	26.871612516260193	0.7215334845931394	1.373040093981776	0.8352226451312701	0.6926938744732954	1.5745013719905863	0.8030085298299336	0.2543430588089681	0.24379799971503352	0.2698942490279945	0.2319646924480036	0.7403783077059336	0.7141006247992339	7.675856773232115E-4	7.675856773232106E-4	-32207.016271785156	0.0	-948.08436174154
97000	-33144.654494418864	-953.579726126676	-32191.07476829219	10.485779833395954	2013.514220166604	283.5322592901016	24.116029510829975	0.7239846687770938	1.3835601323778242	0.8247026067352221	0.6926938744732954	1.5745013719905863	0.8005573456459792	0.26421098177488334	0.23424796824590804	0.26999260426937843	0.23154844570982996	0.7909778455954315	0.7201778998669581	7.783142592616552E-4	7.783142592616547E-4	-32191.07476829219	0.0	-950.9465461698411
98000	-33071.68534183578	-954.5932783138528	-32117.092063521923	9.447414297230555	2014.5525857027694	284.2771020332633	26.55285238581683	0.7128448492370866	1.3874441548736076	0.8158668643096582	0.6926938744732954	1.5839282562407597	0.8072220008655935	0.2520156126629825	0.23956499818983046	0.27149967060322605	0.23691971854396074	0.7532621626006705	0.7127868768180854	7.270474576216376E-4	7.270474576216374E-4	-32117.092063521923	0.0	-951.9886446412447
99000	-33070.48302166973	-955.268008361113	-32115.215013308618	9.980660867958976	2014.019339132041	285.66858020482647	27.080167936522237	0.7076756597262308	1.3763460174963338	0.8237443687186876	0.6909629177616624	1.5931616511669815	0.8081093851301048	0.25468435885498325	0.24068588234751778	0.26681624337326326	0.23781351542423548	0.746481597880424	0.7181828250708	7.366266667818686E-4	7.366266667818691E-4	-32115.215013308618	0.0	-952.6494198964817
100000	-33068.11351000795	-957.7801560415145	-32110.33335396643	10.720278691447067	2013.279721308553	287.51587554472314	29.884069729651568	0.7014732341858418	1.3632073609006552	0.8291633271387594	0.6849089511135427	1.6015954073288945	0.8196517193323073	0.25374572194467754	0.24077242963991824	0.27034541453296473	0.23513643388243927	0.9209394677304319	0.7353993092956788	7.363640719464904E-4	7.363640719464913E-4	-32110.33335396643	0.0	-954.7162438144653
101000	-32944.3676440646	-960.6789955725441	-31983.688648492054	10.22732846275095	2013.7726715372492	289.9147137568321	24.922010303294496	0.6860648050194996	1.3759253770638176	0.8291633271387594	0.6849089511135427	1.6038227029643868	0.8201148366999947	0.2510423878958898	0.2328014627900837	0.275052006295249	0.2411041430187774	0.9209394677304319	0.7124239150911428	7.490717858240458E-4	7.490717858240459E-4	-31983.688648492054	0.0	-957.7868062412437
102000	-32861.633394134384	-957.2093457949109	-31904.424048339475	11.021768067609065	2012.9782319323908	288.7591196613127	26.00154814185797	0.7090086318407877	1.3731281608434092	0.8136532026899356	0.6708317153401419	1.6274269729279567	0.8059513163577697	0.2510423878958898	0.2407876534633932	0.26711880118334363	0.24105115745737327	0.7973822175854932	0.7124239150911428	7.244785581623338E-4	7.244785581623338E-4	-31904.424048339475	0.0	-954.5445277416427
103000	-32823.3325392572	-971.4908557482319	-31851.841683508967	10.382889991407241	2013.6171100085928	298.99353694050114	30.30301058537492	0.7355372723149378	1.419064869405279	0.7871245622157854	0.6405533162159686	1.66930951713668	0.7484104627113498	0.25702685228185745	0.234477723208406	0.2748007380040671	0.23369468650566927	0.8429595524848653	0.7201507403070799	6.87694395391343E-4	6.87694395391342E-4	-31851.841683508967	0.0	-968.6288440157807
104000	-32713.80339979721	-974.3293905742429	-31739.474009222966	9.76083585655513	2014.239164143445	299.34361753026775	26.59258171669598	0.7617110239932844	1.4300605291447632	0.8197992424452183	0.6405533162159686	1.6941098840970523	0.6537660041037139	0.2579000357934623	0.23781392478364707	0.2705913529172212	0.23369468650566927	0.9341386930533235	0.7258803806765658	6.586443381447021E-4	6.58644338144703E-4	-31739.474009222966	0.0	-971.4462560519391
105000	-32648.161717758543	-981.5878179984788	-31666.573899760064	9.66515748760829	2014.3348425123918	305.15180562363054	29.91571010900788	0.6473153722084721	1.4098310837680548	0.8802526008766828	0.4560450503676678	1.8267563479733737	0.7797995448057495	0.2579000357934623	0.22966545226889698	0.2779743020470863	0.2344602098905543	0.8555092885924923	0.7098438648102045	6.801394884870147E-4	6.801394884870148E-4	-31666.573899760064	0.0	-978.727357512058
106000	-32494.793792806573	-977.0662205403314	-31517.72757226624	10.138240180360603	2013.8617598196395	302.33823363287047	26.541772492293166	0.6473153722084721	1.6194310513405612	0.7761864806129068	0.39899807118531344	2.066736514054906	0.4913325105978408	0.2519929436184221	0.23557254444393716	0.2762073106746081	0.23622720126303254	0.8427579868715832	0.7180526051864576	6.636520919210318E-4	6.636520919210322E-4	-31517.72757226624	0.0	-974.365463424118
107000	-32464.70620071717	-979.8861146869879	-31484.82008603018	11.698232721769152	2012.301767278231	307.1867280977024	30.688858737674238	0.6473153722084721	1.7326788638432788	0.7761864806129068	0.28575025868259585	2.066736514054906	0.4913325105978408	0.2568556209005886	0.23070986716177067	0.2762073106746081	0.23622720126303254	0.8427579868715832	0.7069424049726025	6.833521431397984E-4	6.833521431397989E-4	-31484.82008603018	0.0	-977.0242369804768
108000	-32360.917876635853	-979.0018405221498	-31381.916036113704	9.70423038592789	2014.295769614072	302.83528380255285	31.183157850770964	0.4234737810524615	1.7326788638432788	0.741814350695722	0.13997367306066988	2.4848492637148993	0.4772100676329687	0.25672464328929456	0.23829928107735115	0.2686178967590276	0.23635817887432659	0.7335955693158419	0.6887257667225264	6.688854214854016E-4	6.688854214854009E-4	-31381.916036113704	0.0	-976.3532291852893
109000	-32346.378789464932	-981.0991654557116	-31365.27962400922	10.514158723317392	2013.4858412766825	306.3698167109665	31.576463218760786	0.4234737810524615	1.8870442621746157	0.741814350695722	0.13997367306066988	2.4848492637148993	0.3228446693016317	0.25635082385143176	0.23867310051521393	0.2843260518523607	0.22065002378099347	0.8301088660407946	0.6887257667225264	6.557408897489032E-4	6.557408897489036E-4	-31365.27962400922	0.0	-978.2623820115446
110000	-32183.875885840975	-981.8011600034406	-31202.074725837534	10.671537879468614	2013.3284621205314	307.478505888601	25.634233013696075	0.5289872749185205	1.8870442621746157	0.5386629407840389	0.1923059794108828	2.5301548734103108	0.3228446693016317	0.25944426712208596	0.23557965724455973	0.277010030021255	0.22796604561209916	0.7037174838685395	0.674164284468915	6.354563589806122E-4	6.354563589806126E-4	-31202.074725837534	0.0	-979.4486699764877
111000	-32130.917454102546	-981.9242522170638	-31148.99320188548	10.766978115281667	2013.2330218847183	310.341274092044	30.905323119142714	0.5289872749185205	1.5593502890599158	0.5386629407840389	0.1923059794108828	2.8578488465250107	0.3228446693016317	0.26889620490526167	0.22746086339676072	0.2756768860858783	0.22796604561209916	0.6032166300915351	0.6225542243760982	6.829129179650061E-4	6.829129179650071E-4	-31148.99320188548	0.0	-979.5378389789579
112000	-32114.995616217773	-984.2828834007596	-31130.712732817014	10.907822375164013	2013.092177624836	312.6506916290481	31.076841476764155	0.4899604211795235	1.5593502890599158	0.5386629407840389	0.1923059794108828	2.8722789702442877	0.3474413993213519	0.2618930895878591	0.22848982701578788	0.28268000140328087	0.226937081993072	0.8527810302052836	0.6920329210084516	6.509454050869359E-4	6.509454050869362E-4	-31130.712732817014	0.0	-981.4279022232288
113000	-32116.28503111799	-997.9166958187168	-31118.368335299274	12.584456411905713	2011.4155435880944	326.67554734792225	32.22492071412061	0.4899604211795235	1.5559643090113155	0.1871161506033186	0.1923059794108828	3.223825760425008	0.3508273793699521	0.26663184047181493	0.22216395443774478	0.28384194972965493	0.22736225536078516	0.8957381397993333	0.6891977818655468	6.124986161335978E-4	6.124986161335986E-4	-31118.368335299274	0.0	-994.995333436106
114000	-32112.941523638307	-990.1236621321633	-31122.817861506144	11.350816337251135	2012.6491836627488	315.1501927443444	36.47171679551165	0.4899604211795235	1.5559643090113155	0.1871161506033186	0.1923059794108828	3.223825760425008	0.3508273793699521	0.2742114253240986	0.22216395443774478	0.27553517843159253	0.22808944180656382	0.8957381397993333	0.6820435758743082	6.805704949619798E-4	6.805704949619801E-4	-31122.817861506144	0.0	-986.9934577244026
115000	-32101.59651955282	-992.9728174986808	-31108.623702054138	10.26968030346652	2013.7303196965336	316.21460965214334	30.465066876338426	0.4899604211795235	1.5559643090113155	0.29528205774668104	0.09026777030246329	3.217698062390065	0.3508273793699521	0.2725266213446423	0.22216395443774478	0.2763479648653318	0.22896145935228082	0.8650221690165415	0.6916543979501059	6.405407918830183E-4	6.405407918830183E-4	-31108.623702054138	0.0	-990.1279301990575
116000	-32087.457581467548	-994.3863469241934	-31093.071234543353	11.728809835225924	2012.271190164774	320.7031839009964	33.08855624197777	0.3451550749103083	1.5559643090113155	0.29528205774668104	0.09026777030246329	3.3625034086592804	0.3508273793699521	0.2725266213446423	0.22216395443774478	0.2763479648653318	0.22896145935228082	0.9376584680443147	0.6960500873662379	6.379720078757246E-4	6.379720078757243E-4	-31093.071234543353	0.0	-991.3205855711578
117000	-32076.613191458666	-979.7202640416185	-31096.892927417048	11.326217079466272	2012.6737829205338	309.617774106644	29.316889590739482	0.3451550749103083	1.5559643090113155	0.28117739536112474	0.10437243268801957	3.3625034086592804	0.3508273793699521	0.26151738042725153	0.23210412728655425	0.28722503661989407	0.21915345566629987	0.9113635008973812	0.6846797025098903	6.58524095132345E-4	6.585240951323445E-4	-31096.892927417048	0.0	-976.7953831214923
118000	-32066.75491041689	-983.4121836803934	-31083.342726736497	10.857556491869616	2013.1424435081303	310.37722424404797	27.026673402592614	0.3451550749103083	1.4462752194332937	0.3908664849391466	0.10437243268801957	3.3625034086592804	0.3508273793699521	0.26151738042725153	0.23210412728655425	0.28722503661989407	0.21915345566629987	0.8955240488454955	0.6846797025098903	6.395353010054788E-4	6.395353010054791E-4	-31083.342726736497	0.0	-980.6215693172877
119000	-32046.76939906146	-993.146413221434	-31053.622985840026	10.666598562412014	2013.333401437588	318.1278300736735	32.558530642519656	0.439238633349396	1.3199049731759749	0.33744000569027344	0.10437243268801957	3.4716673089095984	0.3273766461867384	0.26151738042725153	0.22382844107587832	0.28722503661989407	0.2274291418769758	0.977150556510648	0.7043812907043113	6.660499768916753E-4	6.660499768916752E-4	-31053.622985840026	0.0	-989.9849598631779
120000	-32031.237697031214	-995.313643466298	-31035.924053564915	10.707913615052677	2013.2920863849474	320.7059488622816	32.509295712858204	0.439238633349396	1.3199049731759749	0.33744000569027344	0.15902370098066074	3.417016040616957	0.3273766461867384	0.27271752350278533	0.22382844107587832	0.28722503661989407	0.21622899880144203	0.977150556510648	0.6678247462554243	6.491821785743207E-4	6.491821785743209E-4	-31035.924053564915	0.0	-992.1742572458913
121000	-32011.32588692731	-995.9525775488141	-31015.373309378494	10.673749246965636	2013.3262507530344	322.08153193175355	29.78490941377649	0.4099170283348622	1.3199049731759749	0.33744000569027344	0.15902370098066074	3.4478633564405503	0.32585093537767923	0.2727509276393655	0.22597103415447956	0.280988266309575	0.22028977189657972	0.6792826781790162	0.6528599221504772	6.336976589466939E-4	6.336976589466941E-4	-31015.373309378494	0.0	-993.514756301466
122000	-31998.835225211213	-996.2184641978683	-31002.616761013345	10.572074765709539	2013.4279252342906	321.7634039938017	29.986104172268075	0.4099170283348622	1.3227711026477307	0.33744000569027344	0.19029168000037963	3.413729247949076	0.32585093537767923	0.2679946575782519	0.2239091827969978	0.2850879398044914	0.22300821982025865	0.7144007874994086	0.639728391332639	6.466901515052921E-4	6.466901515052904E-4	-31002.616761013345	0.0	-993.6890538446107
123000	-31981.77419872828	-1001.4263120766781	-30980.3478866516	10.6934857145692	2013.3065142854307	324.94608136906083	31.63812578684158	0.4099170283348622	1.3227711026477307	0.33459729457275195	0.1527890528972926	3.4540745861696847	0.32585093537767923	0.2679946575782519	0.23011208199966263	0.27888504060182656	0.22300821982025865	0.5606132803038008	0.6217963417893887	6.223762991100907E-4	6.22376299110091E-4	-30980.3478866516	0.0	-999.1807729707751
124000	-31985.170956971157	-1005.7730474967971	-30979.39790947436	10.756637830430694	2013.2433621695693	327.3412003413847	33.0946133924092	0.4462724774230377	1.2138065267699951	0.3078692667583174	0.1527890528972926	3.6223487426107557	0.25691393354060355	0.26042678505921135	0.2290480288695015	0.27888504060182656	0.2316401454694603	0.6273047133890576	0.62227265322258	6.28425338037055E-4	6.28425338037055E-4	-30979.39790947436	0.0	-1003.3444828601941
125000	-31982.420108452025	-1013.2454771692383	-30969.174631282785	10.901039558161813	2013.0989604418382	331.7126367755898	29.786372942016296	0.4462724774230377	1.2561062481066727	0.3078692667583174	0.1527890528972926	3.5800490212740783	0.25691393354060355	0.2656562400392716	0.22229503174719595	0.2804085827440719	0.2316401454694603	0.7186412881122212	0.6518015488561558	6.135827458131381E-4	6.135827458131382E-4	-30969.174631282785	0.0	-1010.7603193069355
126000	-31965.204406111443	-1006.8435575796123	-30958.36084853183	12.38721340566332	2011.6127865943367	331.84904807847516	35.02115854123783	0.4344706565107136	1.2561062481066727	0.34967225548360353	0.16971577751448638	3.5331211288439226	0.25691393354060355	0.2656562400392716	0.2351274514713816	0.2804085827440719	0.21880772574527466	0.7542597375380755	0.6503425241443445	6.06534606818834E-4	6.065346068188338E-4	-30958.36084853183	0.0	-1004.1334988796913
127000	-31950.56934078954	-1011.2257530561993	-30939.343587733343	11.348806688984741	2012.6511933110153	332.52698405190426	39.260782284946224	0.4344706565107136	1.2561062481066727	0.34967225548360353	0.16971577751448638	3.5331211288439226	0.25691393354060355	0.2656562400392716	0.23371054891563045	0.281825485299823	0.21880772574527466	0.7542597375380755	0.6468667308284735	6.004402334434921E-4	6.004402334434933E-4	-30939.343587733343	0.0	-1008.409105751856
128000	-31938.555637257436	-1011.8950695670077	-30926.66056769043	11.679537451285983	2012.320462548714	336.8799387630611	31.66944563516165	0.36328211487325235	1.2561062481066727	0.3621584535732726	0.20520906205817754	3.5331211288439226	0.2801229925447046	0.27240550183945206	0.22837775463574195	0.281825485299823	0.2173912582249827	0.7542597375380755	0.6671772539783306	5.789993280251514E-4	5.789993280251507E-4	-30926.66056769043	0.0	-1009.3225890337517
129000	-31909.292338330702	-1018.8578560181809	-30890.43448231252	11.507578277047104	2012.492421722953	341.28490841508017	34.99626978339484	0.36328211487325235	1.2615289961387004	0.3614922839076613	0.13602422223743266	3.589327339926553	0.28834504291640256	0.27240550183945206	0.22837775463574195	0.28247680210486537	0.2167399414199403	1.040232561947403	0.6831103222370825	5.785431361470944E-4	5.785431361470952E-4	-30890.43448231252	0.0	-1015.6180355521022
130000	-31932.944472606014	-1020.5863847691036	-30912.35808783691	11.06412685204592	2012.935873147954	342.0541786842668	33.993700317610596	0.40025108845574797	1.2245600225562048	0.3614922839076613	0.13602422223743266	3.589327339926553	0.28834504291640256	0.27240550183945206	0.22837775463574195	0.28247680210486537	0.2167399414199403	0.866020840705942	0.6280340171220598	5.941021300874714E-4	5.94102130087471E-4	-30912.35808783691	0.0	-1017.7061436127689
131000	-31899.324949702015	-1030.7084318774616	-30868.616517824554	11.302968739522004	2012.697031260478	350.17670829531033	31.929246946034162	0.40025108845574797	1.2339088703964995	0.36507678155920065	0.13602422223743266	3.576393994434719	0.28834504291640256	0.27240550183945206	0.22476823877653318	0.27922573317332994	0.2236005262106845	0.7466847538765516	0.6675820259940229	5.893088568900264E-4	5.893088568900259E-4	-30868.616517824554	0.0	-1028.1421533688806
132000	-31895.59679492411	-1036.521650946189	-30859.07514397792	11.000307840391638	2012.9996921596085	356.0133159672529	38.31189745459883	0.43219188205729153	1.1626938669211648	0.36507678155920065	0.1752984321112239	3.576393994434719	0.28834504291640256	0.27240550183945206	0.22476823877653318	0.28515319232549824	0.2176730670585162	0.8295904812611335	0.667396742253693	5.248738948302912E-4	5.24873894830291E-4	-30859.07514397792	0.0	-1033.6929843654532
133000	-31881.851379002976	-1041.1273460544146	-30840.72403294856	11.28782537148676	2012.7121746285131	360.3984706391883	36.430243901874476	0.39217400218825954	1.2061429187621178	0.37330445764600984	0.16363958405249385	3.576393994434719	0.28834504291640256	0.2700965995045103	0.2216108547248556	0.2877523577843203	0.22054018798631353	0.8295904812611335	0.675225296109609	5.298391234796099E-4	5.298391234796102E-4	-30840.72403294856	0.0	-1038.3463629206299
134000	-31880.79285600645	-1027.6603466861743	-30853.132509320276	12.010042985771888	2011.9899570142281	350.5603650978582	34.7796329715349	0.39217400218825954	1.2061429187621178	0.37330445764600984	0.16363958405249385	3.576393994434719	0.28834504291640256	0.2700965995045103	0.22843081970608198	0.2809323928030939	0.22054018798631353	0.8895056338072969	0.6756645634628643	5.452932394178117E-4	5.452932394178117E-4	-30853.132509320276	0.0	-1024.7774817855707
135000	-31886.192787431697	-1033.8359167815306	-30852.35687065017	11.099450550618597	2012.9005494493815	354.3799948789219	37.60139708733598	0.39217400218825954	1.2061429187621178	0.37330445764600984	0.16363958405249385	3.576393994434719	0.28834504291640256	0.2650896418192156	0.22424471786266476	0.28643048528131543	0.22423515503680394	0.9145280029854256	0.7072214444548752	5.610757389247712E-4	5.610757389247709E-4	-30852.35687065017	0.0	-1030.8084743981553
136000	-31878.93579187403	-1038.578604219201	-30840.35718765483	11.577289363793435	2012.4227106362066	358.4830216842816	35.90157591460363	0.39217400218825954	1.2815054348702153	0.35497373416071754	0.16363958405249385	3.5085569494249986	0.29915029530331766	0.2669585806144736	0.23047483140948397	0.28456154648605747	0.21800504148998473	0.9339368533737927	0.6549825968094226	5.273406525223427E-4	5.27340652522343E-4	-30840.35718765483	0.0	-1035.6051558436418
137000	-31878.227444955613	-1037.9517642304256	-30840.275680725186	11.738581538603123	2012.261418461397	356.53497182313396	37.60295955939338	0.39217400218825954	1.2815054348702153	0.35497373416071754	0.16363958405249385	3.5085569494249986	0.29915029530331766	0.2669585806144736	0.22828434582494622	0.28456154648605747	0.22019552707452247	0.9611529531303912	0.670593752963742	5.448170406087323E-4	5.448170406087327E-4	-30840.275680725186	0.0	-1034.8533523002516
138000	-31878.869856914425	-1037.0011977387776	-30841.86865917565	11.293660984847993	2012.706339015152	354.65247914351113	38.955802244027005	0.39217400218825954	1.269606283470299	0.35497373416071754	0.16363958405249385	3.520456100824915	0.29915029530331766	0.2664937817731103	0.22850501860277916	0.2891039361468399	0.2158972634772704	0.7362552513368813	0.6428215754805464	5.540519183788183E-4	5.540519183788179E-4	-30841.86865917565	0.0	-1034.3039355255016
139000	-31868.114959444407	-1036.128333982269	-30831.986625462137	11.302299504821926	2012.697700495178	351.2826178738881	33.75268885256634	0.379195070919556	1.269606283470299	0.35497373416071754	0.17190541545596974	3.5573463643872874	0.26697313160617286	0.2664937817731103	0.22850501860277916	0.2832224857525643	0.22177871387154593	0.7939278799876108	0.6589084471945954	5.621391553039222E-4	5.621391553039221E-4	-30831.986625462137	0.0	-1033.4461011638202
140000	-31862.256238696416	-1045.3891454433658	-30816.86709325305	11.011283637960855	2012.9887163620392	360.67289513011633	38.61818487088782	0.379195070919556	1.2954351976350205	0.29465912878301276	0.1519485796744636	3.617660969764992	0.26110105322295757	0.2664937817731103	0.22850501860277916	0.2832224857525643	0.22177871387154593	0.6950014065429999	0.6464807116351311	5.632028209682908E-4	5.63202820968291E-4	-30816.86709325305	0.0	-1042.7766850886692
141000	-31868.647810674378	-1043.2276142497687	-30825.42019642461	12.359225933696298	2011.6407740663037	361.51940915630985	43.108328083440455	0.36156247493066945	1.2794227960840905	0.3384124736163229	0.12582783083004004	3.617660969764992	0.2771134547738875	0.2664937817731103	0.22850501860277916	0.2832224857525643	0.22177871387154593	0.7653869566096946	0.6192121332713062	5.804022435373687E-4	5.804022435373697E-4	-30825.42019642461	0.0	-1040.343826540517
142000	-31860.705684228018	-1049.1298446148953	-30811.575839613124	11.381637043531311	2012.6183629564687	366.58036240833746	41.96487483851352	0.3806411384543475	1.2510098598461683	0.28965938305615513	0.13516210354428415	3.66641406032516	0.2771134547738875	0.2725005398000325	0.22249826057585692	0.2832224857525643	0.22177871387154593	0.7174823196258129	0.6368533406773864	5.485974581643059E-4	5.485974581643058E-4	-30811.575839613124	0.0	-1046.4126002900255
143000	-31873.202177489122	-1042.5569388558285	-30830.645238633293	11.051724487121591	2012.9482755128784	363.07386216069045	38.99129358037154	0.3708041839237532	1.2510098598461683	0.29949633758674943	0.1627799345900515	3.634657063113086	0.28125262094019415	0.27434880406766105	0.2239123230585768	0.2865571850963324	0.21518168777742946	0.8048313829674362	0.657655296551123	5.1333759392328E-4	5.133375939232805E-4	-30830.645238633293	0.0	-1039.7816264528453
144000	-31860.814323446368	-1050.4314501804884	-30810.38287326588	11.439308691062827	2012.560691308937	370.9525617445772	43.683987626613266	0.3708041839237532	1.215330316071144	0.31539486047164	0.1627799345900515	3.6544380840032202	0.28125262094019415	0.27434880406766105	0.2239123230585768	0.2788187112125409	0.2229201616612209	0.9964569534155349	0.6719085822785598	5.392458079178008E-4	5.392458079178013E-4	-30810.38287326588	0.0	-1047.1317032927357
145000	-31858.386611793852	-1048.16727924403	-30810.219332549823	11.93307002403305	2012.066929975967	370.80784889961046	40.01903458878781	0.3708041839237532	1.1521007487629482	0.31539486047164	0.1627799345900515	3.717667651311416	0.28125262094019415	0.2729756443616064	0.22419776530274227	0.2834250697857696	0.21940152054988143	1.0507521176274173	0.6992941497984532	5.302472221266712E-4	5.30247222126672E-4	-30810.219332549823	0.0	-1044.8582022078922
146000	-31835.403334997172	-1049.8401623190966	-30785.563172678078	12.04742177967718	2011.9525782203227	372.1197539754477	42.761697696010366	0.3708041839237532	1.1521007487629482	0.31539486047164	0.1627799345900515	3.717667651311416	0.28125262094019415	0.2745896239182306	0.22389158549983748	0.27924655278627697	0.22227223779565464	0.8213348829386781	0.6609017473183482	5.1681288544095E-4	5.168128854409501E-4	-30785.563172678078	0.0	-1046.9425328128336
147000	-31846.830610123307	-1053.9750933437203	-30792.855516779586	11.767530042585543	2012.2324699574144	375.92761536688494	41.985308582215474	0.4084262294332695	1.1521007487629482	0.3263005647864279	0.1627799345900515	3.6800456058018995	0.2703469166254063	0.2745896239182306	0.22202088126976127	0.2875254251853168	0.21586406962669102	0.8431164047822297	0.6668861324566066	5.184032480827825E-4	5.184032480827823E-4	-30792.855516779586	0.0	-1051.0532121902686
148000	-31851.300093001002	-1051.449219635556	-30799.850873365445	11.679524554932634	2012.3204754450674	372.3667947626497	40.40498828874462	0.4084262294332695	1.1521007487629482	0.33838237009004557	0.1627799345900515	3.6679638004982817	0.2703469166254063	0.268229631164675	0.22633525663649254	0.28957104257214106	0.21586406962669102	0.7076821955971833	0.6304932281705201	5.480412980455115E-4	5.480412980455109E-4	-30799.850873365445	0.0	-1048.7948258916058
149000	-31847.428336311143	-1054.969767017722	-30792.45856929342	11.795758688609858	2012.2042413113902	372.76190079139826	46.44358219781128	0.40460882597361547	1.1621038011040987	0.32837931774889495	0.1627799345900515	3.6679638004982817	0.2741643200850603	0.268229631164675	0.22640916623276383	0.28949713297586976	0.21586406962669102	0.9444967145362231	0.6687882115843684	5.363660466042533E-4	5.363660466042534E-4	-30792.45856929342	0.0	-1051.717891899823
150000	-31850.398475627964	-1048.272157667843	-30802.126317960123	11.727437317682865	2012.2725626823171	365.7612189303614	44.5643020568096	0.36657724554360643	1.1621038011040987	0.366410898178904	0.1627799345900515	3.6679638004982817	0.2741643200850603	0.268229631164675	0.22791608964985607	0.2879902095587775	0.21586406962669102	1.0597743072643464	0.683710666656698	5.651583311114325E-4	5.651583311114328E-4	-30802.126317960123	0.0	-1044.7886322250747
151000	-31858.455998579153	-1046.900451262971	-30811.55554731618	11.03502459088997	2012.9649754091101	364.6651677637295	38.11214664942334	0.36657724554360643	1.1447316678734945	0.34908610133127327	0.19747686466828643	3.6679638004982817	0.2741643200850603	0.2633113686055237	0.23183445035038153	0.28899011141740344	0.21586406962669102	0.9656120123123465	0.6991736790061218	5.564840818379725E-4	5.56484081837973E-4	-30811.55554731618	0.0	-1043.771666258558
152000	-31843.998117386844	-1045.7852539336418	-30798.212863453202	11.447075298107976	2012.552924701892	363.7132880185892	39.84741821969465	0.36657724554360643	1.1447316678734945	0.34994990850881796	0.19747686466828643	3.6679638004982817	0.2733005129075156	0.27097762924283136	0.2274125069749714	0.28213323933647305	0.21947662444572388	0.9656120123123465	0.6712166488284865	5.609362634224705E-4	5.6093626342247E-4	-30798.212863453202	0.0	-1042.6055635342077
153000	-31841.8832386306	-1049.073107665772	-30792.810130964826	10.817829113523338	2013.1821708864766	367.20466129757824	41.1215276615171	0.36657724554360643	1.2779556224416797	0.34994990850881796	0.17382225031076853	3.558394460287614	0.2733005129075156	0.27097762924283136	0.2206282826356119	0.28263686938331906	0.22575721873823737	0.8735003579659553	0.682774569974733	5.306442599923555E-4	5.306442599923543E-4	-30792.810130964826	0.0	-1046.087865795561
154000	-31851.801292304466	-1047.2018599781816	-30804.599432326286	10.840341455303896	2013.1596585446962	366.2790219052893	38.88593920307572	0.36657724554360643	1.2779556224416797	0.34994990850881796	0.17382225031076853	3.558394460287614	0.2733005129075156	0.27020871182791284	0.222665492450831	0.28263686938331906	0.22448892633793677	0.9177188337965301	0.6656791036158514	5.397957061209737E-4	5.397957061209736E-4	-30804.599432326286	0.0	-1044.1714079815
155000	-31852.31685370036	-1053.5185948310545	-30798.798258869305	10.984957762322717	2013.0150422376773	371.94438115983456	44.405141263462255	0.41493233653239503	1.2779556224416797	0.30159481752002937	0.17382225031076853	3.558394460287614	0.2733005129075156	0.27414460613526004	0.222665492450831	0.27870097507597186	0.22448892633793677	0.7041329811454228	0.6656791036158514	5.391974617587947E-4	5.391974617587946E-4	-30798.798258869305	0.0	-1050.7879852979584
156000	-31853.059167563766	-1058.877866286168	-30794.181301277597	10.733789441614716	2013.2662105583852	373.7000779999557	49.053901380128984	0.4426234412802384	1.2217589460042506	0.2748810095306798	0.17382225031076853	3.6062915094352976	0.28062284343876753	0.2702246606202268	0.222665492450831	0.27720390124514177	0.22990594568380004	0.9110685349371366	0.6801425750339423	5.288960602130181E-4	5.288960602130187E-4	-30794.181301277597	0.0	-1055.6487237171746
157000	-31852.810675264634	-1059.8009064885073	-30793.009768776126	11.915423996879946	2012.08457600312	377.81419995237206	34.96682131586399	0.4426234412802384	1.262498560096105	0.2748810095306798	0.17382225031076853	3.6062915094352976	0.23988322934691325	0.2644343579984272	0.2202019234352278	0.2871417095222624	0.22822200904408224	0.9110685349371366	0.6743108811349686	5.230593206149905E-4	5.23059320614991E-4	-30793.009768776126	0.0	-1056.921336273276
158000	-31844.980589694173	-1053.588114685067	-30791.392475009106	11.461684424334175	2012.5383155756658	376.13243140817156	40.39434705390065	0.4426234412802384	1.262498560096105	0.2748810095306798	0.17382225031076853	3.6062915094352976	0.23988322934691325	0.26159658850096856	0.22898200114041933	0.28803987256294594	0.22138153779566583	0.9110685349371366	0.6598040369514115	5.506461403441173E-4	5.506461403441173E-4	-30791.392475009106	0.0	-1050.5268282578688
159000	-31839.551940601905	-1059.9973306682368	-30779.554609933668	11.258774619564798	2012.7412253804353	381.0015843418142	44.1230653996524	0.3869467447432697	1.2114512112798808	0.3259283583469039	0.17382225031076853	3.6062915094352976	0.29555992588388197	0.2640652102146916	0.22765552896463087	0.2872427740871462	0.22103648673353096	0.9110685349371366	0.6582856227073682	5.114703002163696E-4	5.114703002163693E-4	-30779.554609933668	0.0	-1056.903328853349
160000	-31822.68936843437	-1066.1072256713387	-30756.582142763033	12.324843807062877	2011.675156192937	386.2045887719908	47.94555087854488	0.3869467447432697	1.2114512112798808	0.3259283583469039	0.20905599939452055	3.5954794615540857	0.27113822468134186	0.2640652102146916	0.22765552896463087	0.2872427740871462	0.22103648673353096	0.792146999332971	0.6470193230495523	5.185632546417475E-4	5.185632546417462E-4	-30756.582142763033	0.0	-1063.1624786852983
161000	-31857.609703670296	-1070.5606009390817	-30787.049102731213	11.910916006490314	2012.0890839935096	390.6372402349898	45.890744826205434	0.3052017913894595	1.3522739579819276	0.3393437935377054	0.14997820604628379	3.5820640263632844	0.27113822468134186	0.2606928073459045	0.2265369601707402	0.2881411434598313	0.22462908902352374	0.7903924379471761	0.6505001150260878	5.080163003652356E-4	5.08016300365236E-4	-30787.049102731213	0.0	-1067.6809673423886
162000	-31847.42071089448	-1073.7814584801781	-30773.6392524143	11.479897459449196	2012.5201025405509	391.2171419615736	43.016887196820726	0.3847074513456608	1.3522739579819276	0.3393437935377054	0.14997820604628379	3.502558366407083	0.27113822468134186	0.26150964272187127	0.23057925185667974	0.2840988517738917	0.22381225364755694	0.6928965779914908	0.6307217208311728	4.972650945743349E-4	4.972650945743344E-4	-30773.6392524143	0.0	-1071.1768355857937
163000	-31848.521560731904	-1079.7863642329148	-30768.73519649899	11.390318398951882	2012.6096816010481	394.1537148873647	53.42898668994914	0.4210498415595958	1.3522739579819276	0.2982812415759575	0.15469836779409674	3.465730576490547	0.3079660145978777	0.26244430711944566	0.23057925185667974	0.2825198939558512	0.22445654706802307	0.6928965779914908	0.6307217208311728	5.048697538664949E-4	5.048697538664951E-4	-30768.73519649899	0.0	-1076.9566735255632
164000	-31851.02588594161	-1075.3917151935982	-30775.634170748013	12.274534992276378	2011.7254650077236	394.3009832540226	47.549314379666235	0.43313029517145923	1.3401935043700641	0.292860159042713	0.15469836779409674	3.4711516590237914	0.3079660145978777	0.2626787899086147	0.22600694782348119	0.2825198939558512	0.22879436831205258	0.5754064993671646	0.5638775234871221	5.109097182462114E-4	5.109097182462115E-4	-30775.634170748013	0.0	-1072.9053753523708
165000	-31818.47665097757	-1071.830757328247	-30746.64589364932	11.184666730010406	2012.8153332699897	388.85124298151925	42.88500438807171	0.442993232896639	1.2134292307904637	0.292860159042713	0.15469836779409674	3.6568912214633675	0.23912778801272222	0.26290301492250234	0.2263579958675378	0.2872946342501538	0.22344435495980575	0.4911194869416802	0.565543554418141	5.30468197016472E-4	5.304681970164718E-4	-30746.64589364932	0.0	-1069.585673260512
166000	-31824.496189358633	-1076.620013590472	-30747.87617576816	12.057200961440142	2011.9427990385598	395.6874834817476	45.631213471236684	0.442993232896639	1.244493701028696	0.292860159042713	0.15469836779409674	3.625826751225135	0.23912778801272222	0.2616155639348812	0.2263579958675378	0.2872946342501538	0.22473180594742687	0.6046355363814139	0.6139204294344967	5.193039357845812E-4	5.193039357845809E-4	-30747.87617576816	0.0	-1074.1059680686838
167000	-31810.53363658671	-1071.8656125195857	-30738.668024067127	11.4112677323415	2012.5887322676585	389.1669619324665	51.03960628089706	0.442993232896639	1.244493701028696	0.292860159042713	0.15469836779409674	3.625826751225135	0.23912778801272222	0.2706744656092542	0.22094437616988677	0.2799001379822483	0.22848102023861047	0.6391197739807634	0.6092534966534678	5.147429557144482E-4	5.147429557144484E-4	-30738.668024067127	0.0	-1069.1718524070482
168000	-31809.119391846172	-1075.9882866026892	-30733.131105243483	11.558493766623045	2012.441506233377	394.17558873462684	44.03491997858246	0.442993232896639	1.249863897676561	0.28058330437417883	0.1300054004503044	3.6256146832947347	0.27093948130758394	0.2613221967513581	0.2283273570587619	0.28101966995392075	0.22933077623595904	0.6916908806750341	0.6176201366857341	5.019741181938348E-4	5.019741181938344E-4	-30733.131105243483	0.0	-1073.358411809032
169000	-31697.198505553708	-1078.3854016191656	-30618.813103934543	12.744043314956297	2011.2559566850437	398.2624635929157	44.3592097197919	0.4678258506143023	1.3300508175498105	0.3043153772344122	0.1300054004503044	3.485993311231005	0.2818092429201672	0.2613221967513581	0.2283273570587619	0.28041160271748067	0.22993884347239912	0.6371230051384753	0.6176201366857341	5.018741180944042E-4	5.01874118094404E-4	-30618.813103934543	0.0	-1075.8605705108246
170000	-31702.282554398924	-1076.2798587536943	-30626.00269564523	11.77516021629687	2012.2248397837031	394.2425528696729	41.76442525304647	0.37090680270712884	1.1627050785105817	0.32625300443212446	0.1782732146187873	3.750258098177407	0.21160380155397202	0.2613221967513581	0.2283273570587619	0.28041160271748067	0.22993884347239912	0.8227463445396838	0.6415876410695271	4.89944598583869E-4	4.899445985838686E-4	-30626.00269564523	0.0	-1073.457733069924
171000	-31637.287119622997	-1074.965764800288	-30562.32135482271	12.5611983495524	2011.4388016504477	397.77851337186536	46.17131322474237	0.37090680270712884	1.2778720969155108	0.32625300443212446	0.1782732146187873	3.635091079772478	0.21160380155397202	0.2702270143298788	0.22674092135731327	0.27967130259056083	0.2233607617222469	0.8140210465328558	0.6507880166315051	4.929159819352267E-4	4.92915981935227E-4	-30562.32135482271	0.0	-1072.0593028616956
172000	-31630.971882620364	-1071.4732702455437	-30559.49861237482	11.859477028693696	2012.1405229713064	394.4314295893607	41.70943155659459	0.38476786413607433	1.1893123799583263	0.32625300443212446	0.16441215318984181	3.635091079772478	0.3001635185111565	0.27447004607601894	0.2224978896111731	0.27967130259056083	0.2233607617222469	0.7603130334762574	0.6533184185229296	4.8550214566612024E-4	4.855021456661214E-4	-30559.49861237482	0.0	-1068.7837823079703
173000	-31622.78414668426	-1075.3331310851095	-30547.45101559915	12.160067762388376	2011.8399322376117	397.51426276407545	41.894562230156055	0.3769611042128781	1.1893123799583263	0.32625300443212446	0.16441215318984181	3.635091079772478	0.30797027843435276	0.27447004607601894	0.22306201141812282	0.2791071807836111	0.2233607617222469	0.8095096027640607	0.6537606411294122	4.751048188896955E-4	4.7510481888969684E-4	-30547.45101559915	0.0	-1072.5581744941887
174000	-31636.53826287246	-1082.1338789038875	-30554.40438396857	12.53156503544278	2011.4684349645572	404.8224996531641	43.349523520877064	0.3769611042128781	1.2198545654917903	0.32625300443212446	0.16441215318984181	3.6410343222303996	0.2714848504429669	0.26426854931274574	0.22088771490270634	0.291739255628208	0.22310448015633957	0.9090607862992428	0.6419306981790509	4.7103391422222585E-4	4.7103391422222607E-4	-30554.40438396857	0.0	-1079.137267707637
175000	-31643.79266352174	-1085.755235485662	-30558.037428036077	12.456205758984906	2011.5437942410151	409.8510904956027	42.50753233262011	0.40071032257232847	1.2198545654917903	0.32625300443212446	0.16441215318984181	3.617285103870949	0.2714848504429669	0.26718143832856456	0.22770985681440709	0.291739255628208	0.21336944922882006	0.9253164116620679	0.6563231979412767	4.564501127880189E-4	4.564501127880193E-4	-30558.037428036077	0.0	-1082.7712339515544
176000	-31633.694677056017	-1081.7954612610602	-30551.899215794958	12.40007049665702	2011.599929503343	405.8337453265879	47.753879111801275	0.40071032257232847	1.1555772840709464	0.32625300443212446	0.15468793019311003	3.6912866082885247	0.2714848504429669	0.2572340759646457	0.22770985681440709	0.291739255628208	0.22331681159273892	0.8383426753461511	0.6313167113625776	4.8517949594926893E-4	4.851794959492685E-4	-30551.899215794958	0.0	-1078.8237576423583
177000	-31622.101566920825	-1083.7071134639089	-30538.394453456916	12.548835992714208	2011.4511640072858	407.0680282802171	45.8158502185741	0.4299099726826291	1.1555772840709464	0.32625300443212446	0.15468793019311003	3.6912866082885247	0.2422852003326663	0.2725808774508222	0.22770985681440709	0.291739255628208	0.20797001010656244	0.7858627469807745	0.624165876026137	4.749181584612774E-4	4.7491815846127785E-4	-30538.394453456916	0.0	-1080.8975846920828
178000	-31627.423550871725	-1085.1210439113402	-30542.302506960386	12.05819864158069	2011.9418013584193	406.0544026005663	47.82867235562747	0.4299099726826291	1.1555772840709464	0.32625300443212446	0.15468793019311003	3.6912866082885247	0.2422852003326663	0.2725808774508222	0.22464267654257677	0.28887264728834766	0.21390379871825313	0.7858627469807745	0.6286841439468236	4.5180416507758174E-4	4.5180416507758196E-4	-30542.302506960386	0.0	-1082.302087122891
179000	-31619.417130252943	-1089.7365242752117	-30529.68060597773	11.77469131193877	2012.2253086880612	410.85821263528317	43.1561994607686	0.4299099726826291	1.1555772840709464	0.32625300443212446	0.15468793019311003	3.6677625872964907	0.2658092213247003	0.2725808774508222	0.22464267654257677	0.27779622953361105	0.22498021647298974	0.7053278004699446	0.6240167211953677	4.62584805333024E-4	4.6258480533302383E-4	-30529.68060597773	0.0	-1087.1689268771206
180000	-31617.123602863983	-1087.5377387944316	-30529.58586406955	12.412742313923474	2011.5872576860766	413.3446115180628	52.30211897402954	0.3565755172545855	1.1555772840709464	0.32625300443212446	0.22031334800252617	3.6677625872964907	0.27351825894332776	0.2725808774508222	0.22512338074942237	0.2808918852842403	0.2214038565155149	0.6206211020000412	0.6173339829362616	4.7747139182273776E-4	4.7747139182273803E-4	-30529.58586406955	0.0	-1084.9272200957794
181000	-31623.46749400665	-1092.2190705090472	-30531.248423497604	13.499734284591163	2010.500265715409	420.4822382552845	51.470818461297824	0.4176129020861654	1.1543409822426935	0.32625300443212446	0.22031334800252617	3.651220440990384	0.23025932224610746	0.2725808774508222	0.22512338074942237	0.2808918852842403	0.2214038565155149	0.7614774545378937	0.6368227246892301	4.456867533970103E-4	4.4568675339701E-4	-30531.248423497604	0.0	-1089.3958220746792
182000	-31633.696552960246	-1091.0846324520317	-30542.611920508214	13.440115952936255	2010.5598840470636	418.78817589928417	45.48407813432055	0.4275226633528138	1.1543409822426935	0.32625300443212446	0.21925306722653443	3.6423709604997274	0.23025932224610746	0.27286861928724127	0.2235718811683903	0.2821556430288533	0.2214038565155149	1.0284004646916456	0.6692751792071623	4.6128071248819973E-4	4.612807124881994E-4	-30542.611920508214	0.0	-1087.8262014277307
183000	-31618.796855285378	-1086.1123000299015	-30532.684555255477	12.776652021290364	2011.2233479787096	415.65029228403694	48.330002741129455	0.40228498062672857	1.1543409822426935	0.3900262171157821	0.180717537268962	3.6423709604997274	0.23025932224610746	0.27286861928724127	0.2235718811683903	0.2821556430288533	0.2214038565155149	1.038981812794581	0.6626267170590896	4.5911514849812006E-4	4.5911514849811985E-4	-30532.684555255477	0.0	-1082.7729560376968
184000	-31632.344253203424	-1093.9916702127346	-30538.35258299069	12.323129470573603	2011.6768705294264	421.9536308201576	50.21823720226476	0.40228498062672857	1.052557763261658	0.35914829032257933	0.21159546406216476	3.744154179480763	0.23025932224610746	0.27286861928724127	0.22348113517558316	0.2874189379887822	0.21623130754839312	0.8610530126131728	0.6434025720631	4.5264415349999064E-4	4.5264415349999054E-4	-30538.35258299069	0.0	-1090.9843175776678
185000	-31620.820979558845	-1100.7743979960953	-30520.04658156275	12.785738367707333	2011.2142616322926	428.0954445395052	54.247774673671664	0.40228498062672857	1.0343801935436727	0.39516262743787905	0.17558112694686503	3.744154179480763	0.24843689196409288	0.2791051700003715	0.2172445844624529	0.2874189379887822	0.21623130754839312	0.8610530126131728	0.6496317141481857	4.36638077323721E-4	4.3663807732372115E-4	-30520.04658156275	0.0	-1097.7191598999323
186000	-31619.710647262767	-1093.4972220838704	-30526.213425178896	13.705845273613852	2010.294154726386	419.88580433450835	55.67440450261966	0.3918602854321403	1.0608659746994586	0.3542141762961205	0.19004379693283763	3.744154179480763	0.25886158715868113	0.2791051700003715	0.2172445844624529	0.2874189379887822	0.21623130754839312	0.8065696907592185	0.6272149794502402	4.7524059686062357E-4	4.7524059686062357E-4	-30526.213425178896	0.0	-1090.4603281105678
187000	-31611.26270895949	-1094.553124058786	-30516.709584900706	13.148430483366042	2010.8515695166338	421.4549797175123	48.699250024036765	0.3918602854321403	1.0846233044614022	0.33045684653417695	0.19004379693283763	3.744154179480763	0.25886158715868113	0.268222614523578	0.22329879049487428	0.29155552857679257	0.21692306640475487	0.8065696907592185	0.6249526222446043	4.537257882496054E-4	4.537257882496055E-4	-30516.709584900706	0.0	-1091.6834379363231
188000	-31637.959661154102	-1094.062493102265	-30543.897168051837	12.350797799188125	2011.649202200812	418.7352627810691	44.99575934036218	0.3918602854321403	1.0846233044614022	0.33045684653417695	0.19004379693283763	3.777768654875903	0.2252471117635413	0.268222614523578	0.22329879049487428	0.28768351397097225	0.22079508101057516	0.6518546303157625	0.6163686348644354	4.915178812199374E-4	4.915178812199373E-4	-30543.897168051837	0.0	-1091.5235019221202
189000	-31637.028224546706	-1093.30303312993	-30543.725191416775	12.877385653104007	2011.122614346896	418.3848833033973	49.18731761626825	0.3962043305988232	1.0846233044614022	0.33045684653417695	0.19004379693283763	3.778820010575228	0.21985171089753341	0.268222614523578	0.2228665525385988	0.2881157519272477	0.22079508101057516	0.6518546303157625	0.5937744984974558	4.7597108776358796E-4	4.7597108776358866E-4	-30543.725191416775	0.0	-1090.697303191442
190000	-31625.904493154492	-1097.8825032180787	-30528.021989936413	12.95430409989024	2011.0456959001096	422.50668206671634	50.410269963153354	0.3348449719555763	1.1493414656168128	0.3215714049426125	0.229469774715634	3.744920671871832	0.21985171089753341	0.26974637013586295	0.22134279692631384	0.2881157519272477	0.22079508101057516	0.884130924351814	0.6248254827936783	4.492110814078999E-4	4.4921108140790026E-4	-30528.021989936413	0.0	-1094.8308398610457
191000	-31632.79829837624	-1095.32874275496	-30537.469555621283	12.774211174739063	2011.225788825261	417.6617240096561	51.841841266692704	0.3348449719555763	1.152059901153931	0.3215714049426125	0.229469774715634	3.742202236334714	0.21985171089753341	0.2677585459296149	0.22134279692631384	0.28839551585906037	0.2225031412850105	1.0025029142971649	0.6780894696366682	4.4754571708012644E-4	4.475457170801262E-4	-30537.469555621283	0.0	-1092.0112951236579
192000	-31630.876760477142	-1099.1917826392828	-30531.68497783786	12.951954740629105	2011.0480452593708	421.6276837402697	45.16834960070931	0.3461393727894006	1.172917173574774	0.3215714049426125	0.2181753738818097	3.7213449639138707	0.21985171089753341	0.2716415439104111	0.22501840947466084	0.28872189799251463	0.214618148622413	1.0208165378179381	0.6941682276334635	4.4554548822443835E-4	4.4554548822443835E-4	-30531.68497783786	0.0	-1095.981542208831
193000	-31627.232238374978	-1094.8310598928165	-30532.401178482163	13.531455723953924	2010.468544276046	419.5093405069032	51.91861346156798	0.3461393727894006	1.1412751188887948	0.3215714049426125	0.2181753738818097	3.7213449639138707	0.25149376558351266	0.27125315600101885	0.22501840947466084	0.2891102859019069	0.214618148622413	1.2681408191944619	0.697251855565386	4.5694155144151684E-4	4.569415514415169E-4	-30532.401178482163	0.0	-1090.9679067046795
194000	-31637.579076384118	-1091.16715500714	-30546.411921376977	13.594975906182707	2010.4050240938172	416.9426664114675	51.724883649441196	0.3322197580910929	1.1412751188887948	0.3354910196409202	0.2181753738818097	3.7213449639138707	0.25149376558351266	0.2731830353267525	0.22501840947466084	0.2891102859019069	0.21268826929667936	1.1227856630693753	0.694671073569278	4.4084258414511394E-4	4.408425841451143E-4	-30546.411921376977	0.0	-1087.621200968734
195000	-31625.71240364473	-1099.9208122025937	-30525.79159144214	13.085192422545713	2010.9148075774542	426.6588501472327	46.15015726501221	0.4238987867899753	1.1412751188887948	0.24827083003438283	0.18269965676037753	3.7164516682794257	0.2874039392470446	0.2752776539425978	0.2223347970897087	0.2802305925024006	0.22215695646529246	1.1227856630693753	0.6806324749047206	4.7062881889783074E-4	4.7062881889783014E-4	-30525.79159144214	0.0	-1096.4507319880643
196000	-31612.3329962987	-1097.3235556350803	-30515.00944066362	13.614039174172952	2010.385960825827	425.6325547976126	48.228746956273966	0.4584375464792989	1.1412751188887948	0.24827083003438283	0.18269965676037753	3.681912908590102	0.2874039392470446	0.27088449937082176	0.22467403529627575	0.2822845088676096	0.22215695646529246	0.7771257551597115	0.6457534663460435	4.648308647224556E-4	4.648308647224561E-4	-30515.00944066362	0.0	-1094.508685046032
197000	-31616.82332533181	-1094.4185507974692	-30522.40477453434	12.59780223493886	2011.4021977650611	419.28926727204043	47.437305844213334	0.3272043062872616	1.2725083590808322	0.24827083003438283	0.18269965676037753	3.681912908590102	0.2874039392470446	0.27088449937082176	0.22738410176939264	0.2795744423944927	0.22215695646529246	0.9658679222940073	0.690276446562088	4.5419754461840727E-4	4.541975446184069E-4	-30522.40477453434	0.0	-1091.2542121650415
198000	-31622.286415858343	-1094.738276787808	-30527.548139070535	13.708789303753553	2010.2912106962465	422.2232050820093	48.47231845618722	0.43215201552001803	1.1675606498480757	0.24827083003438283	0.18269965676037753	3.681912908590102	0.2874039392470446	0.27088449937082176	0.22738410176939264	0.2795744423944927	0.22215695646529246	0.9658679222940073	0.698260944666057	4.4145726528349366E-4	4.4145726528349344E-4	-30527.548139070535	0.0	-1091.5741129112823
199000	-31620.684118982874	-1091.6285208605818	-30529.055598122293	13.273822468050936	2010.7261775319491	419.0784354869985	49.54546218353216	0.4003133854084498	1.1675606498480757	0.2911134273866912	0.17169568951963735	3.681912908590102	0.2874039392470446	0.27030864372126034	0.22738410176939264	0.2801502980440541	0.22215695646529246	1.3162829870744004	0.698260944666057	4.396604359981167E-4	4.396604359981165E-4	-30529.055598122293	0.0	-1087.7420716195045
200000	-31618.78575738692	-1101.2377170139907	-30517.548040372927	14.04500402555287	2009.9549959744472	430.7474284978179	55.374095784416674	0.4003133854084498	1.1675606498480757	0.2911134273866912	0.17169568951963735	3.681912908590102	0.2874039392470446	0.27347902721072326	0.22532060846862312	0.2801502980440541	0.2210500662765991	1.1948293765704139	0.6761513102253148	4.5099868863832733E-4	4.509986886383269E-4	-30517.548040372927	0.0	-1097.4739404864813
201000	-31623.90359263296	-1093.8754042081755	-30530.028188424785	13.771840443876581	2010.2281595561235	424.8264839788619	50.55561183235172	0.4147902724960848	1.1675606498480757	0.35141577096173954	0.2042858260853141	3.597668154665355	0.2642793259434318	0.27347902721072326	0.22532060846862312	0.2801502980440541	0.2210500662765991	1.1948293765704139	0.6881315574607413	4.3025822446527345E-4	4.302582244652733E-4	-30530.028188424785	0.0	-1090.2307659560345
202000	-31628.543911384484	-1097.8206822132215	-30530.72322917126	13.63706179228386	2010.362938207716	426.87885135703766	47.62304327938677	0.4115116891845947	1.1675606498480757	0.3198526263827267	0.20756440939680423	3.641365940622048	0.25214468456575106	0.2649249154000152	0.23387472027933115	0.2801502980440541	0.2210500662765991	1.1948293765704139	0.6881315574607413	4.425805369068132E-4	4.425805369068127E-4	-30530.72322917126	0.0	-1094.217949255827
203000	-31625.688519777468	-1091.0728478800766	-30534.61567189739	14.162542454413511	2009.8374575455864	422.34448893114813	51.76260168828414	0.4115116891845947	1.2094463908479265	0.3198526263827267	0.16567866839695353	3.641365940622048	0.25214468456575106	0.2649249154000152	0.2232367985449017	0.28164834295864216	0.23018994309644053	0.8229218174002247	0.6449538062201906	4.863422871616983E-4	4.8634228716169824E-4	-30534.61567189739	0.0	-1088.0616185780689
204000	-31615.466340768988	-1095.2376070790804	-30520.228733689906	14.053738583416399	2009.9462614165836	427.3312569071213	48.19299132722577	0.3871024153957296	1.24312020063341	0.3198526263827267	0.1691662715326669	3.6076921308365644	0.27306635521890277	0.258892701093913	0.23053222468648651	0.2876805572647444	0.2228945169548557	0.8229218174002247	0.6449538062201906	4.974231925427173E-4	4.97423192542717E-4	-30520.228733689906	0.0	-1092.2852764432596
205000	-31617.44379346985	-1091.9881847456606	-30525.45560872419	12.915385180199985	2011.0846148198	419.6938642956257	50.741721046325395	0.3871024153957296	1.24312020063341	0.3198526263827267	0.1691662715326669	3.6076921308365644	0.27306635521890277	0.26968846873797847	0.21900994937227122	0.28840706493489426	0.2228945169548557	0.9076151029543943	0.6698499360839828	4.4004667059863525E-4	4.400466705986347E-4	-30525.45560872419	0.0	-1088.8950754730754
206000	-31623.650306151612	-1099.5104133418506	-30524.139892809762	13.219636031206393	2010.7803639687936	428.13297224782923	53.23238463834959	0.3871024153957296	1.2386096651369016	0.3105493994768418	0.1691662715326669	3.621505893238958	0.27306635521890277	0.26881955175263605	0.21900994937227122	0.2892759819202367	0.2228945169548557	0.7313243548819909	0.6236167347555424	4.4350358761169193E-4	4.435035876116917E-4	-30524.139892809762	0.0	-1096.722815060961
207000	-31626.3864043605	-1101.0436031979061	-30525.34280116259	13.016477772897368	2010.9835222271026	429.71858105701415	51.45866698135571	0.3871024153957296	1.2386096651369016	0.3105493994768418	0.1691662715326669	3.621505893238958	0.27306635521890277	0.26728214487710994	0.22054735624779734	0.28939728116930424	0.22277321770578812	0.7313243548819909	0.6467419874067629	4.3241292739603775E-4	4.3241292739603786E-4	-30525.34280116259	0.0	-1098.3084664042449
208000	-31628.007055233542	-1103.7306733237167	-30524.276381909825	12.71479666611976	2011.2852033338802	428.62236616069686	44.476946259644905	0.3871024153957296	1.2464011826328891	0.3162360572553171	0.16419126792010222	3.621505893238958	0.26456318355700464	0.26728214487710994	0.2315724370198946	0.2882035873694628	0.2129418307335323	0.8400730887213	0.6339717921182686	4.678794153456973E-4	4.678794153456978E-4	-30524.276381909825	0.0	-1100.868427315623
209000	-31622.471372317144	-1105.3668003240468	-30517.1045719931	13.017553879821783	2010.982446120178	432.91236779724	52.776712610386674	0.4279809268773937	1.2464011826328891	0.3162360572553171	0.16419126792010222	3.621505893238958	0.22368467207534054	0.27501710044746924	0.21636599413274718	0.2864017582439935	0.22221514717578963	0.6960882430152997	0.6356578193421611	4.219590548590502E-4	4.2195905485905015E-4	-30517.1045719931	0.0	-1102.6959279338932
210000	-31633.88645827297	-1109.6342873918336	-30524.252170881136	13.270169546212713	2010.7298304537874	436.65995506709027	49.97340377802345	0.4279809268773937	1.1910902372195145	0.3162360572553171	0.16419126792010222	3.667290628630758	0.2332108820969151	0.2615200513876611	0.22502255913168265	0.2912422423048662	0.22221514717578963	0.6446991144493632	0.6351682406526644	4.308696830753092E-4	4.308696830753095E-4	-30524.252170881136	0.0	-1107.1091611366483
211000	-31634.989422194318	-1105.6561384278232	-30529.333283766493	13.047228506220762	2010.9527714937792	434.19884914129864	50.789412841366776	0.4279809268773937	1.1915640153945461	0.3162360572553171	0.16419126792010222	3.600814817133075	0.2992129154195665	0.2648917496831516	0.22502255913168265	0.2878705440093757	0.22221514717578963	0.7492385291298824	0.6463221759937705	4.3422889049487195E-4	4.34228890494872E-4	-30529.333283766493	0.0	-1102.898629081439
212000	-31653.868553936783	-1111.9512677075652	-30541.917286229218	13.864862963087816	2010.1351370369123	445.1042012427197	55.52026393979193	0.4279809268773937	1.1915640153945461	0.3162360572553171	0.16419126792010222	3.600814817133075	0.2992129154195665	0.2648917496831516	0.22933659720268768	0.2878705440093757	0.2179011091047846	0.6079408779964588	0.615359526974241	4.233010227207692E-4	4.2330102272076906E-4	-30541.917286229218	0.0	-1109.412569156883
213000	-31649.680597494575	-1113.717047160033	-30535.96355033454	12.983105484502309	2011.0168945154976	443.5959686801142	53.723875002848736	0.4279809268773937	1.1915640153945461	0.2847620032052306	0.16154810622722957	3.6349320328760344	0.2992129154195665	0.26757704420681994	0.22933659720268768	0.2878705440093757	0.21521581458111624	0.6165559519117801	0.6099506305187608	4.192527216683903E-4	4.192527216683909E-4	-30535.96355033454	0.0	-1111.1995509876888
214000	-31659.59977770204	-1116.7750206342048	-30542.824757067832	14.344170273368318	2009.6558297266317	452.671922925199	53.856733940176184	0.45598078267754816	1.1915640153945461	0.2847620032052306	0.16154810622722957	3.6069321770758798	0.2992129154195665	0.2660597035308355	0.22694214205459515	0.2893878846853601	0.21761026972920877	0.7094490720576391	0.5769075803147911	4.396193852540885E-4	4.3961938525408843E-4	-30542.824757067832	0.0	-1114.0426527613527
215000	-31657.94914106526	-1121.8745668170407	-30536.074574248218	13.840775906840339	2010.1592240931598	456.7927704588746	60.8499725771064	0.39217587851295405	1.185344650162606	0.2847620032052306	0.16776747145916984	3.670737081240474	0.2992129154195665	0.2737737415951022	0.21635191468260112	0.2893878846853601	0.2204864590369361	0.6816262909371227	0.6425339886773863	4.223092302002666E-4	4.223092302002661E-4	-30536.074574248218	0.0	-1119.1064729830978
216000	-31671.190726867644	-1119.284541254871	-30551.906185612774	13.808965310290374	2010.1910346897096	455.134407633503	58.74868599006736	0.4257666117347687	1.1986564866973095	0.31129868129562294	0.16776747145916984	3.637628608752435	0.25888214006069477	0.2706490530721893	0.2246900753969778	0.2841744124938963	0.2204864590369361	0.9376439824071233	0.6657690821499032	4.2999529600269584E-4	4.2999529600269557E-4	-30551.906185612774	0.0	-1116.0259200163182
217000	-31673.063855614113	-1123.233768057742	-30549.83008755637	14.48003256280829	2009.5199674371918	457.3411186048575	62.656283302942036	0.43743772087920113	1.196294006102614	0.3191976703772779	0.20641095263201517	3.5817775099481977	0.25888214006069477	0.2706490530721893	0.2216593320064581	0.2865664013461215	0.2211252135752306	1.184821923811756	0.6682179860398053	4.366277194815599E-4	4.3662771948156025E-4	-30549.83008755637	0.0	-1119.407178651017
218000	-31684.943357366144	-1124.325779199763	-30560.61757816638	14.205295612068962	2009.794704387931	460.3102012474693	61.70139648709852	0.43743772087920113	1.2287677207046013	0.3191976703772779	0.13129083074235998	3.6244239172358657	0.25888214006069477	0.2605476430992309	0.23268154169371083	0.28848906566015536	0.21828174954690238	1.0288257737199662	0.6751845405357132	4.144327862838807E-4	4.144327862838808E-4	-30560.61757816638	0.0	-1120.8647802660637
219000	-31679.64823475734	-1124.3676053978606	-30555.28062935948	15.478063238216976	2008.521936761783	460.2705916390767	53.68771662464195	0.43743772087920113	1.2287677207046013	0.3191976703772779	0.13129083074235998	3.6244239172358657	0.25888214006069477	0.26812578501741674	0.22925914212987544	0.2843333233058049	0.21828174954690238	1.123397108245256	0.6713931100582609	4.3816405860764077E-4	4.381640586076403E-4	-30555.28062935948	0.0	-1120.817795407632
220000	-31654.31394694025	-1124.057813200204	-30530.256133740044	12.775778397815023	2011.224221602185	452.0551260642195	61.337299564765786	0.40971022301079324	1.2287677207046013	0.29871830265835414	0.13129083074235998	3.672630782823197	0.25888214006069477	0.27099620598095336	0.2263887211663388	0.2843333233058049	0.21828174954690238	1.0526723987418982	0.6869205515793123	4.333458890059743E-4	4.333458890059744E-4	-30530.256133740044	0.0	-1120.5185499038607
221000	-31643.349465523766	-1124.073249595357	-30519.27621592841	13.276114759667669	2010.7238852403323	455.5705376453115	55.50743372592786	0.40817218529782007	1.2287677207046013	0.29871830265835414	0.16528353709879062	3.665476671922335	0.23358158231809928	0.27170038839282906	0.22806361083382812	0.2843333233058049	0.21590267746753736	0.9738215794463033	0.658530045937372	4.262592023520196E-4	4.2625920235201965E-4	-30519.27621592841	0.0	-1120.805381735546
222000	-31655.660095054496	-1115.944541717434	-30539.71555333706	13.415729304105556	2010.5842706958945	450.71887007643795	53.98263551350452	0.40817218529782007	1.2287677207046013	0.3046781581961324	0.17827612102890114	3.6465242324544462	0.23358158231809928	0.27170038839282906	0.2256179709741076	0.28465473583498446	0.21802690479807832	0.7497429349370303	0.6166847150865192	4.2291340036988256E-4	4.2291340036988326E-4	-30539.71555333706	0.0	-1113.154848463931
223000	-31643.198124927258	-1116.0804819306022	-30527.117642996654	14.114953540787237	2009.8850464592128	451.8897972385138	47.96198590164527	0.39549620091645715	1.2287677207046013	0.31735414257749534	0.17827612102890114	3.6465242324544462	0.23358158231809928	0.26913156519750836	0.2256179709741076	0.28722355903030516	0.21802690479807832	0.6684831164681196	0.6221565551228248	4.4442045779943617E-4	4.444204577994364E-4	-30527.117642996654	0.0	-1113.5378434274367
224000	-31645.867726922857	-1115.8710779422865	-30529.99664898057	14.120201607250074	2009.87979839275	454.78830938494366	57.9262014112411	0.3956392332950871	1.2286246883259713	0.2566592343937921	0.17827612102890114	3.7072191406381494	0.23358158231809928	0.26913156519750836	0.2256179709741076	0.28243653505855515	0.2228139287698283	0.7979017694415218	0.6291178251117785	4.081172907106629E-4	4.0811729071066317E-4	-30529.99664898057	0.0	-1112.9418682563823
225000	-31639.046991452542	-1116.3465298215676	-30522.700461630975	14.321986104428424	2009.6780138955717	450.8505456687861	49.87339892256822	0.3956392332950871	1.2057131216606374	0.2795708010591259	0.17827612102890114	3.7072191406381494	0.23358158231809928	0.27159767803396234	0.22425490816492694	0.28069582720353164	0.2234515865975785	0.915571426595648	0.6765613882441049	4.1501080198033994E-4	4.1501080198033907E-4	-30522.700461630975	0.0	-1113.317438938131
226000	-31652.18529598315	-1109.3266552316834	-30542.858640751467	13.879019711359543	2010.1209802886406	441.8946124753113	54.72589372434099	0.3956392332950871	1.2057131216606374	0.2795708010591259	0.17827612102890114	3.7072191406381494	0.23358158231809928	0.27159767803396234	0.22246191626006134	0.28069582720353164	0.2252445785024441	1.3837081749586344	0.6835237729416053	4.2063315296443437E-4	4.2063315296443426E-4	-30542.858640751467	0.0	-1105.2529134651804
227000	-31641.203873638915	-1108.582680887435	-30532.62119275148	13.102930534188737	2010.8970694658112	443.8412752554181	50.69627464917449	0.39101608233703694	1.2057131216606374	0.32238343408552406	0.18289927198695127	3.639825961732725	0.25816212819712536	0.27350864791396745	0.22246191626006134	0.2803911941608346	0.22363824166513602	0.8468592286323556	0.6667964600502604	4.2867611831570284E-4	4.286761183157032E-4	-30532.62119275148	0.0	-1105.6474604317575
228000	-31615.82893334543	-1107.7670280960658	-30508.061905249364	13.661240182321107	2010.338759817679	443.7267650265168	53.66185107238975	0.4234169185005595	1.146736962920289	0.32238343408552406	0.20305747777170616	3.6462430785247957	0.25816212819712536	0.27350864791396745	0.2141858171528313	0.2886672932680646	0.22363824166513602	1.2872325004384553	0.6894010511116431	4.147124059537753E-4	4.1471240595377545E-4	-30508.061905249364	0.0	-1103.9168855218984
229000	-31607.28824784838	-1107.8020831592555	-30499.486164689126	13.770546339385945	2010.2294536606141	442.00066844073115	47.52833064627804	0.4234169185005595	1.152606789606167	0.32238343408552406	0.20305747777170616	3.6462430785247957	0.2522923015112475	0.2703332672589973	0.2246446684170663	0.28138382265879974	0.22363824166513602	0.9769195857102517	0.6411325495861838	4.3737163947896217E-4	4.3737163947896293E-4	-30499.486164689126	0.0	-1104.6560954399122
230000	-31596.06709377363	-1109.5143655866468	-30486.552728186984	14.17371526407837	2009.8262847359217	444.0021836539461	48.56717180234744	0.4234169185005595	1.2445081989242464	0.32238343408552406	0.20305747777170616	3.5543416692067162	0.2522923015112475	0.27115753612328186	0.2232164194139968	0.27511953669226064	0.23050650777046006	0.8625634978856527	0.6430124789826266	4.3395142140624233E-4	4.339514214062427E-4	-30486.552728186984	0.0	-1106.582295742734
231000	-31618.776733417337	-1107.2143313679142	-30511.56240204942	13.503986289419355	2010.4960137105807	440.79356795796275	47.5421259886976	0.4234169185005595	1.2302482843547449	0.32238343408552406	0.20305747777170616	3.5543416692067162	0.26655221608074886	0.27115753612328186	0.2232164194139968	0.279187003320284	0.22643904114243668	0.8625634978856527	0.6507836368007394	4.5192585740257694E-4	4.519258574025771E-4	-30511.56240204942	0.0	-1104.273143359457
232000	-31618.703773792127	-1117.6914398437864	-30501.01233394834	13.374430062610076	2010.6255699373899	451.18404035816764	60.19938364779032	0.4109631538519595	1.1435587673767222	0.256397938229206	0.20305747777170616	3.71054834627471	0.275474316495696	0.27115753612328186	0.21708540896945183	0.2849064175202626	0.2268506373870031	0.8047949451496503	0.6329706565623067	4.380611736279748E-4	4.3806117362797474E-4	-30501.01233394834	0.0	-1114.6585319236067
233000	-31609.021841293255	-1128.3899112997683	-30480.631929993488	13.476160257554753	2010.5238397424453	464.24286122939463	58.974123011593086	0.4109631538519595	1.199997999341113	0.256397938229206	0.16347348011643953	3.693693111965586	0.275474316495696	0.27115753612328186	0.21950398793453268	0.2861568909543221	0.22318158498786267	0.8047949451496503	0.6185725773158061	4.2318567191391423E-4	4.231856719139148E-4	-30480.631929993488	0.0	-1125.4102920409077
234000	-31595.91893318343	-1126.127141642022	-30469.79179154141	13.761843083011785	2010.2381569169881	463.7740961848682	54.76251289871583	0.3953976874803798	1.2234253186708945	0.256397938229206	0.16347348011643953	3.7092585783371654	0.25204699716591444	0.2659442432288403	0.22350140499978016	0.2861568909543221	0.22439746081705675	0.9133997066514541	0.6512238384327882	4.269489500609343E-4	4.2694895006093446E-4	-30469.79179154141	0.0	-1122.9979269504433
235000	-31601.120129625997	-1132.3743706784098	-30468.74575894759	14.18947852956799	2009.810521470432	467.7320320213275	51.89834680586666	0.3953976874803798	1.1902542834066137	0.2894995583302641	0.16347348011643953	3.7092585783371654	0.2521164123291371	0.271269254249473	0.22350140499978016	0.2808318799336894	0.22439746081705675	1.0453597687665444	0.6515683230664865	4.0853947093483857E-4	4.0853947093483895E-4	-30468.74575894759	0.0	-1129.0681626297278
236000	-31598.490942968725	-1134.8127504218367	-30463.67819254689	15.062261305014577	2008.9377386949855	472.48149976430267	65.25555497969165	0.38307534620467837	1.1448455110393587	0.3018218996059655	0.18013730593610916	3.688452099045482	0.3016678381684055	0.2691308126650324	0.22366426158708966	0.2849331146008436	0.22227181114703368	1.2294426447294267	0.6919829734983414	4.026915304980319E-4	4.0269153049803206E-4	-30463.67819254689	0.0	-1130.9224354493595
237000	-31617.400467040316	-1142.0519954449446	-30475.34847159537	14.71153098052359	2009.2884690194765	483.7234914255247	60.77753293584227	0.38307534620467837	1.1448455110393587	0.3018218996059655	0.18013730593610916	3.688452099045482	0.3016678381684055	0.2669022367054861	0.2289088116721816	0.28367807880863627	0.22051087281369539	1.2294426447294267	0.6919829734983414	3.9192878014805287E-4	3.919287801480527E-4	-30475.34847159537	0.0	-1138.2587533667759
238000	-31610.20298507358	-1139.6163023238266	-30470.586682749756	14.985200343126087	2009.014799656874	477.76378311105543	60.754743475203085	0.38307534620467837	1.1409589061753052	0.33675978556180874	0.18013730593610916	3.6490535106671538	0.3100151454549441	0.2669022367054861	0.2289088116721816	0.28367807880863627	0.22051087281369539	1.4898607447764525	0.7008631008179546	3.991999680037639E-4	3.9919996800376404E-4	-30470.586682749756	0.0	-1135.2860712839367
239000	-31626.608443971763	-1138.8457890627521	-30487.762654909013	14.956136537268081	2009.043863462732	476.7288098795136	55.918907102190055	0.38307534620467837	1.2421469032354215	0.33675978556180874	0.18013730593610916	3.557096648582433	0.30078401047954856	0.2624886320449969	0.23696626847757588	0.2800342266637312	0.22051087281369539	1.0415770589613471	0.7008631008179546	4.064944850080674E-4	4.0649448500806743E-4	-30487.762654909013	0.0	-1135.4818653897087
240000	-31619.791646709768	-1139.1300454166133	-30480.661601293155	14.472148334812186	2009.5278516651879	475.9863594670758	57.652890410725824	0.38307534620467837	1.2421469032354215	0.27127782009063556	0.18013730593610916	3.6225786140536065	0.30078401047954856	0.2699074642182241	0.2354647535920704	0.2791176728062184	0.21551010938348647	1.2960712013679496	0.6938541051160944	4.01395813431883E-4	4.0139581343188297E-4	-30480.661601293155	0.0	-1135.2348562081113
241000	-31610.384629814413	-1137.8252543280923	-30472.559375486322	14.207175323313741	2009.7928246766862	477.4905201369245	63.4020834721779	0.38307534620467837	1.2421469032354215	0.27127782009063556	0.18013730593610916	3.638642575243525	0.2847200492896297	0.27675860389766943	0.22598083292037124	0.2871271501891557	0.21013341299280303	1.064339716041636	0.6865909547882364	3.955059356514585E-4	3.955059356514584E-4	-30472.559375486322	0.0	-1134.3096490070386
242000	-31614.952814439657	-1136.1188984892622	-30478.833915950396	14.948320654379398	2009.0516793456206	476.6816245917916	62.64945439384601	0.38307534620467837	1.2831467224590836	0.27127782009063556	0.18013730593610916	3.597642756019863	0.2847200492896297	0.27675860389766943	0.22598083292037124	0.27232377497706156	0.22493678820489713	1.0442096539408796	0.6583994509618288	4.0635661102966753E-4	4.063566110296676E-4	-30478.833915950396	0.0	-1132.636262236789
243000	-31578.056047946768	-1139.9391096577153	-30438.11693828905	14.460060949537061	2009.5399390504629	480.88683269415685	60.890096130679154	0.4327871779543236	1.1369376450874187	0.3433747759650212	0.18013730593610916	3.622043045767497	0.2847200492896297	0.27675860389766943	0.22598083292037124	0.28709995112584796	0.21016061205611075	1.0442096539408796	0.6787279094616636	3.788182525822934E-4	3.7881825258229314E-4	-30438.11693828905	0.0	-1136.5359707282
244000	-31573.05198326978	-1136.3502577479426	-30436.701725521838	14.489426335830627	2009.5105736641694	477.9317047658776	58.176739921996955	0.4327871779543236	1.1369376450874187	0.3433747759650212	0.16395557093737112	3.6718362948465355	0.25110853520932946	0.2716320579537625	0.22406492681408477	0.29123177078730467	0.21307124444484749	0.9501531712243669	0.6558571168854446	3.95380390611173E-4	3.9538039061117353E-4	-30436.701725521838	0.0	-1133.1495426424117
245000	-31553.061402697967	-1137.0284965740143	-30416.032906123954	13.569080842443267	2010.4309191575567	476.8356781987718	56.645196991516514	0.4327871779543236	1.1297561448465854	0.3433747759650212	0.16395557093737112	3.6718362948465355	0.2582900354501627	0.2682418329388688	0.22406492681408477	0.2825042859608571	0.2251889542861888	0.8877254477420193	0.6344433208484345	3.9832349950785935E-4	3.9832349950785973E-4	-30416.032906123954	0.0	-1133.9734892626714
246000	-31579.500154079193	-1136.9868212425401	-30442.513332836654	15.383085345112418	2008.6169146548875	481.88290335940616	58.458712230903856	0.4327871779543236	1.1297561448465854	0.3433747759650212	0.16395557093737112	3.6718362948465355	0.2582900354501627	0.2682418329388688	0.22227916375356868	0.29232372398906886	0.21715527931849307	1.0586755025301726	0.6751778883398541	3.805696375315445E-4	3.8056963753154425E-4	-30442.513332836654	0.0	-1133.5930074023336
247000	-31560.328043453897	-1139.626288240571	-30420.701755213326	13.33387362847903	2010.666126371521	478.0202791575127	62.55627827247382	0.4327871779543236	1.1297561448465854	0.3433747759650212	0.16395557093737112	3.6718362948465355	0.2582900354501627	0.2682418329388688	0.22227916375356868	0.29232372398906886	0.21715527931849307	1.2484098928246625	0.6654700461458961	4.2832536883317983E-4	4.2832536883318016E-4	-30420.701755213326	0.0	-1135.7007705731749
248000	-31552.792717403532	-1140.3714828706566	-30412.421234532874	13.680383873534428	2010.3196161264655	480.7691395799938	58.262922301515076	0.40908722808784304	1.1825276553944948	0.2906032654171119	0.1688479256001086	3.6718362948465355	0.27709763065390575	0.2673204099687132	0.2206681201845217	0.29232372398906886	0.21968774585769563	0.9869159422380319	0.6461719670250388	3.987629110910496E-4	3.9876291109104987E-4	-30412.421234532874	0.0	-1137.091714169574
249000	-31557.13654660478	-1137.8720578101918	-30419.264488794586	13.592413317625725	2010.4075866823744	474.53544440728786	52.7103338237106	0.40908722808784304	1.1825276553944948	0.2906032654171119	0.1688479256001086	3.6718362948465355	0.27709763065390575	0.267711452294473	0.2206681201845217	0.2917797333539735	0.21984069416703117	0.9869159422380319	0.6497369245390594	4.1672049433997356E-4	4.1672049433997323E-4	-30419.264488794586	0.0	-1134.6578579671063
250000	-31522.937099389746	-1134.0088190657864	-30388.92828032396	14.038521494102335	2009.9614785058977	473.55945435875725	54.948219425131725	0.40908722808784304	1.1825276553944948	0.2906032654171119	0.1688479256001086	3.6718362948465355	0.27709763065390575	0.27228447053416505	0.22008997908251648	0.2931084549309448	0.2145170954523731	1.0879161168167186	0.6673059473040919	4.117293712177273E-4	4.1172937121772735E-4	-30388.92828032396	0.0	-1130.5588047328215
251000	-31522.11178273446	-1135.2568192481501	-30386.854963486312	14.515876782523208	2009.4841232174767	475.64166002607806	63.35209277862454	0.40908722808784304	1.2690353428711183	0.2906032654171119	0.1688479256001086	3.5853286073699118	0.27709763065390575	0.2751191280069661	0.22008997908251648	0.2870763980896361	0.2177144948208808	1.1723730571649273	0.6673059473040919	3.893484505805676E-4	3.893484505805672E-4	-30386.854963486312	0.0	-1131.5355017890563
252000	-31516.441610904505	-1139.9781602935818	-30376.46345061092	14.770318233142367	2009.2296817668575	481.87994074195313	55.36051797784186	0.41545438498327275	1.2661624064719168	0.29347620181631345	0.17270322944283512	3.6154526291810702	0.23675114810459114	0.2751191280069661	0.22508447499565892	0.28208190217649365	0.2177144948208808	1.2602054183871485	0.6854154411722381	3.8448754979406014E-4	3.8448754979406025E-4	-30376.46345061092	0.0	-1136.2287296593515
253000	-31534.39051187833	-1142.4471204578847	-30391.943391420446	16.53474758566283	2007.465252414337	493.3674097334753	58.74131276476163	0.41545438498327275	1.2661624064719168	0.29347620181631345	0.17270322944283512	3.6154526291810702	0.23675114810459114	0.2751191280069661	0.22383961433732327	0.28208190217649365	0.21895935547921644	1.0983487285994211	0.6959346332702492	3.8016395074016643E-4	3.8016395074016676E-4	-30391.943391420446	0.0	-1138.9772769064575
254000	-31533.195943657258	-1148.1424242276787	-30385.05351942958	14.276969493733683	2009.7230305062662	493.95075742104643	57.10020586753544	0.39478736281207394	1.2635140700911176	0.33189559937960256	0.17270322944283512	3.574813004172593	0.262286734101777	0.27858519279579375	0.22013458562880397	0.27767789967545914	0.22360232189994264	1.371911469362907	0.6953376868380443	3.94045426712949E-4	3.940454267129487E-4	-30385.05351942958	0.0	-1144.1293712593617
255000	-31524.1023004469	-1160.1632556179068	-30363.939044828992	16.03793047561698	2007.962069524383	513.4622879200213	64.45280344711217	0.3753797392884615	1.2635140700911176	0.33189559937960256	0.17270322944283512	3.574813004172593	0.2816943576253894	0.2717133350893671	0.22122090837672384	0.2882671411801748	0.21879861535373374	1.1723994340579953	0.6712265847216004	3.7522498329509195E-4	3.75224983295092E-4	-30363.939044828992	0.0	-1156.4739169503093
256000	-31511.554008952695	-1152.4066391640906	-30359.147369788603	15.375706610764107	2008.6242933892358	503.42412174285613	68.57490692337551	0.3832267016151769	1.2636687096435404	0.33189559937960256	0.17270322944283512	3.5746583646201704	0.273847395298674	0.2717133350893671	0.22951252830706134	0.2799755212498373	0.21879861535373374	1.0047152337415766	0.6514909008864461	3.711231529896707E-4	3.7112315298967063E-4	-30359.147369788603	0.0	-1148.9921311046162
257000	-31521.787066238096	-1157.3283259504697	-30364.458740287624	14.158680094730364	2009.8413199052695	504.6999098160102	61.006365294403636	0.3832267016151769	1.2297471220332052	0.33189559937960256	0.17270322944283512	3.5746583646201704	0.30776898290900906	0.26710949428027614	0.23458714121314025	0.2795047491528494	0.21879861535373374	1.1026439798535523	0.6842429450297444	3.568484546113421E-4	3.5684845461134206E-4	-30364.458740287624	0.0	-1153.8625167234586
258000	-31517.94931705763	-1157.7957234692913	-30360.15359358834	14.036252638291396	2009.9637473617086	503.6644706421839	64.25888930840874	0.3832267016151769	1.2082343069723764	0.3534084144404314	0.17270322944283512	3.5746583646201704	0.30776898290900906	0.2638892897809461	0.23072932139272415	0.2833625689732655	0.22201881985306376	1.386223930607571	0.6842429450297444	3.890849186529595E-4	3.8908491865296E-4	-30360.15359358834	0.0	-1153.650675549641
259000	-31518.93490026252	-1152.5594951042765	-30366.375405158244	14.39803040557518	2009.6019695944249	499.8922999553982	61.208182477560946	0.39335447244484767	1.1836901236404496	0.2874629633423433	0.20499873671478794	3.6550202282205144	0.2754734756370562	0.27053634932537746	0.2217629401900455	0.28568189063151284	0.22201881985306376	1.2134585141585854	0.6921206059235357	3.768746748326861E-4	3.7687467483268645E-4	-30366.375405158244	0.0	-1148.8283723454213
260000	-31526.984597169383	-1162.3965234207885	-30364.588073748593	15.017329924527107	2008.982670075473	510.2363454059528	66.11400799929568	0.3575276047050835	1.2752217072733805	0.2874629633423433	0.15312075939875142	3.644779741182377	0.2818872240980634	0.2686487682606769	0.23567867085996108	0.28091370451465064	0.21475885636471093	1.1436367208328593	0.6862093707931733	3.5629265146299257E-4	3.562926514629925E-4	-30364.588073748593	0.0	-1158.772868582906
261000	-31508.766758905516	-1148.7817114788409	-30359.985047426675	15.31554767865512	2008.684452321345	491.5593244666283	60.44091452547317	0.3773860291968835	1.2752217072733805	0.2874629633423433	0.12820415595465032	3.649837920134678	0.2818872240980634	0.2686487682606769	0.22151496776768947	0.29507740760692225	0.21475885636471093	1.008552890139078	0.6622728019826092	3.7830102569475833E-4	3.783010256947585E-4	-30359.985047426675	0.0	-1145.4651601420317
262000	-31515.922880514656	-1145.4224477380292	-30370.500432776626	14.350221239119376	2009.6497787608807	486.5602594942441	58.18799094742038	0.36984153947961695	1.282766196990647	0.2874629633423433	0.12820415595465032	3.649837920134678	0.2818872240980634	0.2657398591177705	0.22151496776768947	0.29507740760692225	0.21766776550761732	1.008552890139078	0.6678715371464239	4.0234772591226357E-4	4.023477259122637E-4	-30370.500432776626	0.0	-1142.0981504912627
263000	-31508.352370539844	-1149.1220884246911	-30359.230282115153	14.425283335572525	2009.5747166644276	491.87380211898926	64.67076546341636	0.3567084282596745	1.1927641550840602	0.2874629633423433	0.17451389895887187	3.752973073261207	0.23557748109384183	0.2692612689326722	0.21727395755793596	0.29233147081731636	0.221133302692075	1.1783134030961075	0.6707458926071055	3.921545925231726E-4	3.9215459252317286E-4	-30359.230282115153	0.0	-1145.3737767361959
264000	-31484.330651368957	-1144.4108166582448	-30339.919834710712	14.11564067615209	2009.884359323848	485.6567897315271	62.21669630763709	0.4354315866392089	1.2060965849291756	0.2874629633423433	0.17451389895887187	3.6742499148816727	0.22224505124872646	0.2686681862348831	0.22103445117793763	0.28916405989510385	0.221133302692075	0.9625076200406971	0.6707458926071055	3.810946228802283E-4	3.810946228802291E-4	-30339.919834710712	0.0	-1141.1485559884293
265000	-31495.160619798684	-1142.859405546991	-30352.301214251693	13.999236337901024	2010.000763662099	485.5596219385677	60.65198453209206	0.4146134985710809	1.2060965849291756	0.30828105141047135	0.17451389895887187	3.6595855585287267	0.23690940760167245	0.2686681862348831	0.22103445117793763	0.28916405989510385	0.221133302692075	0.9625076200406971	0.6563623362179184	4.0014971393687504E-4	4.0014971393687585E-4	-30352.301214251693	0.0	-1139.5889049823581
266000	-31498.526152292656	-1150.7733397185596	-30347.752812574097	14.643298413028068	2009.356701586972	495.63399658843866	68.1523467866025	0.4146134985710809	1.2073709283711922	0.3070067079684548	0.16547639613111095	3.6686230613564876	0.23690940760167245	0.26714206334443946	0.22256057406838126	0.28916405989510385	0.221133302692075	1.002705959394713	0.6600916398637862	3.74753252581649E-4	3.747532525816489E-4	-30347.752812574097	0.0	-1147.357458631706
267000	-31493.0825744685	-1144.4674482871644	-30348.615126181336	14.197998803370647	2009.8020011966294	487.82875379132776	64.18230993339888	0.3207583893702936	1.2737482070356014	0.3070067079684548	0.16547639613111095	3.6686230613564876	0.26438723813805043	0.265123291183391	0.22256057406838126	0.28916405989510385	0.22315207485312344	1.0498217647408135	0.6885995269030885	3.9330838758182783E-4	3.9330838758182783E-4	-30348.615126181336	0.0	-1140.9791271162892
268000	-31506.62494362889	-1153.520215226061	-30353.10472840283	14.533773093310929	2009.4662269066891	498.5521640786455	66.94740467360892	0.4692273875201035	1.355370818965536	0.37411142436324246	0.1584544848311605	3.378448646181906	0.26438723813805043	0.2688847758352819	0.2219618335314057	0.2841509256819341	0.22500246495137785	1.2620607912076816	0.7033534422335261	3.718989600791732E-4	3.718989600791732E-4	-30353.10472840283	0.0	-1149.6105502301282
269000	-31502.239250591254	-1154.5399334886315	-30347.699317102622	14.296403514840271	2009.7035964851598	498.15898244883846	66.9270706756781	0.4692273875201035	1.22795402024162	0.30201404676353305	0.2568374656884198	3.505865444905822	0.23810163488050054	0.26619116754854444	0.22465544181814318	0.2841509256819341	0.22500246495137785	1.3198336077795347	0.6747488606334132	4.053122785827321E-4	4.0531227858273204E-4	-30347.699317102622	0.0	-1150.4551154249198
270000	-31497.520282542362	-1155.5530719533913	-30341.96721058897	14.309143658078336	2009.6908563419217	499.68706918986084	68.47137634295467	0.4751544329319512	1.22795402024162	0.37328090890155446	0.1855706035503984	3.499938399493974	0.23810163488050054	0.26619116754854444	0.22790953443639778	0.2841509256819341	0.22174837233312325	1.3198336077795347	0.6844079603259944	3.888731408862831E-4	3.88873140886283E-4	-30341.96721058897	0.0	-1151.475270410079
271000	-31493.90032546442	-1162.135233582816	-30331.765091881603	14.58224485706918	2009.417755142931	508.4733102385217	67.5397668413811	0.4751544329319512	1.22795402024162	0.37328090890155446	0.1855706035503984	3.499938399493974	0.23810163488050054	0.26363890477351004	0.23046179721143217	0.2878519848285914	0.21804731318646595	1.1080304513227757	0.6967150173321601	3.876211705132981E-4	3.8762117051329803E-4	-30331.765091881603	0.0	-1158.5022851255446
272000	-31523.930251976177	-1170.0018808298469	-30353.92837114633	16.314813319039626	2007.6851866809604	514.5383117643003	86.0725138519667	0.4751544329319512	1.2408326418820284	0.38034147524198736	0.21247281758676867	3.466167679280437	0.2250309530768268	0.2622200673274337	0.23046179721143217	0.2878519848285914	0.2194661506325423	1.2562762375427963	0.6806788859173767	3.5316408788054127E-4	3.5316408788054176E-4	-30353.92837114633	0.0	-1165.8978223040656
273000	-31503.605743615684	-1164.0953350352265	-30339.51040858046	14.599459214155866	2009.4005407858442	511.84540375890714	67.55478265506306	0.4751544329319512	1.2408326418820284	0.38034147524198736	0.21247281758676867	3.466167679280437	0.2250309530768268	0.2664253887393506	0.2302218475648947	0.2854908741196475	0.21786188957610672	1.0064494032880735	0.6623456722385128	3.760547309613173E-4	3.7605473096131737E-4	-30339.51040858046	0.0	-1160.6883913627707
274000	-31511.21493275859	-1171.0308527463117	-30340.184080012277	14.248017139741375	2009.7519828602585	517.1718064566581	66.6367777273751	0.3967397113374479	1.1383826106705843	0.38034147524198736	0.18583007926498993	3.6736751704081625	0.2250309530768268	0.2647209395029246	0.2277632866992351	0.293042419604578	0.2144733541932618	0.9180625800094531	0.6389884168127896	3.782487657430667E-4	3.7824876574306653E-4	-30340.184080012277	0.0	-1167.8134947809654
275000	-31511.273260909857	-1174.172392540661	-30337.100868369194	15.009818192053165	2008.9901818079468	522.7402261851144	72.34452458077294	0.3967397113374479	1.1627222742529073	0.3596264627239944	0.18583007926498993	3.670050519343832	0.2250309530768268	0.2647209395029246	0.2277632866992351	0.2913008302601796	0.2162149435376602	0.9265020763169336	0.6383238471808385	3.7495906777441695E-4	3.749590677744172E-4	-30337.100868369194	0.0	-1170.865308229848
276000	-31533.54996506658	-1176.9644603073416	-30356.585504759238	14.454999253564198	2009.5450007464358	524.0823344455913	65.17997596718497	0.3967397113374479	1.1627222742529073	0.39684759583554324	0.14860894615344106	3.670050519343832	0.2250309530768268	0.2647209395029246	0.2277632866992351	0.2913008302601796	0.2162149435376602	0.9892332950433024	0.6524938919334049	3.592324119271523E-4	3.592324119271526E-4	-30356.585504759238	0.0	-1173.666645581326
277000	-31514.040367728565	-1163.7455374690944	-30350.29483025947	14.902760921464	2009.097239078536	505.0101506348047	57.87248520337245	0.3967397113374479	1.1933822038985145	0.31802602652442036	0.14860894615344106	3.639390589698225	0.3038525223879497	0.26744204176205577	0.22669932208796648	0.2779023178641359	0.22795631828584134	0.9892332950433024	0.6723298733299795	3.942566747691273E-4	3.942566747691279E-4	-30350.29483025947	0.0	-1160.490745297143
278000	-31500.9233379043	-1166.041152478916	-30334.882185425384	17.541685512101303	2006.4583144878986	512.8448699663945	74.33988042870685	0.3967397113374479	1.2252009894538887	0.31802602652442036	0.14860894615344106	3.607571804142851	0.3038525223879497	0.27641735593816036	0.21824650296222356	0.2863551369898788	0.21898100410973673	1.0495217110046653	0.6595531154712164	3.784212834823618E-4	3.7842128348236214E-4	-30334.882185425384	0.0	-1162.4486046600505
279000	-31493.30686743226	-1161.957965244774	-30331.348902187485	14.639652315589023	2009.360347684411	504.92344628466265	70.90096089646529	0.3967397113374479	1.1601950501394247	0.31802602652442036	0.14860894615344106	3.672577743457315	0.3038525223879497	0.27641735593816036	0.2232512014288756	0.27471081223535376	0.22562063039760974	1.1216386439940331	0.6623627278694185	3.756439915872673E-4	3.7564399158726715E-4	-30331.348902187485	0.0	-1158.2688469062648
280000	-31497.12957347244	-1177.7777902436335	-30319.35178322881	15.463488370706374	2008.5365116292937	522.3760732621979	84.89436433841301	0.42311336223079876	1.1338213992460737	0.31802602652442036	0.14860894615344106	3.672577743457315	0.3038525223879497	0.27703714971805543	0.2256365764857754	0.2835339521555003	0.21379232164066833	1.1216386439940331	0.6607966339033121	3.6056943631114605E-4	3.605694363111458E-4	-30319.35178322881	0.0	-1173.9473359246992
281000	-31493.564676805585	-1167.3583685577319	-30326.206308247853	15.419754215202731	2008.5802457847972	518.3053588625306	65.03091528509854	0.42311336223079876	1.1338213992460737	0.31802602652442036	0.1942872654322493	3.6268994241785064	0.3038525223879497	0.2778028447068463	0.2232987154684174	0.2855711650922589	0.21332727473247692	0.7403252655939814	0.6346808360663218	3.7034074028025515E-4	3.7034074028025515E-4	-30326.206308247853	0.0	-1164.5362081045462
282000	-31473.02278690855	-1159.4785073818389	-30313.54427952671	15.06006928389009	2008.93993071611	507.2788167399365	68.34757496918041	0.42311336223079876	1.231738072186857	0.35613783032476015	0.17073445240273682	3.528982751237723	0.2892935316171224	0.2681701482202906	0.2232987154684174	0.2855711650922589	0.22295997121903263	0.8184761737396037	0.640686471597845	3.765367509563741E-4	3.765367509563745E-4	-30313.54427952671	0.0	-1156.4321943134933
283000	-31468.538429414195	-1162.3698289081717	-30306.168600506022	15.631776840922335	2008.3682231590776	511.26078782307894	67.44698797687158	0.42311336223079876	1.231738072186857	0.35613783032476015	0.17073445240273682	3.528982751237723	0.2892935316171224	0.2681701482202906	0.2232987154684174	0.2855711650922589	0.22295997121903263	0.8184761737396037	0.6361398944072303	3.8159255365620166E-4	3.815925536562014E-4	-30306.168600506022	0.0	-1159.3299364295522
284000	-31461.39334424333	-1169.136891055189	-30292.25645318814	15.832246835050302	2008.1677531649498	516.7005597645915	75.75047872566515	0.42311336223079876	1.231738072186857	0.35613783032476015	0.17073445240273682	3.54526897142098	0.2730073114338654	0.2710877914014336	0.2232987154684174	0.285275791706334	0.22033770142381454	0.8184761737396037	0.6410525067479041	3.545016853051629E-4	3.545016853051623E-4	-30292.25645318814	0.0	-1166.0349298470458
285000	-31477.652130642753	-1172.2693200868189	-30305.382810555933	14.523975762515153	2009.4760242374848	522.7751322765484	67.02011282259521	0.42311336223079876	1.2029309084828808	0.35613783032476015	0.19954161610671298	3.54526897142098	0.2730073114338654	0.2710877914014336	0.2232987154684174	0.285275791706334	0.22033770142381454	0.862178563849199	0.6313648917889592	3.7538626344780113E-4	3.7538626344780113E-4	-30305.382810555933	0.0	-1169.1665574445428
286000	-31458.159165766436	-1166.699385739234	-30291.459780027202	15.08692437618303	2008.913075623817	516.0629122218656	65.3066040743365	0.42311336223079876	1.2158850011577136	0.33872639841258145	0.19954161610671298	3.54526897142098	0.27746465067121145	0.2677855674321851	0.2232987154684174	0.28792343677135784	0.22099228032803914	0.8057325500432094	0.6328478712768719	3.727913984276589E-4	3.7279139842765884E-4	-30291.459780027202	0.0	-1163.736280407966
287000	-31477.373318802773	-1170.8254271043522	-30306.54789169842	17.308236844356557	2006.6917631556435	519.4415432196355	83.7987353137051	0.42311336223079876	1.1010957202986031	0.3217546496984301	0.19954161610671298	3.6770300009942423	0.27746465067121145	0.2677855674321851	0.2232987154684174	0.28792343677135784	0.22099228032803914	0.9035287761964994	0.6167074833386631	3.750066847391154E-4	3.7500668473911485E-4	-30306.54789169842	0.0	-1167.4152947123694
288000	-31463.86054533762	-1168.1567083767764	-30295.70383696084	14.431542800302301	2009.5684571996976	515.2080096626061	75.94783182223546	0.42311336223079876	1.1107136129483035	0.3328959979662137	0.17878237518922907	3.6770300009942423	0.27746465067121145	0.26670174102328115	0.2232987154684174	0.2943528326555254	0.21564671085277556	0.9368430551189134	0.6167074833386631	3.7121659719312097E-4	3.712165971931213E-4	-30295.70383696084	0.0	-1164.7828462391742
289000	-31484.14337550266	-1164.4905063765534	-30319.652869126105	14.657646216072768	2009.3423537839271	510.93846155130365	60.25211803012482	0.4096873929857603	1.1844582667780807	0.2855854670016536	0.1657742215690505	3.6770300009942423	0.27746465067121145	0.26670174102328115	0.22760611089546062	0.2900454372284822	0.21564671085277556	0.8221467876353248	0.6433065741900883	3.7870477231769314E-4	3.7870477231769325E-4	-30319.652869126105	0.0	-1161.5611582645765
290000	-31460.3798446891	-1161.6947730048234	-30298.68507168428	14.59231070778727	2009.4076892922128	509.677730497026	71.15888971173567	0.4096873929857603	1.1961880264557563	0.2738557073239781	0.1657742215690505	3.6770300009942423	0.27746465067121145	0.2661307302591525	0.22760611089546062	0.2906164479926108	0.21564671085277556	0.8221467876353248	0.6373672522295273	3.6572798389053E-4	3.6572798389053013E-4	-30298.68507168428	0.0	-1158.6223370648652
291000	-31474.076399629168	-1166.6109566824052	-30307.465442946763	14.390173086848954	2009.609826913151	515.9733492604724	63.62513423582565	0.4096873929857603	1.1206705416125151	0.3660776052752411	0.1657742215690505	3.6603255878862204	0.27746465067121145	0.2782763372592144	0.21546050389539873	0.2906164479926108	0.21564671085277556	0.7276736324920623	0.5825622658844347	3.613416136868952E-4	3.613416136868946E-4	-30307.465442946763	0.0	-1163.8515057566697
292000	-31480.208630835103	-1176.503096122569	-30303.705534712535	16.19730644920621	2007.8026935507937	529.7560361270051	75.1782393465861	0.37954460689992037	1.1206705416125151	0.3660776052752411	0.1657742215690505	3.6904683739720605	0.27746465067121145	0.2651940240163338	0.21903471799817054	0.29814953527101834	0.2176217227144769	0.7637452183582417	0.6269016030232362	3.521338546892613E-4	3.5213385468926166E-4	-30303.705534712535	0.0	-1173.5306333550766
293000	-31475.087911541752	-1183.3231732923227	-30291.76473824943	15.690534031212106	2008.309465968788	532.5766003518874	81.05966409250703	0.40428348444925344	1.095931664063182	0.3660776052752411	0.16944576597996516	3.6867968295611457	0.27746465067121145	0.2706106200424168	0.22501377524805505	0.29025447457109754	0.21412113013843015	0.7637452183582417	0.6269016030232362	3.603889976809031E-4	3.6038899768090334E-4	-30291.76473824943	0.0	-1180.2610659148284
294000	-31462.68067240658	-1180.5013446584815	-30282.179327748097	14.208185095152462	2009.7918149048476	529.4843640442579	73.14804044212376	0.33910605177141945	1.161109096741016	0.3813513924532466	0.15417197880195965	3.6867968295611457	0.27746465067121145	0.26811953318199583	0.22050004302022364	0.2903786057418761	0.221001818055904	1.0624350567431686	0.6723138718614472	3.5023037673837063E-4	3.5023037673837074E-4	-30282.179327748097	0.0	-1176.962435850105
295000	-31465.157223351223	-1177.1812747468377	-30287.975948604384	14.049963534866052	2009.950036465134	524.7728111335589	77.00124426385595	0.37024036828430523	1.1675271495765223	0.3813513924532466	0.15943143006125168	3.6867968295611457	0.23465283006352738	0.2668576819839956	0.22878329026840882	0.2833572096916911	0.221001818055904	0.9919142609074199	0.6547530764449018	3.3837599195268755E-4	3.38375991952688E-4	-30287.975948604384	0.0	-1173.752689911334
296000	-31471.26429236494	-1171.3135828574477	-30299.95070950749	14.713280304352862	2009.2867196956472	520.5517551149288	71.61970177555251	0.37024036828430523	1.1446458384525091	0.3006854368230466	0.15943143006125168	3.7331982719814363	0.29179865439745023	0.2668576819839956	0.22878329026840882	0.2833572096916911	0.221001818055904	0.7321079814691428	0.5975424192080273	3.591280486456363E-4	3.591280486456363E-4	-30299.95070950749	0.0	-1168.4338890264332
297000	-31483.362057470913	-1169.9155945777666	-30313.446462893146	14.345095691509549	2009.6549043084904	518.5789618610462	71.94389939848044	0.33986459933074625	1.0790169094741284	0.29194221690815925	0.15943143006125168	3.839698791451986	0.2900460527737273	0.2817639000028399	0.22226461208702442	0.2864705041735669	0.20950098373656828	0.7767832108268504	0.6306215838120106	3.595038973439197E-4	3.5950389734391933E-4	-30313.446462893146	0.0	-1166.9401259148865
298000	-31484.481394161063	-1177.0995545000517	-30307.38183966101	15.53621662538082	2008.4637833746192	527.8889011866532	75.89044453515052	0.33986459933074625	1.0790169094741284	0.281509619046881	0.1410601932559456	3.86850262611857	0.2900460527737273	0.2738159254080609	0.22699828444049067	0.2817368318201006	0.2174489583313473	0.7676879768504389	0.6091235695024185	3.6984298399460954E-4	3.698429839946098E-4	-30307.38183966101	0.0	-1174.0747873219043
299000	-31478.619644988376	-1171.7394099319185	-30306.88023505646	14.13558587603449	2009.8644141239656	520.9166744089295	67.47720464978731	0.34837752980925063	1.0726150684904796	0.281509619046881	0.18986711072684276	3.8599896956400657	0.24764097628647905	0.27771616736050203	0.22391126022884045	0.2856536602212243	0.2127189121894327	0.7676879768504389	0.6291011364157489	3.6296860367092046E-4	3.6296860367092046E-4	-30306.88023505646	0.0	-1168.8410365396317
300000	-31480.33471000366	-1179.590176892131	-30300.744533111527	14.21030204212913	2009.7896979578709	531.5982902132006	71.75932159371565	0.40424865565307594	1.2458363112887285	0.35713616982919055	0.1337883148020753	3.589610972353981	0.26937957607294716	0.2713974117426671	0.22391126022884045	0.28627972521933254	0.21841160280915942	0.765121966320345	0.6283610948785956	3.6370606796035093E-4	3.637060679603511E-4	-30300.744533111527	0.0	-1176.6402726225213
301000	-31469.347094261113	-1183.5088233696397	-30285.838270891472	16.31345209367675	2007.6865479063233	539.5205422475545	72.41189599518147	0.4380298937679736	1.2458363112887285	0.32557814970447163	0.16355341558935435	3.589610972353981	0.23739125729548938	0.2713974117426671	0.22391126022884045	0.2791752113150765	0.22551611671341548	0.7387365680796486	0.6092944957346634	3.6221426725128666E-4	3.6221426725128666E-4	-30285.838270891472	0.0	-1180.6100119764233
302000	-31474.04095441998	-1182.2405999913694	-30291.80035442861	15.031815267422125	2008.9681847325778	535.6503531994707	71.37408318516984	0.4380298937679736	1.2458363112887285	0.32557814970447163	0.16355341558935435	3.589610972353981	0.23739125729548938	0.27919389470191547	0.21850769519581575	0.2838086659915133	0.21848974411075509	0.7020163173300307	0.6118903077917822	3.574840627836464E-4	3.574840627836462E-4	-30291.80035442861	0.0	-1179.4365734030828
303000	-31480.549395863294	-1187.9584789335506	-30292.590916929745	15.192826798571922	2008.807173201428	541.5271971079998	75.01416022206895	0.3864518628761306	1.1900132758718074	0.32557814970447163	0.2120965662906578	3.645434007770902	0.24042613748602892	0.27919389470191547	0.2191279056098011	0.27888406650031916	0.22279413318796387	0.6964186320582695	0.5924657603441585	3.5022348170977557E-4	3.5022348170977616E-4	-30292.590916929745	0.0	-1185.1334520541716
304000	-31484.646607755076	-1187.2402848530496	-30297.406322902025	16.7296939255495	2007.2703060744504	543.586848382756	71.70749433870444	0.3732195085213231	1.1900132758718074	0.35802579716233646	0.2120965662906578	3.645434007770902	0.22121084438297164	0.27919389470191547	0.2191279056098011	0.28469493660108103	0.216983263087202	0.7283891676802857	0.5997971623185807	3.299256225840046E-4	3.2992562258400465E-4	-30297.406322902025	0.0	-1184.4384610587815
305000	-31484.409647283894	-1183.0229244163181	-30301.386722867577	17.14704591190694	2006.8529540880932	538.1005639455043	70.97901253473296	0.41492885466338403	1.171193756438923	0.3508497371781838	0.14528992657864687	3.6965268807578893	0.22121084438297164	0.264878735504089	0.23344306480762755	0.28469493660108103	0.216983263087202	0.7208723629727273	0.6054631454432238	3.476677091717415E-4	3.476677091717414E-4	-30301.386722867577	0.0	-1180.2073463280005
306000	-31455.912746088154	-1177.581009945592	-30278.33173614256	15.012492153911367	2008.9875078460886	528.7026659598844	74.19637797478286	0.3714306992705515	1.131919058291513	0.31741355413677114	0.17785747731762858	3.706422669978684	0.29495654100485014	0.2692018324102831	0.21969946828035508	0.29951575247152135	0.21158294683784004	0.8211798738688878	0.6275450117023489	3.5934909492142165E-4	3.5934909492142203E-4	-30278.33173614256	0.0	-1174.4922438923895
307000	-31455.19953442837	-1184.943680325504	-30270.255854102867	16.111306467131403	2007.8886935328685	532.531010002848	60.88936414066304	0.41847814169916653	1.131919058291513	0.31741355413677114	0.17785747731762858	3.706422669978684	0.24790909857623514	0.2692018324102831	0.2148910008095205	0.29951575247152135	0.21639141430867462	0.9949920232011362	0.6275450117023489	3.82584005538015E-4	3.825840055380155E-4	-30270.255854102867	0.0	-1181.66347827042
308000	-31448.51681923238	-1179.3919747716675	-30269.12484446071	15.055744575213462	2008.9442554247864	525.5439188907379	80.61859908618335	0.41847814169916653	1.1267814977160941	0.32255111471219	0.17785747731762858	3.706422669978684	0.24790909857623514	0.2692018324102831	0.21444570604275842	0.29477462262753196	0.2215778389194261	0.7562022625789485	0.6198752090995844	3.6547120215736184E-4	3.654712021573619E-4	-30269.12484446071	0.0	-1176.3366247495508
309000	-31445.333938602012	-1180.3601096808572	-30264.973828921156	13.386601537953004	2010.613398462047	525.9497016714756	69.11920047439085	0.39083444712847454	1.154425192286786	0.29366180058775376	0.17785747731762858	3.73531198410312	0.24790909857623514	0.2747663877112883	0.21508520509077614	0.2941351235795142	0.2160132836184209	0.7414244597678015	0.5938769652500592	3.395203435002745E-4	3.3952034350027494E-4	-30264.973828921156	0.0	-1177.5389253525668
310000	-31444.02116177522	-1180.7667399581692	-30263.25442181705	15.456141096293115	2008.543858903707	532.388809908798	76.10704912402149	0.43038785899089804	1.1148717804243626	0.29366180058775376	0.17785747731762858	3.73531198410312	0.24790909857623514	0.26318177242837043	0.22021960809065663	0.2928872340110821	0.2237113854698904	0.8467862040561278	0.616543548573751	3.6085698824799505E-4	3.608569882479944E-4	-30263.25442181705	0.0	-1177.6005885219834
311000	-31438.203324454986	-1178.2025874494668	-30260.000737005517	15.565153210011397	2008.4348467899886	529.4296014431128	64.43031284005423	0.43038785899089804	1.1912985526957054	0.27816381714362964	0.17785747731762858	3.6743831952759014	0.24790909857623514	0.27277584136739075	0.22144673543730967	0.2883401257718534	0.21743729742344564	0.9386696517643243	0.6317953714786873	3.508003251453711E-4	3.508003251453708E-4	-30260.000737005517	0.0	-1175.03696327237
312000	-31452.11889048148	-1177.1899601084847	-30274.928930372997	16.1601354414227	2007.8398645585773	530.1020303585873	67.91053911770595	0.3966145624139127	1.2028598322632875	0.27816381714362964	0.17785747731762858	3.7081564918528866	0.23634781900865298	0.27349759138395163	0.22488126966838065	0.28418384152422155	0.21743729742344564	0.7457898978091505	0.6193780827350157	3.6914076831684136E-4	3.691407683168416E-4	-30274.928930372997	0.0	-1174.3226844381613
313000	-31454.821786989036	-1182.040931775093	-30272.780855213943	14.009068559010037	2009.99093144099	531.1468583766103	68.56565312571144	0.3966145624139127	1.2028598322632875	0.27816381714362964	0.17785747731762858	3.7081564918528866	0.23634781900865298	0.27349759138395163	0.22466660679932898	0.28418384152422155	0.2176519602924973	0.8153215449261545	0.6193780827350157	3.480487648557854E-4	3.480487648557852E-4	-30272.780855213943	0.0	-1179.0662118414048
314000	-31467.196174152385	-1183.749419931556	-30283.44675422083	14.31558943722303	2009.684410562777	533.9049100480113	71.68907946749657	0.3966145624139127	1.1725181120307218	0.3391712330239588	0.15462656914266903	3.6774907962051233	0.2595787271836125	0.27349759138395163	0.22466660679932898	0.2853027762243826	0.21653302559233625	1.0717656919205343	0.6365778967485811	3.570166219097349E-4	3.5701662190973485E-4	-30283.44675422083	0.0	-1180.2013868120976
315000	-31452.363528491114	-1188.0047555093677	-30264.35877298175	14.641835197905014	2009.358164802095	541.6579709621785	76.472436689442	0.3966145624139127	1.1725181120307218	0.3391712330239588	0.15462656914266903	3.6774907962051233	0.2595787271836125	0.27377889435136304	0.22466660679932898	0.2853027762243826	0.2162517226249248	0.879593526870469	0.592720303696246	3.4773051256829036E-4	3.4773051256829123E-4	-30264.35877298175	0.0	-1184.7991224748578
316000	-31445.083710082577	-1181.7944378140876	-30263.28927226849	16.209313100021195	2007.7906868999787	538.9552458497683	75.86149091157921	0.3966145624139127	1.2590895822571853	0.31435618717252106	0.15462656914266903	3.648787323215015	0.22652577579869498	0.2675995940908212	0.22675556086611162	0.27799755599519504	0.2276472890478716	0.8996456370277798	0.6652688135320216	3.54355466812433E-4	3.5435546681243267E-4	-30263.28927226849	0.0	-1178.5421535175915
317000	-31446.931697120584	-1178.3548364799713	-30268.576860640613	15.614436526143411	2008.3855634738566	535.2260267622519	63.66810723221234	0.3966145624139127	1.2590895822571853	0.31435618717252106	0.15462656914266903	3.648787323215015	0.22652577579869498	0.2675995940908212	0.22675556086611162	0.2887378745492097	0.216906970493857	1.054875920728769	0.6568321848999358	3.414584596027306E-4	3.4145845960273054E-4	-30268.576860640613	0.0	-1174.99060688499
318000	-31465.81574410203	-1194.3528469503608	-30271.46289715167	16.06766566846466	2007.9323343315352	554.5970285240601	66.68019009042713	0.36521217960527924	1.2590895822571853	0.3546608222393149	0.15462656914266903	3.6084826881482215	0.25792815860732843	0.2675995940908212	0.22675556086611162	0.29242043409582463	0.21322441094724207	0.8302590769080829	0.6491521231695798	3.31409424894221E-4	3.314094248942214E-4	-30271.46289715167	0.0	-1191.4232977345755
319000	-31463.084043306684	-1184.4804906218824	-30278.603552684803	17.246465625509494	2006.7535343744905	544.5381858875697	71.73351211398878	0.39495272365523415	1.2500620973564536	0.30494892349500047	0.20433846788698343	3.6084826881482215	0.23721509945810518	0.2732846969307716	0.22657911872275727	0.2869117733992286	0.21322441094724207	0.7456063732908442	0.630534003588565	3.5474421932273797E-4	3.54744219322738E-4	-30278.603552684803	0.0	-1181.5946505078084
320000	-31481.62690831858	-1186.9582443324866	-30294.668663986093	15.946487309131495	2008.0535126908685	544.2024529367969	79.60640634848194	0.4123388343989707	1.2500620973564536	0.3029038959534	0.20433846788698343	3.591096577404485	0.2392601269997056	0.2742198530289397	0.22530643407250686	0.280930144229334	0.21954356866921904	0.6888216899536674	0.6081317805503608	3.4128860650610383E-4	3.412886065061038E-4	-30294.668663986093	0.0	-1184.108304628331
321000	-31471.418968776474	-1183.8213005181067	-30287.597668258368	14.793039614671901	2009.206960385328	540.5543238029613	79.22683992991578	0.4123388343989707	1.2500620973564536	0.3029038959534	0.1894591116666805	3.605975933624788	0.2392601269997056	0.27828316874924175	0.22124311835220484	0.2847598480297841	0.21571386486876892	0.6888216899536674	0.5986592189831341	3.4933882556628166E-4	3.4933882556628193E-4	-30287.597668258368	0.0	-1180.958013729818
322000	-31470.701755876125	-1190.3360821926826	-30280.365673683442	14.878483184049164	2009.1215168159508	552.2992816939757	80.72250682521445	0.4123388343989707	1.2500620973564536	0.3519350310400392	0.16491403450276412	3.581489875702065	0.2392601269997056	0.26385866664120267	0.22137971112996638	0.2847598480297841	0.2300017741990464	0.6638722391403873	0.6156892445948231	3.101566534167665E-4	3.1015665341676624E-4	-30280.365673683442	0.0	-1187.591759186006
323000	-31449.12315801008	-1187.3257392247945	-30261.797418785285	16.664035769454436	2007.3359642305456	552.0603049175905	73.28062025463497	0.4072709091410849	1.2390625196320695	0.3624429360661989	0.16491403450276412	3.5819815484002895	0.2443280522575914	0.27129486085589716	0.22459273143496616	0.2895432623053546	0.21456914540378166	0.7395913062068117	0.6173536770294781	3.410849724441223E-4	3.410849724441234E-4	-30261.797418785285	0.0	-1184.4619556954435
324000	-31445.196476785866	-1185.410608238428	-30259.78586854744	14.885329928605454	2009.1146700713946	546.315069652386	78.10846296748406	0.4708994561894565	1.175433972583698	0.3624429360661989	0.16491403450276412	3.5117040097757752	0.3146055908821056	0.27129486085589716	0.22459273143496616	0.2895432623053546	0.21456914540378166	0.6458899663748108	0.5799045829936809	3.5765147495703015E-4	3.5765147495703053E-4	-30259.78586854744	0.0	-1182.6343898577168
325000	-31459.06747301027	-1189.1276521816596	-30269.93982082861	16.53381022575131	2007.4661897742487	548.615201021003	91.77084683946899	0.3458049146241993	1.2560625236541896	0.3648899799514142	0.1624669906175488	3.5296538338312775	0.34112175732136896	0.27129486085589716	0.22568747242032827	0.2800542104352147	0.22296345628855943	0.6412869021956512	0.5833830818343585	3.4283608382141553E-4	3.4283608382141607E-4	-30269.93982082861	0.0	-1186.2300029508522
326000	-31452.459456415607	-1179.9363583202119	-30272.523098095397	16.31951382256668	2007.6804861774333	543.3287568498351	72.4291776851801	0.3458049146241993	1.2560625236541896	0.3648899799514142	0.16344121038348716	3.5296538338312775	0.3401475375554306	0.2741680551952085	0.22408332133762793	0.2844199095447526	0.21732871392241057	0.6412869021956512	0.5901978806248126	3.5216024348135234E-4	3.52160243481352E-4	-30272.523098095397	0.0	-1177.2538825535146
327000	-31459.604276615744	-1180.0509026543796	-30279.553373961364	16.740486450645104	2007.259513549355	544.7184147321469	77.1323609897863	0.35741548741929974	1.255216187634156	0.3648899799514142	0.15267697360842028	3.5501354272859804	0.31966594410072763	0.2741680551952085	0.22408332133762793	0.2844199095447526	0.21732871392241057	0.6195386780695037	0.5901978806248126	3.390831946635342E-4	3.390831946635342E-4	-30279.553373961364	0.0	-1177.3758411822425
328000	-31461.574093627256	-1189.6596071850186	-30271.914486442238	18.53673580220643	2005.4632641977935	558.9896467005601	69.35895562312928	0.35741548741929974	1.1041292210752243	0.3648899799514142	0.15267697360842028	3.7012223938449123	0.31966594410072763	0.2741680551952085	0.22214728964628314	0.28901461930515876	0.2146700358533492	0.7137832451658738	0.584548568065603	3.3829111954019133E-4	3.382911195401908E-4	-30271.914486442238	0.0	-1186.9119881630425
329000	-31460.689400917458	-1184.614117586503	-30276.075283330956	16.012275556268644	2007.9877244437314	546.1667995887731	82.28056993301149	0.4175624782178732	1.1041292210752243	0.3150130153599368	0.16351838388086562	3.7012223938449123	0.29855450762118624	0.27519746134790773	0.22058357401894402	0.2879852131524595	0.21623375148068832	0.7216547658582054	0.602949072124861	3.463398590009406E-4	3.463398590009408E-4	-30276.075283330956	0.0	-1181.6564975835602
330000	-31448.67169182303	-1177.3280502387593	-30271.34364158427	17.217629901881235	2006.7823700981187	540.8387556335779	71.15277548577428	0.3637266557201744	1.1579650435729232	0.3150130153599368	0.16351838388086562	3.7012223938449123	0.29855450762118624	0.2759626893355405	0.2284077016778994	0.2793958575058713	0.21623375148068832	0.7738695079241085	0.6128972330684612	3.4933551607831007E-4	3.4933551607830974E-4	-30271.34364158427	0.0	-1174.4023237984031
331000	-31457.6346760416	-1181.7939560269483	-30275.840720014654	16.701158691859316	2007.2988413081407	543.3934245277808	74.38607461135521	0.3637266557201744	1.2523677814355345	0.3150130153599368	0.16351838388086562	3.6068196559823007	0.29855450762118624	0.26958212685134064	0.219205709225652	0.29158607942092046	0.21962608450208643	0.7738695079241085	0.6280119859141962	3.2244349873611784E-4	3.224434987361177E-4	-30275.840720014654	0.0	-1178.8799193289854
332000	-31454.59445795693	-1185.1123899139495	-30269.48206804298	17.020736990462584	2006.9792630095374	542.8082760352362	83.91555287172956	0.3637266557201744	1.2523677814355345	0.3150130153599368	0.16351838388086562	3.6068196559823007	0.29855450762118624	0.27508462253641874	0.219205709225652	0.28608358373584236	0.21962608450208643	0.8640689366553735	0.6410140373167926	3.43070429166274E-4	3.4307042916627365E-4	-30269.48206804298	0.0	-1181.8548617235638
333000	-31455.274966727033	-1180.1307697195857	-30275.14419700745	17.709685282820256	2006.2903147171799	542.4760861444145	62.93399307583251	0.39155907659919287	1.1926643335414486	0.3150130153599368	0.17192717050714995	3.626746126949874	0.302090277042396	0.27508462253641874	0.2263412443976499	0.2789480485638444	0.21962608450208643	0.8989199377676425	0.6374784243291318	3.531967475633545E-4	3.5319674756335466E-4	-30275.14419700745	0.0	-1177.0710338917381
334000	-31446.319525067443	-1179.997618479227	-30266.321906588215	17.413881632857827	2006.5861183671423	542.2859176508174	71.51892447362856	0.39155907659919287	1.1926643335414486	0.3150130153599368	0.17192717050714995	3.626746126949874	0.302090277042396	0.27508462253641874	0.22086337807444748	0.28575174178529406	0.21830025760383925	0.807209861307006	0.6044225666422864	3.3742038677560894E-4	3.3742038677560845E-4	-30266.321906588215	0.0	-1177.0247221504533
335000	-31442.147450556982	-1181.1967407990494	-30260.950709757934	16.207461227342357	2007.7925387726577	544.1035387603775	79.79075988929463	0.39155907659919287	1.2046046503970487	0.3150130153599368	0.15998685365154997	3.626746126949874	0.302090277042396	0.27175097969578416	0.2245852943982302	0.28202982546151134	0.2216339004444738	0.651984599967221	0.5940270540642447	3.4860228267539567E-4	3.4860228267539513E-4	-30260.950709757934	0.0	-1178.4035240081116
336000	-31445.692417961753	-1183.646349685252	-30262.0460682765	16.002281358101715	2007.9977186418982	548.0116342570187	73.77851115436285	0.39581299967425504	1.247769940570913	0.356033363209181	0.151368987161483	3.552822281031236	0.29619242835293014	0.2663649854983851	0.23074607008408574	0.2808697293558957	0.22201921506163297	0.6668417430883887	0.5940270540642447	3.5056607491827565E-4	3.5056607491827527E-4	-30262.0460682765	0.0	-1180.9000899685573
337000	-31450.428013423065	-1175.1509893592356	-30275.27702406383	16.569036382919197	2007.4309636170808	540.0835228883873	71.58735071804348	0.37557262891794624	1.2793894524442024	0.356033363209181	0.20322353698147472	3.4659466639213026	0.3198343545258913	0.26592203580296553	0.23074607008408574	0.2813126790513153	0.22201921506163297	0.7800923853777352	0.6052319402642797	3.557904874926201E-4	3.557904874926204E-4	-30275.27702406383	0.0	-1172.1936524097468
338000	-31449.59491753566	-1171.8735582059926	-30277.72135932967	17.24266187828652	2006.7573381217135	537.948554012221	67.01407942427825	0.4464852088467629	1.3348416388705704	0.356033363209181	0.1769284625928381	3.3950340839924857	0.29067724248816	0.26592203580296553	0.22848043734122322	0.28080067803755726	0.22479684881825346	0.7986162897208566	0.6320013667200929	3.4491072624743006E-4	3.4491072624742985E-4	-30277.72135932967	0.0	-1168.9653492315724
339000	-31434.367282694606	-1180.3570091844404	-30254.010273510165	16.244440909324624	2007.7555590906754	544.7822273272184	67.27379856765349	0.4464852088467629	1.3348416388705704	0.3383904613329988	0.16381750557379457	3.4257879428877116	0.29067724248816	0.26592203580296553	0.22856713503411638	0.28080067803755726	0.2247101511253603	0.8182880144617337	0.6294880092411681	3.5880027308484596E-4	3.588002730848459E-4	-30254.010273510165	0.0	-1177.3822363393986
340000	-31424.91091280761	-1181.4303879436518	-30243.480524863957	17.004167618657448	2006.9958323813426	548.0550262179195	69.00306827498315	0.41943867575046395	1.3348416388705704	0.3383904613329988	0.16381750557379457	3.4528344759840106	0.29067724248816	0.2680858560176296	0.22856713503411638	0.2839445299005785	0.219402479047675	0.8182880144617337	0.6437334845939467	3.332735551279804E-4	3.332735551279804E-4	-30243.480524863957	0.0	-1178.4829466373515
341000	-31442.120503365863	-1180.803658318008	-30261.316845047855	16.172331622320378	2007.8276683776796	549.5287185778075	72.18474015148789	0.38508493780500835	1.2338050087485155	0.3418369611346766	0.223123174383705	3.5254726754399335	0.29067724248816	0.2680858560176296	0.22856713503411638	0.2839445299005785	0.219402479047675	0.6096915532929702	0.5940475648707807	3.3116564309944394E-4	3.311656430994442E-4	-30261.316845047855	0.0	-1178.2335146015741
342000	-31435.920470230794	-1182.2804052928363	-30253.640064937958	18.676128995481633	2005.3238710045184	554.8009227206799	74.55019476733189	0.38508493780500835	1.1407727834363672	0.3843130458648587	0.18064708965352286	3.6185049007520815	0.29067724248816	0.2760102946535984	0.2206426963981476	0.2839445299005785	0.219402479047675	0.6563743635784646	0.5722290107283547	3.361023401207385E-4	3.361023401207383E-4	-30253.640064937958	0.0	-1179.5775427640601
343000	-31444.39780062332	-1183.4458486683795	-30260.95195195494	17.5847611525791	2006.4152388474208	551.1117715274135	80.68570133091796	0.38508493780500835	1.1407727834363672	0.26180638868745076	0.18064708965352286	3.7410115579294896	0.29067724248816	0.2760102946535984	0.2206426963981476	0.2853454854535687	0.2180015234946848	0.5903501523573194	0.5722290107283547	3.4353872030374786E-4	3.435387203037487E-4	-30260.95195195494	0.0	-1180.7788095740668
344000	-31453.32910956732	-1190.2379778875518	-30263.09113167977	15.895040225494675	2008.1049597745052	553.6787182024401	77.55499205493399	0.3358184082060276	1.190039313035348	0.3688756565484205	0.18064708965352286	3.6374245782105756	0.287194954346104	0.2693743933585	0.22727859769324596	0.2853454854535687	0.2180015234946848	0.5792952838164498	0.6148477275847029	3.309835150607581E-4	3.309835150607572E-4	-30263.09113167977	0.0	-1187.6596314537433
345000	-31435.830638212672	-1193.6728084722422	-30242.15782974043	17.05572393528261	2006.9442760647173	563.1147490704091	78.73915717600819	0.35339545872040035	1.1834566005827638	0.3688756565484205	0.16824012256022425	3.653428704659193	0.27260345692899635	0.2676317013143836	0.2249728823223372	0.2853454854535687	0.22204993090970998	0.7211140405823534	0.6131464081402562	3.34376708706686E-4	3.3437670870668584E-4	-30242.15782974043	0.0	-1190.7939868648966
346000	-31440.60279493503	-1197.3206147235442	-30243.282180211485	17.27888686378609	2006.721113136214	568.559580041729	79.74083768279866	0.35339545872040035	1.2117865224572757	0.34054573467390853	0.16824012256022425	3.653428704659193	0.27260345692899635	0.2676317013143836	0.2249728823223372	0.2853454854535687	0.22204993090970998	0.7876750405706129	0.6166548854127688	3.3972062887362685E-4	3.39720628873627E-4	-30243.282180211485	0.0	-1194.288054545584
347000	-31457.065440271945	-1197.3543947043752	-30259.71104556757	16.29571536001235	2007.7042846399877	568.638100340759	80.22973285286702	0.41959790129331154	1.2117865224572757	0.3255269804703185	0.2042199629660299	3.6174488642533875	0.22141976855967516	0.2685478139846249	0.22405676965209584	0.2853454854535687	0.22204993090970998	0.7876750405706129	0.6166548854127688	3.3391619835846737E-4	3.3391619835846753E-4	-30259.71104556757	0.0	-1194.3276819569007
348000	-31448.747577685906	-1204.239747765335	-30244.50782992057	15.902597506902042	2008.097402493098	574.0588827134039	77.34861724824279	0.41750409528431826	1.2117865224572757	0.3255269804703185	0.2116160480662261	3.6121465851621846	0.22141976855967516	0.2685478139846249	0.22405676965209584	0.2853454854535687	0.22204993090970998	0.8031778848611151	0.6190269327399655	3.3055428617132166E-4	3.305542861713217E-4	-30244.50782992057	0.0	-1201.2285241213956
349000	-31466.81951991796	-1198.1559977637796	-30268.66352215418	16.140295936622312	2007.8597040633776	569.4373488580535	79.20039101791363	0.32245632173954486	1.169377965649048	0.3459134349699974	0.22573712811342803	3.6200476074235315	0.31646754210444855	0.2699594813040368	0.22419795758912692	0.2852042975165376	0.22063826359029812	0.941709834324342	0.6207355107902824	3.211770733826948E-4	3.2117707338269474E-4	-30268.66352215418	0.0	-1194.8612666337451
350000	-31459.64209562407	-1193.6437130176112	-30265.998382606456	17.97227441809679	2006.0277255819033	567.5514764373004	72.93479482248054	0.37538032122787857	1.1225911807963949	0.3459134349699974	0.18787940180585117	3.651768119095428	0.31646754210444855	0.27287189329010886	0.21898654794686587	0.2875032951727266	0.22063826359029812	0.75566601269337	0.6207355107902824	3.1832138769488606E-4	3.1832138769488617E-4	-30265.998382606456	0.0	-1190.8085182752466
351000	-31435.444353463336	-1192.1715103136805	-30243.272843149654	15.914399739937934	2008.0856002600622	558.2674526443107	76.53882483085314	0.37538032122787857	1.1659064832983042	0.3459134349699974	0.18787940180585117	3.651768119095428	0.2731522396025393	0.27335851148640794	0.21898654794686587	0.28234353393304756	0.2253114066336781	0.7561736694388044	0.6202224088237515	3.456490456418353E-4	3.456490456418353E-4	-30243.272843149654	0.0	-1189.225339255809
352000	-31459.039144412745	-1193.0705393545588	-30265.968605058188	16.806653917185127	2007.193346082815	558.2218264146313	81.91723298401244	0.37538032122787857	1.1659064832983042	0.3672737039642939	0.18787940180585117	3.648192882193025	0.2553672075106453	0.27832873259124413	0.22044618043871433	0.28234353393304756	0.21888155303699341	0.8259851042984659	0.6476689003208953	3.4295335785212235E-4	3.429533578521223E-4	-30265.968605058188	0.0	-1189.9222286093163
353000	-31448.048965274367	-1195.1197746458017	-30252.929190628565	15.825240000818479	2008.1747599991816	561.3783703609417	77.28913441314499	0.37538032122787857	1.1659064832983042	0.409022426376468	0.18787940180585117	3.606444159780851	0.2553672075106453	0.2734147462633934	0.22125478945057309	0.29099312548661527	0.2143373387994177	0.7641162837825354	0.5964267395359462	3.3988503122382626E-4	3.398850312238262E-4	-30252.929190628565	0.0	-1192.1613103639718
354000	-31457.038701358175	-1203.6996065708872	-30253.339094787287	15.636048809652257	2008.3639511903477	569.3805468778671	97.98794888802814	0.4047376817297367	1.1857807408082264	0.34948524781197676	0.15453094167433962	3.6500981804650734	0.2553672075106453	0.266279054566596	0.22125478945057309	0.29099312548661527	0.2214730304962151	0.7011543350604569	0.57747058129919	3.1864070950207127E-4	3.1864070950207176E-4	-30253.339094787287	0.0	-1200.6784999144259
355000	-31437.37962718036	-1199.290020284694	-30238.089606895664	16.132229635389507	2007.8677703646106	573.0437924857594	78.51463621961364	0.38915058236353495	1.1857807408082264	0.34948524781197676	0.15453094167433962	3.6656852798312753	0.2553672075106453	0.2663222397420396	0.22135839128590892	0.2869482303550882	0.2253711386169627	0.8923924542684286	0.6491511250471653	3.2028170485078105E-4	3.2028170485078034E-4	-30238.089606895664	0.0	-1196.1065273928486
356000	-31441.336036171444	-1204.328961230476	-30237.007074940968	16.433634983985883	2007.566365016014	581.5822741548119	80.3447845690026	0.38915058236353495	1.1857807408082264	0.34948524781197676	0.15016996010431208	3.6656852798312753	0.2597281890806728	0.26503952329673924	0.2290146229002284	0.2882309468003886	0.21771490700264323	1.0118011019179736	0.6491511250471653	3.257866932803622E-4	3.25786693280362E-4	-30237.007074940968	0.0	-1200.8765467908918
357000	-31437.531928052595	-1195.7479886029216	-30241.783939449673	16.41664612623755	2007.5833538737625	570.4457788179636	68.4003468955717	0.38915058236353495	1.221641726575327	0.3136242620448762	0.15016996010431208	3.6656852798312753	0.2597281890806728	0.2714169097300316	0.22263723646693603	0.2882309468003886	0.21771490700264323	1.0118011019179736	0.6649082838336063	3.3754282952017626E-4	3.3754282952017675E-4	-30241.783939449673	0.0	-1192.4260533934225
358000	-31445.532796964108	-1198.5287686149445	-30247.00402834916	16.17871239721663	2007.8212876027833	574.5778718148881	78.48619185884105	0.4194828977770218	1.2367882153894016	0.2984777732308015	0.15016996010431208	3.6353529644177884	0.2597281890806728	0.2714169097300316	0.22263723646693603	0.2882309468003886	0.21771490700264323	1.1099156632688214	0.6649082838336063	3.316878133438906E-4	3.3168781334389066E-4	-30247.00402834916	0.0	-1194.8873867294744
359000	-31458.71821513298	-1193.953211871861	-30264.76500326112	16.251567987032278	2007.7484320129677	561.9908965095709	90.58563163691906	0.4194828977770218	1.253175257533936	0.2984777732308015	0.1337829179597776	3.6353529644177884	0.2597281890806728	0.2714169097300316	0.22520201241741583	0.2803271958385655	0.22305388201398654	1.038838197107158	0.6434394395492062	3.408538888315768E-4	3.4085388883157714E-4	-30264.76500326112	0.0	-1190.2849308714551
360000	-31455.377052143125	-1200.1677546132128	-30255.209297529913	17.202710244163963	2006.7972897558361	580.2575563105323	80.10850110164937	0.35880816958657924	1.253175257533936	0.3582206823442911	0.15819687108799044	3.5756100553042987	0.2959889641429025	0.2705906258868869	0.22520201241741583	0.28028219387165787	0.22392516782403887	0.9691205089427364	0.6481173820805173	3.1968569863093403E-4	3.196856986309342E-4	-30255.209297529913	0.0	-1196.8159303600469
361000	-31450.98316866821	-1204.7554029426922	-30246.227765725514	15.644294572981634	2008.3557054270184	569.5406258743242	102.13592545576603	0.3836241826452017	1.253175257533936	0.37340285715394717	0.15819687108799044	3.550794042245676	0.28080678933324643	0.2717764521864186	0.22401618611788415	0.28028219387165787	0.22392516782403887	1.0289438002907652	0.6481173820805173	3.2354075221556765E-4	3.2354075221556814E-4	-30246.227765725514	0.0	-1201.026925643127
362000	-31442.070295586665	-1197.8139130206484	-30244.256382566018	16.704921872762956	2007.295078127237	571.290470335897	79.99205257441588	0.3836241826452017	1.253175257533936	0.37340285715394717	0.15819687108799044	3.550794042245676	0.28080678933324643	0.26766219026014976	0.22813044804415303	0.2857796246125427	0.21842773708315408	0.9486249666698099	0.6481173820805173	3.116344719460803E-4	3.116344719460802E-4	-30244.256382566018	0.0	-1194.516967333873
363000	-31441.594388221514	-1193.0211360685169	-30248.573252152997	16.017847421271323	2007.9821525787286	564.0410837311177	77.29843397172708	0.3836241826452017	1.1832367291752817	0.3423234694346129	0.15819687108799044	3.6207325706043307	0.3118861770525807	0.2616910600823691	0.22260484711603507	0.2857796246125427	0.2299244681890527	1.0142946011747993	0.6558167134538986	3.367276257486965E-4	3.3672762574869645E-4	-30248.573252152997	0.0	-1189.5701032288487
364000	-31458.119535165035	-1203.3083901904304	-30254.811144974603	16.72005975946333	2007.2799402405367	575.5328648715004	83.15403239657358	0.43113786423609113	1.1832367291752817	0.3423234694346129	0.16401286634996384	3.604724461343326	0.27456460946072264	0.2616910600823691	0.23197464325507341	0.2874421686369351	0.21889212802562194	1.0758363908380921	0.6461323079510901	3.456832710597203E-4	3.4568327105972046E-4	-30254.811144974603	0.0	-1199.6491892283964
365000	-31449.424641006848	-1199.1324609626124	-30250.292180044235	15.75860931528269	2008.2413906847173	567.4506511054107	79.82652353872304	0.43113786423609113	1.1832367291752817	0.3423234694346129	0.16401286634996384	3.604724461343326	0.27456460946072264	0.26416746396307506	0.2229761621450314	0.2815634970690739	0.2312928768228192	1.0179521755977678	0.6426737568209858	3.415166944826009E-4	3.4151669448260043E-4	-30250.292180044235	0.0	-1195.634017441599
366000	-31454.884598859924	-1204.1470237205008	-30250.737575139425	15.546075919287823	2008.453924080712	570.2951449569778	76.59871748149685	0.43113786423609113	1.3084669438568943	0.28980501282120685	0.16401286634996384	3.532012703275119	0.27456460946072264	0.262863715359847	0.22929961197421245	0.2815634970690739	0.22627317559686622	1.0179521755977678	0.6784186058670052	3.0612744276817093E-4	3.061274427681709E-4	-30250.737575139425	0.0	-1200.7662642198932
367000	-31449.387577999314	-1209.7908037168038	-30239.59677428251	15.075550255693967	2008.924449744306	576.1719983850268	82.57361195196319	0.43113786423609113	1.3084669438568943	0.28980501282120685	0.16401286634996384	3.532012703275119	0.27456460946072264	0.262863715359847	0.2253213850275788	0.28554172401570754	0.22627317559686622	1.3025309091577255	0.6775708076309764	3.269800683772736E-4	3.269800683772733E-4	-30239.59677428251	0.0	-1205.7241403950784
368000	-31451.3844844935	-1220.6202768368828	-30230.76420765662	14.83034155694775	2009.1696584430522	591.4353570493882	88.26072713274621	0.43113786423609113	1.2481048221763584	0.35016713450174275	0.16401286634996384	3.532012703275119	0.27456460946072264	0.26183235583888087	0.2253213850275788	0.28554172401570754	0.22730453511783233	1.3025309091577255	0.6782129182208991	3.099608240477838E-4	3.099608240477837E-4	-30230.76420765662	0.0	-1216.5318831367745
369000	-31439.373792603674	-1214.0727949167892	-30225.300997686885	15.365915311856668	2008.6340846881433	582.1292016625391	85.91394818601937	0.43113786423609113	1.275117574036244	0.32315438264185736	0.17849184160525033	3.532012703275119	0.2600856342054362	0.2697703877779479	0.2253213850275788	0.27680764775704936	0.2281005794374235	0.959165919359261	0.6803007279178886	3.171494910404749E-4	3.1714949104047496E-4	-30225.300997686885	0.0	-1210.6773864065399
370000	-31438.944352453967	-1208.1502130120098	-30230.794139441958	15.204423792442759	2008.7955762075571	576.6455677255772	80.83550750693894	0.41901750957523887	1.231484287722177	0.32315438264185736	0.21440329132676142	3.532012703275119	0.27992782545884426	0.2710018903086677	0.2253213850275788	0.28411928552991383	0.2195574391338392	1.0149709275949867	0.6585026083674923	3.1856504597460974E-4	3.1856504597460974E-4	-30230.794139441958	0.0	-1204.6980881952422
371000	-31437.67307520516	-1208.3156551551265	-30229.357420050033	16.175699729909265	2007.8243002700908	573.628350479992	71.57527732280147	0.41901750957523887	1.223385619768507	0.3699393506977065	0.17744960496185164	3.545763051452633	0.2644448635440615	0.27053385785071743	0.22250794499074486	0.2846105267736137	0.22234767038492362	0.9728974625675832	0.6531589513933508	3.348358893223058E-4	3.348358893223045E-4	-30229.357420050033	0.0	-1205.0334416512012
372000	-31444.598459407654	-1210.192073931293	-30234.406385476363	16.957145253908973	2007.042854746091	580.7849567796368	89.98336071337053	0.41901750957523887	1.223385619768507	0.29635471297549687	0.1568911241293421	3.639906170007352	0.2644448635440615	0.2742924810545199	0.22250794499074486	0.2808519035698112	0.22234767038492362	0.9728974625675832	0.6425371999372397	3.176959799667961E-4	3.1769597996679673E-4	-30234.406385476363	0.0	-1206.7210159386527
373000	-31443.08062045092	-1209.0173366358829	-30234.063283815038	16.214318750401887	2007.7856812495982	578.7167970695486	82.20431052299116	0.3831581801487769	1.1878823178101778	0.33185801493382594	0.1568911241293421	3.675765499433814	0.2644448635440615	0.2742924810545199	0.22250794499074486	0.2857082876483827	0.21749128630635214	1.1204505943898972	0.6682357079891894	3.3200652424744524E-4	3.320065242474452E-4	-30234.063283815038	0.0	-1205.310151174879
374000	-31440.06878337851	-1209.875229022541	-30230.193554355967	15.796930880437696	2008.2030691195623	579.3678673593797	74.36034537080197	0.4112156428851174	1.17465573175285	0.3038005521974854	0.1568911241293421	3.688992085491142	0.2644448635440615	0.2742924810545199	0.22250794499074486	0.2861651161687579	0.21703445778597694	1.1513276722735326	0.672484034216539	3.1679639956264414E-4	3.167963995626443E-4	-30230.193554355967	0.0	-1206.239180294833
375000	-31451.61470100356	-1211.7594695049254	-30239.855231498634	16.972885798449198	2007.0271142015508	586.2548341389079	85.24567256837217	0.4264140612452999	1.1575865684709674	0.3249623926961441	0.15052211215409678	3.6046444957966863	0.3358703696368041	0.2742924810545199	0.22250794499074486	0.2855986477626901	0.21760092619204469	1.0348440755871067	0.6705070238755512	3.028398987226101E-4	3.028398987226101E-4	-30239.855231498634	0.0	-1208.254209702762
376000	-31429.058085022523	-1205.21251198565	-30223.845573036873	16.126361849070893	2007.873638150929	573.4839305022208	80.69655040430486	0.4264140612452999	1.224756597708983	0.30139681066163615	0.15052211215409678	3.5610400485931786	0.3358703696368041	0.2742924810545199	0.22706979367632524	0.28277139056697836	0.21586633470217606	1.0523321671631813	0.6516940019506585	3.3726480050210784E-4	3.372648005021076E-4	-30223.845573036873	0.0	-1201.6463985609762
377000	-31431.511951599896	-1207.1241200163438	-30224.387831583554	18.312955242879532	2005.6870447571205	580.7424913813555	76.02361018348431	0.3968271947794431	1.197514108266719	0.3408831097055384	0.15052211215409678	3.578383105457397	0.3358703696368041	0.2742924810545199	0.22706979367632524	0.2826090274308397	0.21602869783831466	1.1976413069589276	0.6785490146565117	3.180236693829977E-4	3.180236693829974E-4	-30224.387831583554	0.0	-1203.3714263206089
378000	-31439.61203159459	-1211.0679452571112	-30228.54408633748	17.04747678094186	2006.952523219058	584.5120780037223	74.51977704829355	0.3968271947794431	1.2045591141957857	0.3408831097055384	0.15052211215409678	3.593712078907031	0.3134963902581036	0.2742924810545199	0.23364692239099122	0.2826090274308397	0.20945156912364868	1.166986409615724	0.6884328412982288	3.171030012734775E-4	3.171030012734774E-4	-30228.54408633748	0.0	-1207.4005646623355
379000	-31445.58617892448	-1209.9844189052233	-30235.601760019257	16.668270296023575	2007.3317297039764	585.4495404538727	81.73966775777244	0.36788903235641474	1.1835696526432877	0.3408831097055384	0.15052211215409678	3.6436397028825573	0.3134963902581036	0.26913119117625756	0.23364692239099122	0.2826090274308397	0.21461285900191107	0.9912648390900073	0.6884328412982288	3.1068391872868847E-4	3.106839187286886E-4	-30235.601760019257	0.0	-1206.5904939397637
380000	-31444.76729548529	-1212.5635284231357	-30232.203767062154	16.95198027501554	2007.0480197249844	586.7072210841275	90.12277629486398	0.36788903235641474	1.214674359753056	0.3097784025957701	0.15052211215409678	3.6436397028825573	0.3134963902581036	0.2716178355961324	0.21929519039200054	0.2821992394152912	0.22688773459657546	1.1199200112864527	0.6505725253307307	3.3710807942652696E-4	3.371080794265273E-4	-30232.203767062154	0.0	-1208.7590248149836
381000	-31446.632195637063	-1217.7449086591214	-30228.88728697794	15.783984935062334	2008.2160150649377	589.8654280730943	74.62692173253811	0.36788903235641474	1.214674359753056	0.3592250270931074	0.15052211215409678	3.5941930783852203	0.3134963902581036	0.2737921514203643	0.21929519039200054	0.283971246754065	0.22294141143356977	1.1199200112864527	0.6861111456280287	3.1858668835142587E-4	3.185866883514263E-4	-30228.88728697794	0.0	-1214.169875857417
382000	-31434.941775832795	-1213.6435463778196	-30221.298229454977	17.6556321816617	2006.3443678183382	587.5494946027756	89.32018135549987	0.4401245843769236	1.1424388077325471	0.3592250270931074	0.15052211215409678	3.5941930783852203	0.3134963902581036	0.2737921514203643	0.22330760442524222	0.2799588327208233	0.22294141143356977	1.1231914795786822	0.669552857331165	3.1307684824930947E-4	3.1307684824930963E-4	-30221.298229454977	0.0	-1209.8929756340763
383000	-31439.35228593275	-1210.436123807318	-30228.91616212543	16.321434832832562	2007.6785651671673	581.3517880272443	77.62804231933008	0.4401245843769236	1.1424388077325471	0.3343586474869061	0.1753884917602981	3.5941930783852203	0.3134963902581036	0.26721352624337796	0.22541578325851913	0.28275753695893163	0.22461315353917075	0.9389501972109374	0.6480649045431586	3.062203588708446E-4	3.0622035887084456E-4	-30228.91616212543	0.0	-1207.2060303866317
384000	-31451.539015538416	-1221.6584059506192	-30229.880609587795	17.475464075716133	2006.5245359242838	594.9999897672542	78.92184736079047	0.4401245843769236	1.1424388077325471	0.28616274337518366	0.22358439587202053	3.639502912619139	0.2681865560241849	0.26721352624337796	0.2220122084973723	0.28616111172007846	0.22461315353917075	1.2544606384954264	0.6792000199724371	3.063284704105524E-4	3.063284704105526E-4	-30229.880609587795	0.0	-1217.7879447760986
385000	-31462.393081528815	-1220.9610024131855	-30241.432079115628	17.67554790355332	2006.3244520964467	594.3385095292798	75.92174792282503	0.4401245843769236	1.1599860101005879	0.3077265151430681	0.15424750924535088	3.650926323947387	0.2869890571866817	0.2668244140275867	0.2220122084973723	0.2865502239358697	0.22461315353917075	1.1756225054960283	0.6797373532081378	3.068388092807181E-4	3.068388092807179E-4	-30241.432079115628	0.0	-1217.285483257747
386000	-31459.64650682484	-1216.3354811923136	-30243.311025632527	17.902477897937292	2006.0975221020626	593.1240957515122	86.23511241000514	0.4401245843769236	1.1755853269544194	0.30410669766671894	0.19282077281438845	3.650926323947387	0.23643629424016183	0.27203570556657164	0.2220122084973723	0.2813389323968848	0.22461315353917075	1.132947886875198	0.6585545974632069	3.1620108369132395E-4	3.162010836913236E-4	-30243.311025632527	0.0	-1212.5967060652843
387000	-31451.690787465897	-1212.6012648017609	-30239.089522664137	17.664444560342368	2006.3355554396576	594.3341615841774	84.6728875626757	0.3880460026192282	1.1822057675491733	0.30410669766671894	0.19282077281438845	3.601567662433654	0.331253096916836	0.27473812142405	0.2204970449893074	0.2801516800474713	0.22461315353917075	1.0929799595667418	0.6635555419857406	3.23073462938674E-4	3.2307346293867427E-4	-30239.089522664137	0.0	-1208.9465087425167
388000	-31443.31548490799	-1217.397774024756	-30225.917710883234	17.474607610406554	2006.5253923895934	600.8874117091142	87.7896519066031	0.4058104198882229	1.1822057675491733	0.30410669766671894	0.19282077281438845	3.5838032451646593	0.331253096916836	0.27473812142405	0.22224471003515667	0.27840401500162204	0.22461315353917075	0.9040569705646245	0.6303348504779934	3.0358735903403353E-4	3.035873590340338E-4	-30225.917710883234	0.0	-1214.1308956279547
389000	-31425.371166482757	-1209.4075306368427	-30215.963635845914	17.008939440305525	2006.9910605596945	589.9894345743885	84.51201649844465	0.37034758406277957	1.1822057675491733	0.30410669766671894	0.19282077281438845	3.7240292484094386	0.22648992949749996	0.27084462792639225	0.22224471003515667	0.28944732896541675	0.2174633330730338	0.7551181449926273	0.6009815178079088	3.185108233594375E-4	3.1851082335943715E-4	-30215.963635845914	0.0	-1206.437938594629
390000	-31426.679718317508	-1211.919568720266	-30214.76014959724	18.07046715113219	2005.929532848868	589.7389355544996	73.65242674584373	0.42854492600333877	1.124008425608614	0.34538304632982975	0.15753294194174577	3.7180407306189704	0.22648992949749996	0.27084462792639225	0.22224471003515667	0.28944732896541675	0.2174633330730338	0.8135549996557688	0.6021883066784074	3.010729401166582E-4	3.0107294011665785E-4	-30214.76014959724	0.0	-1209.008942804835
391000	-31409.775278581194	-1208.604564608451	-30201.170713972744	15.702566179999037	2008.297433820001	580.9043682845529	90.55574765569813	0.42854492600333877	1.124008425608614	0.34538304632982975	0.16481003973314848	3.7180407306189704	0.21921283170609726	0.27004183559594325	0.22611229844814545	0.28638253288287696	0.2174633330730338	0.7604449633123421	0.6149767006804506	3.3294551407220783E-4	3.329455140722082E-4	-30201.170713972744	0.0	-1205.5198350792962
392000	-31412.56944380048	-1208.4642219724374	-30204.105221828042	15.412983955100708	2008.5870160448992	580.465805809503	82.7677416243507	0.42854492600333877	1.1794126598546297	0.28997881208381404	0.16481003973314848	3.7180407306189704	0.21921283170609726	0.27004183559594325	0.2265690852621106	0.2811559201171073	0.2222331590248383	1.0420553893525237	0.6493239844870851	3.138745482455722E-4	3.138745482455719E-4	-30204.105221828042	0.0	-1204.9465300312638
393000	-31431.69226598524	-1217.3113980016687	-30214.38086798357	17.90534028984674	2006.0946597101533	595.8901080227487	78.4284308136876	0.3622640877742675	1.2456934980837011	0.28997881208381404	0.1257394690102635	3.7180407306189704	0.25828340242898223	0.2729992700165375	0.2264855269785941	0.27819848569651306	0.2223167173083548	1.0420553893525237	0.6427326205956073	3.259655091021991E-4	3.259655091021991E-4	-30214.38086798357	0.0	-1213.8297253604553
394000	-31430.997785295847	-1221.1536257909092	-30209.844159504937	15.446015986550773	2008.5539840134493	591.1538915322818	77.52152067719435	0.3856717675714271	1.2456934980837011	0.28997881208381404	0.18997996870936557	3.6348404755727617	0.25383547797892947	0.26965227298397676	0.23132003203672263	0.27819848569651306	0.22082920928278704	1.063698056735785	0.6269015430534747	3.1161202406026274E-4	3.1161202406026334E-4	-30209.844159504937	0.0	-1217.6688540831742
395000	-31445.092194590914	-1214.8886807016916	-30230.20351388922	15.480303911776524	2008.5196960882236	585.754342698365	79.85978699410838	0.3856717675714271	1.2456934980837011	0.28997881208381404	0.18997996870936557	3.631649562160082	0.25702639139160927	0.2721153117348304	0.22711927518283828	0.27573544694565943	0.2250299661366714	0.9297312250845806	0.6458650108724093	3.038675402978621E-4	3.0386754029786193E-4	-30230.20351388922	0.0	-1211.6563403029893
396000	-31457.821372031263	-1222.6596356241403	-30235.161736407124	16.050353193150222	2007.9496468068498	598.1198297952652	90.29422711457424	0.3640462944698397	1.2421947982408321	0.3197430211325421	0.18997996870936557	3.631649562160082	0.2523863552873376	0.2711950063912217	0.22711927518283828	0.2779317986315417	0.22375391979439788	0.9795464947405571	0.6296197469768384	3.309057802331972E-4	3.3090578023319656E-4	-30235.161736407124	0.0	-1219.1527584284077
397000	-31453.47388316922	-1224.4946494853139	-30228.979233683905	18.08198811786366	2005.9180118821364	608.0405067981669	87.99427560134006	0.3642035611053443	1.2904393724537562	0.3197430211325421	0.18997996870936557	3.5832477213116536	0.2523863552873376	0.2711950063912217	0.2238275664097794	0.2779317986315417	0.22704562856745675	0.9795464947405571	0.6590553426865537	3.0551495648946E-4	3.055149564894602E-4	-30228.979233683905	0.0	-1221.0738725618787
398000	-31438.219567943834	-1203.261225483006	-30234.958342460828	17.63945585903397	2006.360544140966	578.9819281414394	81.54805392373308	0.44541647419181424	1.1733606437431656	0.3197430211325421	0.18997996870936557	3.619113536935774	0.2523863552873376	0.27081679778261164	0.21369136224862892	0.2884230614541247	0.22706877851463428	0.9975846988807049	0.633337462127619	3.120649745100794E-4	3.120649745100793E-4	-30234.958342460828	0.0	-1199.8504454764068
399000	-31437.3114863158	-1199.9328910503875	-30237.378595265414	17.689741518509447	2006.3102584814906	571.5855178210513	67.01802782659625	0.44541647419181424	1.171743614565608	0.3378913366102617	0.18997996870936557	3.602582250635612	0.2523863552873376	0.264657580337598	0.22585600561572416	0.28493089951783784	0.22455551452883954	0.8724846999688192	0.633337462127619	3.2394179447793614E-4	3.239417944779356E-4	-30237.378595265414	0.0	-1196.9389565985732
400000	-31413.57758679215	-1197.3495511534816	-30216.22803563867	16.713692282385896	2007.2863077176141	564.3633176712879	67.35503836160996	0.44541647419181424	1.171743614565608	0.30700588313554655	0.17226559214105075	3.602582250635612	0.3009861853303676	0.2766573232579026	0.21385626269541957	0.28493089951783784	0.22455551452883954	0.8484156613914081	0.6277818635092992	3.396143392176574E-4	3.396143392176574E-4	-30216.22803563867	0.0	-1194.362251933715
401000	-31404.22254058415	-1188.4566680883925	-30215.76587249576	16.65556941983523	2007.3444305801647	553.3224625340337	75.77895050192795	0.4084700625167974	1.2086900262406248	0.30700588313554655	0.17226559214105075	3.602582250635612	0.3009861853303676	0.270494946719515	0.22282428056296358	0.2919131651086556	0.21476760760886535	1.047627044234094	0.655993104280784	3.34926238398184E-4	3.3492623839818405E-4	-30215.76587249576	0.0	-1184.9565184575224
402000	-31411.86416660124	-1195.9222244837301	-30215.94194211751	16.30202147427747	2007.6979785257224	555.9517611856868	72.01920886244109	0.4084700625167974	1.2086900262406248	0.30700588313554655	0.17226559214105075	3.602582250635612	0.3009861853303676	0.2705830799885518	0.22282428056296358	0.28655271710865504	0.22003992233982914	1.2897274482616443	0.6789112296216929	3.4647204656723765E-4	3.4647204656723803E-4	-30215.94194211751	0.0	-1191.9668865771262
403000	-31415.387663406418	-1189.0920943219285	-30226.29556908449	17.249413918477906	2006.750586081522	549.1837406461838	70.92525382827594	0.43546795346145806	1.2086900262406248	0.30700588313554655	0.17226559214105075	3.602582250635612	0.27398829438570693	0.26894435928322025	0.21756642915897734	0.28655271710865504	0.22693649444914699	1.2949439750288192	0.6787815529019872	3.3534093943238187E-4	3.3534093943238225E-4	-30226.29556908449	0.0	-1185.1602905962727
404000	-31411.46499371943	-1183.4103387955718	-30228.054654923857	15.535383918681527	2008.4646160813186	540.6872905418622	68.15772235002552	0.43546795346145806	1.2086900262406248	0.30700588313554655	0.17226559214105075	3.634364712595181	0.24220583242613852	0.26894435928322025	0.22296410778758774	0.28205779087223465	0.22603374205695698	1.338272148419151	0.6745613941441504	3.5108890103837363E-4	3.5108890103837396E-4	-30228.054654923857	0.0	-1179.395273449705
405000	-31412.07863448527	-1188.361011622526	-30223.717622862747	16.081922717297573	2007.9180772827024	547.6795351156615	73.0173632218335	0.43546795346145806	1.2161729028860893	0.30700588313554655	0.17226559214105075	3.626881835949716	0.24220583242613852	0.26894435928322025	0.22296410778758774	0.28205779087223465	0.22603374205695698	1.338272148419151	0.6885769845253273	3.467682922785593E-4	3.4676829227855944E-4	-30223.717622862747	0.0	-1184.2896008341124
406000	-31425.329310029585	-1188.7802063514362	-30236.54910367815	17.21167056943218	2006.7883294305677	550.8554900660665	67.71027015572761	0.41230705621008074	1.2161729028860893	0.30700588313554655	0.18034465618428183	3.6419636691578625	0.24220583242613852	0.26894435928322025	0.22533042131849712	0.27969147734132527	0.22603374205695698	1.0585771991150488	0.6663402225018753	3.5600985433235823E-4	3.5600985433235823E-4	-30236.54910367815	0.0	-1185.3271930620224
407000	-31422.10110572045	-1192.870889559455	-30229.230216160995	16.49589279126009	2007.50410720874	558.700725901641	77.0353722673256	0.474895944657205	1.2161729028860893	0.30700588313554655	0.16442840896845504	3.595291027926565	0.24220583242613852	0.2635630888137925	0.22509639638492498	0.2900431947866907	0.22129732001459143	1.2231879651620776	0.671581235163923	3.163765423840615E-4	3.163765423840614E-4	-30229.230216160995	0.0	-1189.0450614730576
408000	-31428.3212524352	-1192.466786891571	-30235.854465543627	16.075898445440554	2007.9241015545595	558.8432968125933	74.07348273498141	0.474895944657205	1.2161729028860893	0.3188025353763041	0.15263175672769752	3.595291027926565	0.24220583242613852	0.2650389948699169	0.2236204903288006	0.2900431947866907	0.22129732001459143	1.311458882905675	0.6765736387070516	3.367602774712099E-4	3.3676027747120966E-4	-30235.854465543627	0.0	-1188.4610960909324
409000	-31412.583279980547	-1191.837697019489	-30220.74558296106	16.532843799914488	2007.4671562000856	558.4451834315337	67.17306944201843	0.474895944657205	1.238766243863095	0.2733650267923107	0.14282047539882475	3.5790389481489258	0.29111336113963837	0.2650389948699169	0.2236204903288006	0.2900431947866907	0.22129732001459143	1.3727275891825566	0.6962401851064837	3.4067176581311737E-4	3.40671765813117E-4	-30220.74558296106	0.0	-1187.7990733399176
410000	-31420.874517526427	-1201.6006383760161	-30219.27387915041	16.795691814038577	2007.2043081859615	572.3942960450044	79.76385396372845	0.4334773662339362	1.238766243863095	0.30365959141271326	0.14282047539882475	3.5790389481489258	0.30223737494250463	0.2650047951813905	0.2236204903288006	0.29007739447521713	0.22129732001459143	1.4350193540716594	0.6922117701049728	3.2557499663159385E-4	3.255749966315942E-4	-30219.27387915041	0.0	-1197.3045214878762
411000	-31407.049279479266	-1204.2741329418982	-30202.77514653737	16.131227559943135	2007.8687724400568	571.1748634585508	76.96535371490286	0.39888614565475633	1.1919389855839941	0.3382508119918931	0.14282047539882475	3.625866206428027	0.30223737494250463	0.2690211394963392	0.22375061660770118	0.28799729581039674	0.21923094808556245	1.5234047968992535	0.6922117701049728	3.259627404297715E-4	3.259627404297712E-4	-30202.77514653737	0.0	-1199.8354743298473
412000	-31413.381272011757	-1194.1272872388824	-30219.253984772873	17.339528882242707	2006.6604711177572	562.9625662882995	75.52222905510172	0.45583369656183903	1.2565229996059044	0.3382508119918931	0.1504377317308362	3.559373133778007	0.23958162633152036	0.2733330876130195	0.2276984915631828	0.2797374727382348	0.21923094808556245	1.1882678220507592	0.6773133591363586	3.2879153052741116E-4	3.2879153052741084E-4	-30219.253984772873	0.0	-1190.3673537629677
413000	-31424.753026514845	-1198.4581561607088	-30226.294870354137	15.790728274228105	2008.209271725772	565.9287813252994	84.75909221375301	0.45583369656183903	1.2565229996059044	0.3382508119918931	0.17930565949390995	3.530505206014933	0.23958162633152036	0.26918943795083794	0.23202668888891656	0.2797374727382348	0.21904640042201026	1.1464999749872486	0.6926083869696764	3.1112971782353113E-4	3.1112971782353097E-4	-30226.294870354137	0.0	-1194.7056269978127
414000	-31438.466105902942	-1210.8688568089294	-30227.59724909401	15.76623687941833	2008.2337631205817	582.0712604607869	80.33411766947077	0.4113261214222104	1.1756897736030796	0.3382508119918931	0.15028336543201812	3.657408691428568	0.26704123612223063	0.2659568546606783	0.23202668888891656	0.2797374727382348	0.2222789837121699	1.0329789846346915	0.6390982889506119	3.20160453527411E-4	3.2016045352741094E-4	-30227.59724909401	0.0	-1207.3864654428055
415000	-31437.795330065026	-1203.2974020410015	-30234.497928024026	16.582208788285126	2007.417791211715	572.2849097392824	74.2069421049802	0.4113261214222104	1.1340784574158516	0.3382508119918931	0.16880750180955242	3.657408691428568	0.2901284159319244	0.2659568546606783	0.22790548297316587	0.287649529320374	0.21848813304578132	1.11290867952159	0.6629866029448752	3.0566522936634254E-4	3.0566522936634254E-4	-30234.497928024026	0.0	-1199.7606045319897
416000	-31425.319692333655	-1201.8102879463324	-30223.50940438732	16.69575361339717	2007.304246386603	572.3975792303531	80.4078175098078	0.44638626785515845	1.1340784574158516	0.3382508119918931	0.16880750180955242	3.62234854499562	0.2901284159319244	0.26671037602765263	0.22533276342054986	0.2856721688236282	0.2222846917281688	1.0259798695252396	0.6567618880830737	3.0678920927189465E-4	3.06789209271895E-4	-30223.50940438732	0.0	-1198.3646797765762
417000	-31431.45018243012	-1218.7093191983604	-30212.74086323176	16.51681758569716	2007.4831824143027	587.9684445057953	85.46481189429497	0.3862060456982922	1.1942586795727177	0.30489169243501646	0.17229511692763652	3.6557076645524966	0.2866408008138403	0.2685715500745385	0.21298230442743957	0.2961614537698527	0.2222846917281688	1.0259798695252396	0.6453961559079263	3.1188701520700905E-4	3.11887015207009E-4	-30212.74086323176	0.0	-1215.200123059696
418000	-31406.01776683449	-1213.1714601156496	-30192.846306718842	16.822392711408998	2007.177607288591	580.6977862738896	89.52353999095892	0.3862060456982922	1.1942586795727177	0.30489169243501646	0.17229511692763652	3.6557076645524966	0.2866408008138403	0.2685715500745385	0.21895980452961167	0.2901839536676806	0.2222846917281688	1.065011168347167	0.6453961559079263	3.3031058247648117E-4	3.303105824764816E-4	-30192.846306718842	0.0	-1209.4944560056686
419000	-31390.73999337292	-1214.4622372438428	-30176.27775612908	17.666871813456645	2006.3331281865433	588.1183393547656	78.73076637520394	0.3877819839057464	1.1942586795727177	0.3714978110588992	0.17229511692763652	3.573623677498456	0.3005427310365439	0.2695322753286482	0.22509838459939607	0.27987966522102886	0.22548967485092647	0.8120406639303098	0.6332358778166721	3.190737270858883E-4	3.1907372708588847E-4	-30176.27775612908	0.0	-1211.4474537023277
420000	-31401.51048768924	-1217.9312045207837	-30183.579283168456	17.018931806020777	2006.9810681939791	594.5980523643275	86.10164004041746	0.38028008480800624	1.201760578670458	0.4046012946198395	0.19711090354456262	3.573623677498456	0.2426234608586774	0.264041935166386	0.22509838459939607	0.28537000538329105	0.22548967485092647	0.7565704438579631	0.5998965916853868	3.283431463240213E-4	3.2834314632402135E-4	-30183.579283168456	0.0	-1214.9214480896856
421000	-31408.612311624915	-1220.0484079727587	-30188.563903652157	16.619682146630016	2007.38031785337	596.9942526764007	89.95274980812108	0.4739210983597447	1.1421620741530876	0.4046012946198395	0.1630683945101946	3.573623677498456	0.2426234608586774	0.264041935166386	0.22509838459939607	0.28675470902789785	0.22410497120631967	0.7959079835308874	0.6064754593732677	3.1537437092585464E-4	3.153743709258546E-4	-30188.563903652157	0.0	-1216.9453362389386
422000	-31406.667662076765	-1214.7534838485342	-30191.91417822823	16.606195742844633	2007.3938042571554	586.8879970247742	78.43317315391809	0.45603040295577	1.1421620741530876	0.405618956750946	0.20120382590381158	3.552361279377707	0.2426234608586774	0.27408468130369984	0.21931603062646945	0.28981779828297377	0.21678148978685655	1.0504063606089835	0.6484057725470731	3.3233040986522323E-4	3.323304098652236E-4	-30191.91417822823	0.0	-1211.2369675030288
423000	-31407.044270381695	-1211.500296079656	-30195.54397430204	16.875398535651637	2007.1246014643484	585.4813287279674	82.73740944418786	0.47152768601746275	1.1421620741530876	0.405618956750946	0.18777944722334108	3.5502883749964846	0.2426234608586774	0.2706562922605725	0.22999319151711942	0.2839698105146681	0.21538070570763962	1.0193364699855663	0.6484057725470731	3.1689041950636217E-4	3.168904195063625E-4	-30195.54397430204	0.0	-1208.0245889076693
424000	-31422.73113646196	-1208.5917963096856	-30214.139340152273	16.447844051695164	2007.5521559483047	580.6959902913068	85.96176187490158	0.3812951819353939	1.1421620741530876	0.405618956750946	0.18777944722334108	3.5502883749964846	0.33285596494074626	0.26734218523209285	0.22999319151711942	0.2811007609236866	0.22156386232710076	0.9281104374726054	0.6284699385534854	3.312911125555906E-4	3.3129111255559044E-4	-30214.139340152273	0.0	-1205.227140301686
425000	-31416.753507917838	-1205.4954656808372	-30211.258042237	17.528938548324334	2006.4710614516757	577.7320476855405	83.11655679869595	0.3812951819353939	1.1475550459389032	0.405618956750946	0.18777944722334108	3.5448954032106688	0.33285596494074626	0.26734218523209285	0.22999319151711942	0.2811007609236866	0.22156386232710076	0.9864037185840818	0.6639914840118056	3.141785414286512E-4	3.141785414286515E-4	-30211.258042237	0.0	-1202.0827095976863
426000	-31428.466549089306	-1200.1662710460437	-30228.30027804326	16.01844171419385	2007.9815582858062	566.6408581826514	70.6527948620346	0.3812951819353939	1.1475550459389032	0.405618956750946	0.18777944722334108	3.5956399876499807	0.28211138050143414	0.2700408582863835	0.22999319151711942	0.2811007609236866	0.21886518927281007	1.10794243864318	0.6506813472748034	3.4180014152909217E-4	3.4180014152909255E-4	-30228.30027804326	0.0	-1196.6089122446533
427000	-31423.792885690273	-1206.0115479306805	-30217.781337759592	15.948041959126616	2008.0519580408734	574.3555880321921	80.66157916251152	0.3850610875527064	1.15304494359714	0.31231398723732995	0.20832885267160023	3.5752346732052533	0.3660164557359688	0.2700408582863835	0.22999319151711942	0.2811007609236866	0.21886518927281007	1.029133322307025	0.6557834751685927	3.216220529819542E-4	3.216220529819538E-4	-30217.781337759592	0.0	-1202.5254612029653
428000	-31437.013777024047	-1196.5708595192682	-30240.44291750478	18.072450372849335	2005.9275496271507	566.4740528896914	77.23341654788635	0.3850610875527064	1.15304494359714	0.31231398723732995	0.20832885267160023	3.5752346732052533	0.3660164557359688	0.2700408582863835	0.22999319151711942	0.2811007609236866	0.21886518927281007	1.029133322307025	0.6559664497288763	3.4161520436571687E-4	3.4161520436571725E-4	-30240.44291750478	0.0	-1193.082349571894
429000	-31444.609531643586	-1208.1290796310088	-30236.480452012576	16.60418733069368	2007.3958126693062	583.749104103947	82.74025534483474	0.4254895037149263	1.2342957382646473	0.31231398723732995	0.1986241059857185	3.5445110037289154	0.2847656610684613	0.2700408582863835	0.2282262337054546	0.2828677187353514	0.21886518927281007	1.029133322307025	0.6559664497288763	3.248902153376321E-4	3.2489021533763237E-4	-30236.480452012576	0.0	-1204.6156762545265
430000	-31429.635920685778	-1206.4932329153662	-30223.14268777041	17.604217756098183	2006.3957822439017	582.5260945504367	78.82715978774691	0.4254895037149263	1.2342957382646473	0.31231398723732995	0.1986241059857185	3.5445110037289154	0.2847656610684613	0.2619352478368614	0.2282262337054546	0.2885385387429807	0.22129997971470292	0.8826006764131916	0.651182815320246	3.299735313862238E-4	3.2997353138622377E-4	-30223.14268777041	0.0	-1203.3099684479014
431000	-31434.842477258648	-1213.2440548001118	-30221.598422458537	17.496186608922436	2006.5038133910775	590.9444066253084	86.52545136036649	0.4300565099631483	1.2342957382646473	0.31231398723732995	0.19184455177382742	3.5445110037289154	0.2869782090321304	0.2691059981218029	0.2282262337054546	0.28216756451236014	0.220500203660382	1.0705835434004305	0.6465327628513129	3.2227399725915024E-4	3.2227399725915057E-4	-30221.598422458537	0.0	-1209.6123949243595
432000	-31447.118798126146	-1203.0752123427283	-30244.043585783416	16.816197612018115	2007.1838023879818	578.3391358828031	77.94191454686465	0.4300565099631483	1.2031947547795336	0.34341497072244365	0.19184455177382742	3.5445110037289154	0.2869782090321304	0.2734435815348767	0.22388865029238084	0.28216756451236014	0.220500203660382	0.7152201915816423	0.5678511206638217	3.199071929212006E-4	3.199071929212004E-4	-30244.043585783416	0.0	-1200.2570899121413
433000	-31444.802846573573	-1209.1857075079245	-30235.61713906565	17.898704588078342	2006.1012954119217	588.9063066196668	80.87055283504266	0.44747716173511937	1.1714529209819537	0.25659935207193696	0.17442390000185637	3.651768243632478	0.29827842157665424	0.2790414890705244	0.22388865029238084	0.28216756451236014	0.21490229612473427	0.73846740058645	0.6020507482045269	3.261524557440679E-4	3.2615245574406783E-4	-30235.61713906565	0.0	-1206.2765327045634
434000	-31436.752009022006	-1215.849671205476	-30220.90233781653	17.27983629865535	2006.7201637013447	597.7058230885679	82.99405400536457	0.44747716173511937	1.1714529209819537	0.41342950429412384	0.1738785834234291	3.4954834079887185	0.29827842157665424	0.2681700823721122	0.2281017744341516	0.28693714263699643	0.21679100055673936	0.9129726855157703	0.6410422852345972	3.295356408648539E-4	3.295356408648541E-4	-30220.90233781653	0.0	-1212.56293050151
435000	-31451.384834376477	-1216.178386307509	-30235.206448068966	16.676286317848408	2007.3237136821515	591.7368839372117	87.23102227975224	0.44747716173511937	1.1714529209819537	0.41342950429412384	0.1738785834234291	3.4954834079887185	0.29827842157665424	0.26670072540480094	0.2281017744341516	0.2811256576676243	0.22407184249342274	0.851583605830282	0.6455965603117059	3.13379772452375E-4	3.1337977245237514E-4	-30235.206448068966	0.0	-1212.9962757603562
436000	-31437.83800529244	-1217.8169295324835	-30220.021075759956	17.03929964277922	2006.9607003572207	595.1269498228672	85.7026079037851	0.43125644454403417	1.1636112972164214	0.4135866701927531	0.16085183731650718	3.514764718619107	0.31592903211117657	0.26670072540480094	0.23165018080894903	0.2811256576676243	0.22052343611862532	0.851583605830282	0.6229494952448674	3.271339064339819E-4	3.2713390643398187E-4	-30220.021075759956	0.0	-1214.6246273530567
437000	-31432.453711913728	-1223.9750971040744	-30208.478614809654	16.28478584362993	2007.7152141563702	605.5469976932844	85.30543136662024	0.35246064370899827	1.1636112972164214	0.4135866701927531	0.16085183731650718	3.593560519454143	0.31592903211117657	0.27444855601801743	0.22390235019573257	0.2811256576676243	0.22052343611862532	0.7559543473352794	0.619266849743118	3.070563246376967E-4	3.0705632463769715E-4	-30208.478614809654	0.0	-1221.0277956508244
438000	-31432.6016225305	-1228.7993886366319	-30203.802233893868	17.186884129040763	2006.8131158709593	614.0286768934833	91.93610513227249	0.414617083792404	1.2110811632598004	0.2836677626266492	0.16322466505919592	3.661322986936841	0.26608633832510886	0.27389855012520353	0.22390235019573257	0.2779038540991846	0.2242952455798789	0.8256298189561274	0.619266849743118	3.075760368716091E-4	3.0757603687160917E-4	-30203.802233893868	0.0	-1225.641066229369
439000	-31423.22791685852	-1225.2413409486355	-30197.986575909883	16.646507053784507	2007.3534929462155	613.4074140038632	92.23738785745762	0.414617083792404	1.2110811632598004	0.2836677626266492	0.16322466505919592	3.661322986936841	0.26608633832510886	0.27389855012520353	0.22390235019573257	0.2779038540991846	0.2242952455798789	0.876376348449643	0.6372541179142586	3.133238114326141E-4	3.1332381143261425E-4	-30197.986575909883	0.0	-1221.9651555302942
440000	-31407.80478857614	-1224.7968135929307	-30183.00797498321	16.73422407211313	2007.2657759278868	612.4492025384108	91.20444995701745	0.414617083792404	1.2110811632598004	0.2836677626266492	0.1732417998308582	3.661322986936841	0.2560692035534466	0.27389855012520353	0.22320420402442107	0.2786020002704961	0.2242952455798789	0.7902502940140602	0.6311366006809556	2.994893444377265E-4	2.994893444377263E-4	-30183.00797498321	0.0	-1221.7347128015158
441000	-31423.883246203135	-1221.6975172585037	-30202.18572894463	16.636226154643094	2007.363773845357	604.98101030206	89.58278901918507	0.414617083792404	1.2228357344528564	0.2836677626266492	0.1732417998308582	3.661322986936841	0.24431463236039064	0.2713205710235515	0.22621602217602613	0.2786020002704961	0.2238614065299258	0.7618209400439483	0.6080726941353118	3.1700353412296087E-4	3.170035341229613E-4	-30202.18572894463	0.0	-1218.6673050323818
442000	-31437.940880826292	-1225.7803985702071	-30212.160482256084	17.953984813811584	2006.0460151861885	609.9129844207345	101.71514438350191	0.34631356665957463	1.1318861955915442	0.33363729564926276	0.13389771426950467	3.7247547517902144	0.32951047603989875	0.2713205710235515	0.22621602217602613	0.290524819710884	0.21193858708953786	1.1529536523445887	0.6490564113856424	3.1658461467350395E-4	3.1658461467350433E-4	-30212.160482256084	0.0	-1221.8443207813505
443000	-31441.383846798544	-1226.2741024848908	-30215.109744313653	19.194810265989197	2004.8051897340108	618.0271109793189	81.57601448587116	0.4022956425596864	1.1318861955915442	0.33363729564926276	0.15825114751060534	3.644419242649002	0.32951047603989875	0.26938999360275434	0.23327176301797597	0.284880291535665	0.2124579518436042	1.1017389983355907	0.6327160782627609	3.130065492975478E-4	3.1300654929754756E-4	-30215.109744313653	0.0	-1222.673028695032
444000	-31429.284997006704	-1234.1185199542401	-30195.166477052462	17.792560802553545	2006.2074391974465	628.7547573971411	96.75831163745482	0.40937044057999544	1.2094528557762756	0.33363729564926276	0.15825114751060534	3.563476992607686	0.3258112678761744	0.2666758292682961	0.23327176301797597	0.2875944558701233	0.2124579518436042	0.9501657670304752	0.6257779711794377	3.016754336114814E-4	3.0167543361148184E-4	-30195.166477052462	0.0	-1230.6807190186767
445000	-31452.891900816132	-1232.8319763999148	-30220.05992441622	17.18746553048321	2006.8125344695168	624.2754445277887	100.20847786981597	0.40937044057999544	1.2360867961199176	0.30700335530562073	0.15825114751060534	3.563476992607686	0.3258112678761744	0.2671567825550644	0.23327176301797597	0.28608325448698213	0.213488199939977	1.3159813757502146	0.6720956156419438	2.940158103314739E-4	2.9401581033147397E-4	-30220.05992441622	0.0	-1228.642924989578
446000	-31429.747796246575	-1240.0226720979203	-30189.725124148656	18.243944815782644	2005.7560551842173	636.4920324537668	97.52478776664371	0.40623995254568857	1.2360867961199176	0.30700335530562073	0.15825114751060534	3.5666074806419927	0.3258112678761744	0.2671257100749088	0.2249722810132626	0.29445084621325845	0.21345116269856967	1.0241880204884894	0.6360366087105611	2.9507485428500904E-4	2.9507485428500985E-4	-30189.725124148656	0.0	-1236.4479800137872
447000	-31435.14662768127	-1241.9946690004454	-30193.151958680828	19.31241607103072	2004.6875839289694	641.2743065539055	89.00141159799993	0.44901481146885874	1.2360867961199176	0.3204000483948946	0.16715688140521168	3.5443050536581127	0.28303640895300425	0.2671257100749088	0.23078907423028325	0.2839712971431063	0.21811391855170115	1.1048490895909897	0.6661855253412028	2.9024265792601463E-4	2.902426579260145E-4	-30193.151958680828	0.0	-1238.3637953333189
448000	-31432.151003195657	-1247.012688602642	-30185.138314593016	17.057265782702874	2006.9427342172971	643.8011881611038	92.78440721840148	0.3627675943896122	1.2360867961199176	0.31274652850101947	0.16715688140521168	3.6305522707373594	0.2906899288468794	0.26835686933644654	0.22955791496874553	0.2839712971431063	0.21811391855170115	1.1048490895909897	0.6412117964342322	2.854010245722066E-4	2.854010245722067E-4	-30185.138314593016	0.0	-1243.3529495528664
449000	-31431.196027139333	-1249.2672767868166	-30181.928750352516	16.82321702815131	2007.1767829718488	639.2993685569014	117.18381802949396	0.3627675943896122	1.2360867961199176	0.3342067313367849	0.16715688140521168	3.613190916702099	0.2865910800463746	0.2706309526608831	0.22182970852470807	0.2894254202627072	0.21811391855170115	0.8172048561039744	0.6241344634167826	2.8415437372394405E-4	2.841543737239441E-4	-30181.928750352516	0.0	-1245.9501230702197
450000	-31442.997349937017	-1249.4483676197476	-30193.54898231727	16.14850475466597	2007.851495245334	643.3405679636206	90.71495409676294	0.3627675943896122	1.2360867961199176	0.3342067313367849	0.16715688140521168	3.613190916702099	0.2865910800463746	0.2706309526608831	0.22182970852470807	0.2894254202627072	0.21811391855170115	0.8087166972558376	0.6241344634167826	2.843147525497996E-4	2.8431475254979936E-4	-30193.54898231727	0.0	-1246.40582887178
451000	-31440.696045082776	-1244.1694370996088	-30196.526607983167	17.28983581673415	2006.7101641832658	637.9883145051715	95.66604135277478	0.3815730310017962	1.2294951086829522	0.3407984187737502	0.16715688140521168	3.613190916702099	0.26778564343419065	0.27579240718465303	0.22182970852470807	0.28426396573893725	0.21811391855170115	0.787208397728854	0.6309223532784668	2.927575748102261E-4	2.92757574810226E-4	-30196.526607983167	0.0	-1241.0941004604506
452000	-31439.241810558306	-1239.9764879481647	-30199.26532261014	16.942608543770714	2007.0573914562292	630.7796977911757	103.72377585665964	0.44527624362447704	1.2294951086829522	0.3407984187737502	0.15634972739352562	3.549487704079418	0.2785927974458767	0.26872267562061164	0.22087060818251292	0.2838948835736734	0.22651183262320157	0.8465772075413946	0.6268037732294105	2.926835798846556E-4	2.926835798846557E-4	-30199.26532261014	0.0	-1236.698147510298
453000	-31437.259735002284	-1240.890875749862	-30196.368859252423	17.432171001509616	2006.5678289984903	635.3751047559374	103.93071659896712	0.46227710876529593	1.1669507223667948	0.32379755363293133	0.1870444749280102	3.581337342861091	0.2785927974458767	0.2701702305758197	0.2221125174152803	0.2892734274532596	0.2184438245556399	0.8465772075413946	0.6099067713511671	2.9271769752436727E-4	2.92717697524367E-4	-30196.368859252423	0.0	-1237.6127466627659
454000	-31439.380576262734	-1242.6570761826047	-30196.72350008013	18.903144468379477	2005.0968555316206	637.7823518747044	94.36238010760538	0.47293105863559287	1.1669507223667948	0.32379755363293133	0.18639034564276433	3.581337342861091	0.26859297686082567	0.2701702305758197	0.22263873837555787	0.2875585342304374	0.2196324968181845	1.0312220960571186	0.6623863526854922	2.802413526504133E-4	2.802413526504133E-4	-30196.72350008013	0.0	-1239.1371613761435
455000	-31445.05601723607	-1249.0834193666487	-30195.972597869422	17.81905491255879	2006.1809450874412	638.6924352651744	83.53389159697612	0.48999866458918	1.1636971181609026	0.32379755363293133	0.17257634389506918	3.581337342861091	0.26859297686082567	0.2701702305758197	0.22148265081545998	0.2875585342304374	0.2207885843782824	0.8189690800234489	0.6623863526854922	2.988342476190329E-4	2.988342476190328E-4	-30195.972597869422	0.0	-1246.066364486109
456000	-31456.291604099948	-1251.6056020432459	-30204.686002056704	18.996501927947467	2005.0034980720525	643.397803604016	101.36663897783944	0.42622245546867005	1.1636971181609026	0.3569552212163776	0.20319488543213282	3.581337342861091	0.26859297686082567	0.26953007621818525	0.22148265081545998	0.28819868858807185	0.2207885843782824	1.0694264767041173	0.6516715904472279	2.8913002851825863E-4	2.891300285182589E-4	-30204.686002056704	0.0	-1247.919154689338
457000	-31429.114885589028	-1249.9314156935911	-30179.183469895437	16.420910978177638	2007.5790890218223	638.1804115932032	97.33430125107792	0.37941269200989575	1.173904402549861	0.297672765628809	0.20319488543213282	3.6772222775184753	0.26859297686082567	0.26361226178846037	0.22637164107429286	0.2815927619650031	0.22842333517224317	1.045564869537722	0.6516715904472279	3.022483505313307E-4	3.022483505313306E-4	-30179.183469895437	0.0	-1246.3001634272796
458000	-31443.04925087325	-1249.173138055225	-30193.876112818023	16.506226117263306	2007.4937738827366	639.2111226660678	105.54620271199393	0.37920336038454105	1.1569648774562826	0.3146122907223875	0.20319488543213282	3.6772222775184753	0.26880230848618036	0.267292377452221	0.2234842196423874	0.29276067096549824	0.21646273193989285	0.8425798196292096	0.6274671337949865	2.9580009707206044E-4	2.958000970720602E-4	-30193.876112818023	0.0	-1245.8822582782022
459000	-31436.76485021186	-1252.292290743388	-30184.47255946847	16.45963370586076	2007.5403662941392	642.8196113096444	96.25565392497106	0.37920336038454105	1.159812015548677	0.31955853652265437	0.16976510768345934	3.7106520552671487	0.26100892459351904	0.267292377452221	0.2234842196423874	0.29276067096549824	0.21646273193989285	0.8425798196292096	0.6322526597752244	2.8160047217948503E-4	2.8160047217948525E-4	-30184.47255946847	0.0	-1249.1290244187355
460000	-31432.745063240825	-1252.8506187492646	-30179.89444449156	17.022838515336304	2006.9771614846636	642.9358372011052	102.21222871203486	0.37920336038454105	1.159812015548677	0.31955853652265437	0.16976510768345934	3.7106520552671487	0.26100892459351904	0.26641410066930693	0.2234842196423874	0.2936389477484123	0.21646273193989285	0.8999027155465936	0.6322526597752244	3.0305168568215595E-4	3.0305168568215595E-4	-30179.89444449156	0.0	-1249.4622218979555
461000	-31426.510079068215	-1252.8172341599186	-30173.692844908295	17.24789678874751	2006.7521032112525	640.9289083450977	94.67630145475391	0.4156587460644381	1.2263671956333617	0.31955853652265437	0.13330972200356228	3.644096875182464	0.26100892459351904	0.26627028639874656	0.2234842196423874	0.2826608857384946	0.2275846082203709	0.8993874585987102	0.6441233217575891	2.9938746742346937E-4	2.993874674234695E-4	-30173.692844908295	0.0	-1249.5139313188458
462000	-31434.116190325567	-1248.6898785681049	-30185.426311757463	16.99170634336931	2007.0082936566307	640.9211637065482	87.76444900667771	0.4156587460644381	1.2263671956333617	0.31955853652265437	0.13330972200356228	3.6428324071295597	0.26227339264642324	0.27232894953573106	0.23009704229996053	0.2826608857384946	0.21491312242581326	0.8761794853669541	0.6324785510823913	2.9021633235820713E-4	2.902163323582073E-4	-30185.426311757463	0.0	-1245.5302291321482
463000	-31438.88462528751	-1249.138011142268	-30189.74661414524	16.87830949946122	2007.1216905005388	645.8792538571846	102.02223356781028	0.4331948815000564	1.1113785234819207	0.3981447333993439	0.14793474922054803	3.625296271693941	0.2840508407041889	0.2718914957042854	0.2266854524941743	0.28698254203630114	0.21444050976523868	1.0994964723660539	0.6553109582990783	2.7612768683708204E-4	2.7612768683708247E-4	-30189.74661414524	0.0	-1245.4175887912236
464000	-31438.497406597824	-1257.107580844594	-30181.38982575323	19.36303768373201	2004.636962316268	660.8225471502464	101.15331076462678	0.4331948815000564	1.1113785234819207	0.3981447333993439	0.14793474922054803	3.625296271693941	0.2840508407041889	0.2697798099973149	0.22160025709377423	0.28698254203630114	0.22163739087260922	1.1246868508258652	0.6565397737047021	2.8250500092483975E-4	2.8250500092484007E-4	-30181.38982575323	0.0	-1253.3370106326608
465000	-31431.110596155657	-1252.2996496516937	-30178.810946503963	18.042185521477624	2005.9578144785223	652.0401546116085	104.72108604658226	0.4331948815000564	1.0997891537245186	0.40973410315674597	0.14793474922054803	3.625296271693941	0.2840508407041889	0.2697798099973149	0.22008856724739193	0.2900336216284185	0.22009800112687417	1.2557597488901955	0.6539834841145915	2.9173336152905574E-4	2.917333615290558E-4	-30178.810946503963	0.0	-1248.2059726622863
466000	-31438.026640353302	-1253.4568387459985	-30184.569801607304	18.959060218533693	2005.0409397814662	653.5331648242258	104.30814980582124	0.386490054919832	1.106664339018529	0.40973410315674597	0.14793474922054803	3.6720010982741655	0.2771756554101787	0.2681701130841652	0.2216982641605416	0.2900336216284185	0.22009800112687417	1.2174223756039357	0.6968529299683947	2.8369152582059315E-4	2.836915258205929E-4	-30184.569801607304	0.0	-1249.463727495524
467000	-31437.477491774996	-1252.1028041640498	-30185.374687610947	17.958018356668425	2006.0419816433316	648.1754111823134	93.90998594658038	0.44691531705508974	1.129061414988931	0.3818256300958261	0.1860669338511213	3.639484309199828	0.2166463948092031	0.26996962251509615	0.21989875472961068	0.2900336216284185	0.22009800112687417	1.4574063339174004	0.6621444241368377	2.8434679025051736E-4	2.843467902505179E-4	-30185.374687610947	0.0	-1247.7305634699487
468000	-31414.753429506745	-1254.6159894613484	-30160.137440045397	18.705098067479938	2005.2949019325201	652.6515707782037	103.37536762319077	0.45206455455146244	1.0670666986392496	0.27874796494748866	0.18091769635474858	3.7425619743481655	0.2786411111588845	0.2737106222956767	0.22056035192130982	0.2880397099134458	0.2176893158695672	1.396822194425091	0.677525969403773	2.865096169130405E-4	2.865096169130401E-4	-30160.137440045397	0.0	-1250.2658549759208
469000	-31441.29580982586	-1259.3871865899255	-30181.908623235937	18.556642408757053	2005.443357591243	661.5068664954256	97.9066538411437	0.36735013599968924	1.1061346581150093	0.27874796494748866	0.1383377679745446	3.830788361804383	0.2786411111588845	0.26951368716483576	0.2233623441869645	0.29007116068044936	0.2170528079677499	1.6483405996486995	0.6891636917341477	2.8756673642064246E-4	2.875667364206425E-4	-30181.908623235937	0.0	-1254.5900281222769
470000	-31439.505059318097	-1261.5464108706344	-30177.958648447464	18.57722259417007	2005.42277740583	662.9109237961063	111.86603875198693	0.36735013599968924	1.1650347418730336	0.27874796494748866	0.1383377679745446	3.7718882780463585	0.2786411111588845	0.26951368716483576	0.2233623441869645	0.28704846485849833	0.2200755037897009	1.1658768593591984	0.6541465303385452	2.8229082991210576E-4	2.822908299121058E-4	-30177.958648447464	0.0	-1257.5943047059957
471000	-31426.33488271092	-1263.16667521078	-30163.168207500137	17.29812465327702	2006.701875346723	662.6358293826638	110.62805558977023	0.4794870370254862	1.0849352633555756	0.3303963319140734	0.1906949209969135	3.635845335549066	0.2786411111588845	0.26951368716483576	0.2233623441869645	0.28704846485849833	0.2200755037897009	1.1622361802095804	0.6541465303385452	2.7681997938926113E-4	2.7681997938926124E-4	-30163.168207500137	0.0	-1259.246259283719
472000	-31429.714223605028	-1264.0703698784873	-30165.64385372654	16.437544691125694	2007.5624553088744	662.788146040982	99.86858375985048	0.3883605731603266	1.176061727220735	0.28250632246532026	0.1906949209969135	3.683735344997819	0.2786411111588845	0.26656344549407424	0.2222470159808176	0.28999870652925985	0.22119083199584777	1.160921552922358	0.6577346730904731	2.7806608303600466E-4	2.78066083036005E-4	-30165.64385372654	0.0	-1260.2519029263608
473000	-31439.498599022725	-1263.2910062568226	-30176.207592765903	18.291053311756414	2005.7089466882435	667.7083786441983	103.0433822207837	0.3883605731603266	1.176061727220735	0.3302378895247022	0.1906949209969135	3.6479909254663583	0.2666539636309637	0.26119862420111756	0.22641062635148598	0.28999870652925985	0.22239204291813605	1.160921552922358	0.658397323028631	2.81710379362567E-4	2.8171037936256736E-4	-30176.207592765903	0.0	-1259.4346305974161
474000	-31437.51888142627	-1266.8095014514192	-30170.70937997485	20.12216923307193	2003.8778307669281	679.4848546841295	112.11367745383158	0.44075587521052795	1.206734027615209	0.2995655891302282	0.1906949209969135	3.595595623416157	0.2666539636309637	0.2685873989610033	0.21851345863374505	0.290507099487115	0.22239204291813605	0.8192098207152925	0.658397323028631	2.6685599723722794E-4	2.668559972372282E-4	-30170.70937997485	0.0	-1263.5947886649508
475000	-31429.635158108737	-1264.8207856287472	-30164.81437247999	20.04936209097675	2003.9506379090233	676.469767499533	107.88332397853578	0.44075587521052795	1.206734027615209	0.2995655891302282	0.1906949209969135	3.595595623416157	0.2666539636309637	0.2703271633745471	0.21677369422020126	0.2906524747848787	0.2222466676203724	1.0655404943500546	0.668250155769431	2.8062065190945674E-4	2.8062065190945684E-4	-30164.81437247999	0.0	-1261.1159968531954
476000	-31433.38122087774	-1254.3448033162606	-30179.03641756148	17.93828227032573	2006.0617177296742	659.3483360362854	101.17043945795284	0.45839087203778034	1.114688483366462	0.3732644167685069	0.1906949209969135	3.595595623416157	0.26736568341417943	0.26781328303720126	0.2192875745575471	0.2918203251852509	0.22107881722000022	1.1810602789650846	0.668250155769431	2.755773798309532E-4	2.7557737983095314E-4	-30179.03641756148	0.0	-1250.4775983299141
477000	-31453.24898235078	-1261.8907163722874	-30191.35826597849	17.742370224029795	2006.2576297759701	665.9328374982896	93.66445959302371	0.45839087203778034	1.114688483366462	0.36392644802569474	0.1906949209969135	3.604933592158969	0.26736568341417943	0.26781328303720126	0.2192875745575471	0.2918203251852509	0.22107881722000022	0.97044153033194	0.6288185718317427	2.8273154817229005E-4	2.827315481722902E-4	-30191.35826597849	0.0	-1258.5074116688265
478000	-31418.548613466653	-1253.6181461771569	-30164.930467289498	17.128305828526653	2006.8716941714733	659.0931775749652	94.4714169473511	0.4819306700859424	1.114688483366462	0.34038664997753265	0.1906949209969135	3.604933592158969	0.26736568341417943	0.26848459849495243	0.21808740254997078	0.29302049719282725	0.22040750176224905	0.810436506858302	0.6288185718317427	2.727227657521211E-4	2.7272276575212115E-4	-30164.930467289498	0.0	-1250.5676626138825
479000	-31429.35900082256	-1270.6792659728542	-30158.679734849706	19.127914267165163	2004.8720857328349	690.5813615898256	104.77853833521542	0.4819306700859424	1.114688483366462	0.34038664997753265	0.1906949209969135	3.604933592158969	0.26736568341417943	0.26806042044484074	0.226361398972771	0.28628249462420763	0.21929568595818014	0.9152586732767222	0.6396786431273103	2.7338342900559557E-4	2.733834290055955E-4	-30158.679734849706	0.0	-1267.3286673171663
480000	-31420.170185606814	-1271.7621907569999	-30148.407994849815	19.79370392635866	2004.2062960736414	693.9419155076798	104.90197413155148	0.4846689790418751	1.1119501744105293	0.34038664997753265	0.1906949209969135	3.604933592158969	0.26736568341417943	0.273195765701888	0.22122605371572368	0.28628249462420763	0.21929568595818014	0.922458450232726	0.6337582391634192	2.7478968847049085E-4	2.7478968847049085E-4	-30148.407994849815	0.0	-1268.3939824657275
481000	-31424.86991116825	-1263.833604227762	-30161.03630694049	19.041827808544106	2004.9581721914558	682.8333582373082	99.80908686515133	0.4203579550311916	1.2817970358035868	0.3632498261714926	0.1906949209969135	3.476534578582635	0.26736568341417943	0.2721656190380732	0.22187993609406495	0.2856286122458664	0.22032583262199498	0.9425731789191226	0.6337582391634192	2.8263273941437315E-4	2.826327394143731E-4	-30161.03630694049	0.0	-1260.450490756089
482000	-31430.775034360973	-1270.2026886279252	-30160.57234573305	19.97822882682718	2004.0217711731727	695.2530498136613	108.01648843584323	0.4203579550311916	1.2794466260894364	0.3656002358856431	0.2172043017142479	3.4500251978653007	0.26736568341417943	0.2721656190380732	0.21755784135530787	0.2856286122458664	0.22464792736075206	0.8150760408438308	0.6337582391634192	2.620878663493686E-4	2.6208786634936853E-4	-30160.57234573305	0.0	-1267.053065217327
483000	-31445.34549051383	-1269.1090785881454	-30176.236411925685	18.760888834120635	2005.2391111658794	686.6393782089456	106.64671640249476	0.4203579550311916	1.2816286033303865	0.3656002358856431	0.2172043017142479	3.4500251978653007	0.26518370617322923	0.26707931528072093	0.21755784135530787	0.29071491600321864	0.22464792736075206	1.2946311091246003	0.6583968002649055	2.536437421383389E-4	2.5364374213833924E-4	-30176.236411925685	0.0	-1265.031304115727
484000	-31437.726560940322	-1265.0717971636616	-30172.65476377666	18.96635223326737	2005.0336477667327	682.8306287620666	104.0026017607942	0.42128891670343005	1.321303237175443	0.32499464036834824	0.21104423247952825	3.4561852671000204	0.26518370617322923	0.2748834038194797	0.22348090734708942	0.28088823433014115	0.2207474545032893	1.1108412409926398	0.6571290973077285	2.751303383681915E-4	2.751303383681916E-4	-30172.65476377666	0.0	-1261.3295642096157
485000	-31442.01030579017	-1262.39446650389	-30179.615839286278	20.937055482358858	2003.0629445176412	685.391058764917	99.20492098109361	0.42595335291699554	1.2908275868607364	0.36743588681466655	0.16860298603320995	3.4819964812011617	0.26518370617322923	0.2748834038194797	0.22914780230035978	0.27667590868262654	0.21929288519753357	0.8955856508530387	0.6609267262570878	2.8826447004682806E-4	2.8826447004682806E-4	-30179.615839286278	0.0	-1259.098821208831
486000	-31435.889743257296	-1258.8736884682758	-30177.01605478902	21.527584610063975	2002.472415389936	685.642469728845	103.28239063479468	0.42595335291699554	1.2506877505149971	0.252397039050772	0.16860298603320995	3.597035328965056	0.30532354251896854	0.2700132891013503	0.22914780230035978	0.2815460234007559	0.21929288519753357	1.1063515961011836	0.654273359079886	2.903797565737511E-4	2.9037975657375146E-4	-30177.01605478902	0.0	-1255.1112369721325
487000	-31441.018144992206	-1263.8584885111984	-30177.159656481006	20.861273320600763	2003.1387266793993	691.4300535461851	108.13595380567106	0.45791207460619027	1.2001966285218035	0.33311616571315183	0.16860298603320995	3.534848602606675	0.30532354251896854	0.2682906288687344	0.2260427290103468	0.2815460234007559	0.22412061872016245	1.0116746601769055	0.6430024975431815	2.715652679878152E-4	2.71565267987815E-4	-30177.159656481006	0.0	-1260.2884931924857
488000	-31445.575436191597	-1262.3054675598232	-30183.269968631772	18.628877516468194	2005.3711224835317	688.7613411673594	100.71748551900949	0.45791207460619027	1.2001966285218035	0.33311616571315183	0.16860298603320995	3.534848602606675	0.30532354251896854	0.26898931348779714	0.2297525373330184	0.2791864465239209	0.22207170265526308	0.8762684202135758	0.6362205825876568	2.686214205162554E-4	2.686214205162553E-4	-30183.269968631772	0.0	-1259.0836230570862
489000	-31431.78262282505	-1257.1934010331297	-30174.58922179192	19.67779973640056	2004.3222002635994	686.3650551276596	101.43136771773138	0.45791207460619027	1.2001966285218035	0.33311616571315183	0.16860298603320995	3.534848602606675	0.30532354251896854	0.26898931348779714	0.2297525373330184	0.28326445333678857	0.2179936958423954	1.0285781738029445	0.6504327336432105	2.7117485699889655E-4	2.7117485699889666E-4	-30174.58922179192	0.0	-1253.6522921610963
490000	-31440.083805648992	-1260.7916077695559	-30179.292197879437	20.77718361974695	2003.222816380253	689.9814718640879	114.39312178049714	0.4583988260268342	1.3234838604708248	0.33311616571315183	0.16811623461256603	3.4115613706576537	0.30532354251896854	0.26273193756309365	0.2297525373330184	0.28326445333678857	0.22425107176709888	1.0204320009541643	0.6584721004027475	2.7446706280739755E-4	2.7446706280739744E-4	-30179.292197879437	0.0	-1257.1398742807023
491000	-31450.7603288911	-1263.98011137438	-30186.78021751672	21.215693926914778	2002.7843060730852	694.9109723158277	108.83435775642026	0.4583988260268342	1.2715563814357613	0.33311616571315183	0.16811623461256603	3.4634888496927174	0.30532354251896854	0.26273193756309365	0.2297525373330184	0.28326445333678857	0.22425107176709888	1.2200316321686957	0.6634177969307464	2.5925740534525025E-4	2.5925740534525046E-4	-30186.78021751672	0.0	-1260.0202732994578
492000	-31447.188619431105	-1261.376811385687	-30185.81180804542	20.05561077227161	2003.9443892277284	687.2156234839397	100.45518191926426	0.43862612142758073	1.2715563814357613	0.33311616571315183	0.16811623461256603	3.4832615542919707	0.30532354251896854	0.26267611485469766	0.22494606109423093	0.2906331029226342	0.22174472112843666	1.14812397474463	0.6568191675294175	2.636520233025286E-4	2.6365202330252805E-4	-30185.81180804542	0.0	-1257.6259068656964
493000	-31459.01446578051	-1255.4712045260333	-30203.543261254476	18.441028163785816	2005.5589718362141	674.164012314026	115.53674648696168	0.42102119256285003	1.2715563814357613	0.33311616571315183	0.16811623461256603	3.5008664831567016	0.30532354251896854	0.2711819633992829	0.22494606109423093	0.2906331029226342	0.2132388725838514	0.9068734634199209	0.6500119067201283	2.8275736439451995E-4	2.827573643945193E-4	-30203.543261254476	0.0	-1252.008918173947
494000	-31441.49486249829	-1257.6442734291397	-30183.85058906915	18.26709474949978	2005.7329052505002	681.997049222332	106.56105792395122	0.42102119256285003	1.2715563814357613	0.29740871614383785	0.18931687791066415	3.5153732894279175	0.30532354251896854	0.2689846835260631	0.22312408834744785	0.2906331029226342	0.21725812520385432	0.9068734634199209	0.6522438395155209	2.5799014610433977E-4	2.579901461043394E-4	-30183.85058906915	0.0	-1254.3291437328412
495000	-31441.446276591538	-1251.337784845564	-30190.108491745974	20.090554083745484	2003.9094459162545	676.0183811020473	107.88201666342215	0.4017198182260298	1.2715563814357613	0.29740871614383785	0.19110671017484956	3.532884831500552	0.30532354251896854	0.27002684215021006	0.2259293394913654	0.28026728591634337	0.22377653244208062	0.8682118622248117	0.6474622282379183	2.6571897610016203E-4	2.657189761001624E-4	-30190.108491745974	0.0	-1248.0648144293991
496000	-31427.137274687975	-1254.8100858222906	-30172.327188865685	19.973306831690834	2004.026693168309	681.8249062053383	95.5921026974316	0.4017198182260298	1.2835540274276807	0.29740871614383785	0.19110671017484956	3.4865550105009033	0.3396557175266978	0.27002684215021006	0.2259293394913654	0.28026728591634337	0.22377653244208062	1.0197018870899754	0.6483571618907857	2.7449206450495144E-4	2.744920645049518E-4	-30172.327188865685	0.0	-1251.335593495271
497000	-31434.964125673254	-1253.1049005471987	-30181.859225126056	18.6473093458448	2005.3526906541551	675.7256614501749	100.59513148129763	0.4182858704020247	1.1866975825051846	0.28084266396784296	0.19110671017484956	3.5834114554233993	0.3396557175266978	0.2734411042021438	0.22449582733058682	0.28026728591634337	0.22179578255092547	1.0657025151762896	0.6563597626755711	2.7304053402934543E-4	2.7304053402934527E-4	-30181.859225126056	0.0	-1249.4882065266168
498000	-31426.807922894204	-1256.0463255386526	-30170.76159735555	19.144151788558155	2004.8558482114418	680.228017461784	99.20145721537152	0.4182858704020247	1.2447421923640536	0.3509338485205098	0.18024993891894328	3.524177042126639	0.281611107667829	0.27243415006256483	0.22449582733058682	0.28127424005592233	0.22179578255092547	0.989961730470907	0.6458959619773846	2.7734671695313833E-4	2.773467169531381E-4	-30170.76159735555	0.0	-1252.586402106127
499000	-31420.776139912858	-1253.9862148828515	-30166.789925030007	18.111501299242445	2005.8884987007575	675.6617881386614	109.15456988753412	0.45627484464043755	1.1194997692771795	0.3352703779317059	0.18024993891894328	3.627093961563904	0.281611107667829	0.27243415006256483	0.2232707088172701	0.28022334327495346	0.22407179784521103	0.989961730470907	0.6482145863854691	2.7096366509645863E-4	2.709636650964585E-4	-30166.789925030007	0.0	-1250.444532542125
500000	-31429.175003519493	-1257.5824558601387	-30171.592547659355	18.885579265240843	2005.114420734759	683.6975201637634	95.28493052004694	0.45627484464043755	1.1383236178469773	0.3352703779317059	0.18024993891894328	3.608270112994106	0.281611107667829	0.27243415006256483	0.2232707088172701	0.28022334327495346	0.22407179784521103	1.3932381018177025	0.6757154076589055	2.693153823246631E-4	2.693153823246631E-4	-30171.592547659355	0.0	-1253.3780258794877
501000	-31439.77516853885	-1257.7935494895191	-30181.98161904933	20.34822061328389	2003.651779386716	684.7459345047279	112.88955021192099	0.45627484464043755	1.1706353342942868	0.30295866148439643	0.18024993891894328	3.608270112994106	0.281611107667829	0.27205122763517686	0.2192064670127837	0.28726100856823067	0.22148129678380818	1.2562468361114825	0.6790850289086441	2.721414743649981E-4	2.7214147436499807E-4	-30181.98161904933	0.0	-1253.6868929603377
502000	-31448.604443349017	-1253.1925093022567	-30195.41193404676	19.613601929458643	2004.3863980705414	679.0555094430661	103.09525693557718	0.46232055087089263	1.2391576658268635	0.3085230234629486	0.1947428547663742	3.582167128937668	0.2130887761352524	0.2636362439974413	0.22723970381991374	0.2872934398573756	0.2218306123252688	0.764752096497283	0.6004682740272055	2.7514072873012626E-4	2.7514072873012637E-4	-30195.41193404676	0.0	-1250.149457893698
503000	-31439.294598286484	-1254.6737601276554	-30184.62083815883	18.968642644980562	2005.0313573550195	679.2058338147405	110.2286657863808	0.427863846702467	1.2535413675915041	0.3429797276313742	0.1947428547663742	3.5868686453957106	0.1940035579125693	0.26799555582534823	0.22723970381991374	0.2842101785466645	0.22055456180807292	0.764752096497283	0.6085615431491944	2.727962870307976E-4	2.727962870307973E-4	-30184.62083815883	0.0	-1251.56974548496
504000	-31436.18148566289	-1251.4460743436814	-30184.73541131921	17.91171314975413	2006.0882868502458	674.4983471428724	100.12634095586729	0.41776803048399763	1.2535413675915041	0.2963099451482748	0.1947428547663742	3.5868686453957106	0.25076915661413807	0.2682250403957427	0.22723970381991374	0.28398069397627007	0.22055456180807292	0.7807715063078912	0.6347397191650549	2.8289239990141827E-4	2.828923999014179E-4	-30184.73541131921	0.0	-1248.3789712963112
505000	-31442.953039548494	-1259.4064485213312	-30183.546591027163	18.569107414507318	2005.4308925854928	687.6687888001013	108.98983732997603	0.3640943243007096	1.2532860270399189	0.2894668868792321	0.1947428547663742	3.6686716584966197	0.229738248517145	0.2682250403957427	0.22723970381991374	0.28398069397627007	0.22055456180807292	0.9194209121773547	0.6361044503915955	2.7394094446407425E-4	2.7394094446407435E-4	-30183.546591027163	0.0	-1256.0054007097385
506000	-31427.511368619053	-1260.6782262485244	-30166.833142370528	19.438701467431407	2004.5612985325686	693.3084962301328	103.83270907846585	0.44661606889201355	1.1707642824486149	0.32000850557830823	0.16420123606729808	3.6686716584966197	0.229738248517145	0.2682250403957427	0.22531053971139808	0.28398069397627007	0.22248372591658858	0.9194209121773547	0.6361044503915955	2.606536353319496E-4	2.6065363533194944E-4	-30166.833142370528	0.0	-1257.3622632213674
507000	-31421.809743991886	-1267.834898105302	-30153.974845886583	18.40052728994722	2005.5994727100529	704.1755738762487	114.0313089465474	0.4521607547304928	1.1652195966101355	0.3219692346775503	0.16224050696805603	3.615814180462105	0.28259572655165954	0.26508919496798833	0.22292179867203174	0.2895052804433908	0.22248372591658858	0.7812108333667758	0.5972829543475009	2.6348789853636887E-4	2.6348789853636887E-4	-30153.974845886583	0.0	-1264.69920369862
508000	-31449.054635895704	-1262.944549402138	-30186.110086493565	18.90240120979868	2005.0975987902013	697.3125056905626	111.83338743229359	0.4521607547304928	1.1652195966101355	0.29179791557951945	0.19241182606608687	3.615814180462105	0.28259572655165954	0.2637850905619159	0.2242259030781042	0.29221249895947077	0.21977650740050858	0.7812108333667758	0.6061933537880905	2.581893053306342E-4	2.5818930533063445E-4	-30186.110086493565	0.0	-1259.8390811714303
509000	-31442.987467160918	-1263.2256839583517	-30179.761783202564	22.28459407938409	2001.715405920616	708.6147521178781	100.1858196972438	0.4521607547304928	1.174182447418832	0.2828350647708229	0.19241182606608687	3.615814180462105	0.28259572655165954	0.2687698195867414	0.22052754055285007	0.28722776993464527	0.2234748699257627	0.8706817132636132	0.6163474510722304	2.7358601848542866E-4	2.7358601848542834E-4	-30179.761783202564	0.0	-1260.0165066621742
510000	-31446.006386072404	-1263.8594907366896	-30182.146895335714	19.04253742192148	2004.9574625780785	700.5714911600556	117.69984471114468	0.45463752333593954	1.2350616773529834	0.2828350647708229	0.19241182606608687	3.57485511468516	0.26019879378900695	0.2692518273381984	0.22052754055285007	0.28722776993464527	0.2229928621743057	1.0653652644755418	0.6685721033820463	2.6816718349882706E-4	2.68167183498827E-4	-30182.146895335714	0.0	-1260.1101270490692
511000	-31446.75049360253	-1269.4055346724092	-30177.34495893012	20.063396817288126	2003.936603182712	714.0298935363721	105.60265337595884	0.45463752333593954	1.2350616773529834	0.2828350647708229	0.19241182606608687	3.57485511468516	0.26019879378900695	0.2751478593240891	0.22360308388219494	0.27967741029660254	0.22157164649711295	1.069865230524747	0.6703726047080211	2.6688308156213783E-4	2.66883081562138E-4	-30177.34495893012	0.0	-1265.7648472105705
512000	-31442.13462424636	-1266.1626529481912	-30175.971971298168	19.531904780173882	2004.4680952198262	709.0158627497241	107.83697755066275	0.4541836336055426	1.2355155670833804	0.2828350647708229	0.19241182606608687	3.57485511468516	0.26019879378900695	0.2720738925806324	0.22613606846450815	0.2827513770400592	0.21903866191479973	0.9249440590837611	0.6543876107101017	2.688260843381217E-4	2.688260843381214E-4	-30175.971971298168	0.0	-1262.783680793632
513000	-31446.589997824998	-1265.8331068753048	-30180.756890949695	19.23268735325725	2004.7673126467428	708.7203714552584	109.54878298440964	0.3270131663070538	1.2937044173715366	0.3400456013078789	0.19049285023441714	3.5362225687491	0.312521396030013	0.2720738925806324	0.22613606846450815	0.2827513770400592	0.21903866191479973	0.7310471086551975	0.6200679371828269	2.6479825501630187E-4	2.647982550163021E-4	-30180.756890949695	0.0	-1262.836453105014
514000	-31435.529307847686	-1267.4023205067424	-30168.126987340944	19.13838591976951	2004.8616140802305	704.00415220765	112.36067462031491	0.33629453758809835	1.2937044173715366	0.3400456013078789	0.19049285023441714	3.5362225687491	0.30324002474896844	0.2689249655422258	0.22928499550291478	0.2827513770400592	0.21903866191479973	0.7310471086551975	0.6200679371828269	2.603875657946118E-4	2.6038756579461195E-4	-30168.126987340944	0.0	-1264.3897368167306
515000	-31447.093540506874	-1277.1727618305242	-30169.92077867635	20.188918313269138	2003.8110816867309	718.6766170381518	105.19755758110554	0.3870065049943733	1.3433714147047067	0.3400456013078789	0.19049285023441714	3.485510601342825	0.25357302741579846	0.2649431252644538	0.22928499550291478	0.2827513770400592	0.22302050219257172	0.7440988370444735	0.6185149233880689	2.8128509644081696E-4	2.8128509644081685E-4	-30169.92077867635	0.0	-1274.1528243431005
516000	-31435.75722166877	-1270.2898503746333	-30165.467371294137	20.049970962891493	2003.9500290371086	707.3656377039464	101.80810250154568	0.42743244705045774	1.2699008639218132	0.3246533109596957	0.21272831222853844	3.485510601342825	0.27977446449666943	0.2649431252644538	0.2298933051048385	0.2821430674381355	0.22302050219257172	1.0976418895452515	0.6686382615688876	2.7726197283890774E-4	2.772619728389077E-4	-30165.467371294137	0.0	-1266.6008756687124
517000	-31417.77581308192	-1277.3390423664114	-30140.436770715507	19.010583619801558	2004.9894163801985	714.1771797343557	113.2425678733066	0.42743244705045774	1.1819653325472463	0.3737721984099171	0.16360942477831703	3.573446132717392	0.27977446449666943	0.27456454582135364	0.22234185894170871	0.27850005074070605	0.22459354449623115	1.1664058559522696	0.6591722915574888	2.6108074858731357E-4	2.610807485873136E-4	-30140.436770715507	0.0	-1273.450623189565
518000	-31433.807457783467	-1272.3731849381368	-30161.43427284533	19.12368483503349	2004.8763151649664	707.0750492125168	108.48006972414763	0.42743244705045774	1.2818615578771497	0.3799578695074843	0.16360942477831703	3.4673642362899213	0.27977446449666943	0.2609976765705166	0.22608817785561003	0.2883206010776418	0.22459354449623115	0.996036495439769	0.6488028261296448	2.5928812501332195E-4	2.592881250133222E-4	-30161.43427284533	0.0	-1268.870039688371
519000	-31438.924105898423	-1273.2720257487813	-30165.65208014964	19.302446761495972	2004.697553238504	710.5283922462086	118.59612131463295	0.42743244705045774	1.1639277719939622	0.3799578695074843	0.17063307523001384	3.5782743717214123	0.27977446449666943	0.2609976765705166	0.22608817785561003	0.2883206010776418	0.22459354449623115	1.036416112384855	0.6533261608327781	2.6196999356786397E-4	2.6196999356786397E-4	-30165.65208014964	0.0	-1269.5934540064102
520000	-31438.100803884914	-1276.754719691271	-30161.346084193643	19.6148663326014	2004.3851336673986	711.9085510558609	114.95313358619202	0.44440263269898717	1.1469575863454329	0.3799578695074843	0.19265717345084984	3.5562502735005763	0.27977446449666943	0.2609976765705166	0.22820906310096392	0.28619971583228787	0.22459354449623115	1.2969810525090033	0.6761224459390083	2.460636071937774E-4	2.460636071937772E-4	-30161.346084193643	0.0	-1272.6294699000002
521000	-31422.56097307927	-1266.5236887610765	-30156.037284318194	18.520116558779744	2005.4798834412202	691.4149244344609	114.57814935296209	0.44916932196478454	1.1469575863454329	0.3799578695074843	0.15054550471328318	3.5562502735005763	0.3171194439684387	0.26840061165819745	0.2241808960176112	0.28619971583228787	0.221218776491903	1.002045244135963	0.6676786553852879	2.61865759725462E-4	2.6186575972546213E-4	-30156.037284318194	0.0	-1262.939969228521
522000	-31411.413350102852	-1263.582800493204	-30147.830549609647	18.18220772557385	2005.8177922744262	681.7524474860436	114.65875014093058	0.43701369436279947	1.2358283341175116	0.3799578695074843	0.18515585871589915	3.4449247993278664	0.3171194439684387	0.26840061165819745	0.2241808960176112	0.28619971583228787	0.221218776491903	1.1923820989262863	0.6524748654820401	2.6782599479982164E-4	2.678259947998214E-4	-30147.830549609647	0.0	-1259.5978814120815
523000	-31434.247761462804	-1265.0227501542197	-30169.225011308583	21.09285570305449	2002.9071442969455	686.4308047454872	106.1360329253606	0.4558167590775786	1.2932913690170373	0.3873986438364045	0.21489921651699123	3.401114763090254	0.24747924846173414	0.26840061165819745	0.2257543257172821	0.284626286132617	0.221218776491903	1.3166917856376106	0.6707445577224175	2.6396825387979127E-4	2.6396825387979143E-4	-30169.225011308583	0.0	-1260.8785192448104
524000	-31444.46676836682	-1271.7839933818161	-30172.682774985	18.570674840648895	2005.429325159351	691.7503914545005	106.1360329253606	0.4558167590775786	1.1624446472924967	0.3873986438364045	0.21489921651699123	3.5319614848147944	0.24747924846173414	0.264780610342677	0.2262953030547489	0.28770531011067063	0.221218776491903	1.2572701948522709	0.6739766369260511	2.8447438041402434E-4	2.844743804140246E-4	-30172.682774985	0.0	-1267.709469033855
525000	-31430.500289865326	-1269.033008197578	-30161.46728166775	19.18159624613917	2004.8184037538608	695.2528168892153	106.00125008855592	0.4558167590775786	1.2354656524250924	0.3143776387038088	0.15920856446421633	3.5646172987290043	0.27051408660029924	0.264780610342677	0.2262953030547489	0.28770531011067063	0.221218776491903	0.9839047612040971	0.6573416943527353	2.502103403636594E-4	2.502103403636597E-4	-30161.46728166775	0.0	-1265.596007066894
526000	-31428.607976244744	-1273.2813814880853	-30155.326594756658	18.938281615624007	2005.061718384376	703.9485830330727	108.53372087134487	0.4558167590775786	1.2354656524250924	0.3143776387038088	0.15920856446421633	3.5646172987290043	0.27051408660029924	0.26808549785562963	0.22729854368238667	0.2824785226501687	0.22213743581181455	0.8500979941381469	0.6147682022638813	2.6328018419329637E-4	2.6328018419329637E-4	-30155.326594756658	0.0	-1270.05776404139
527000	-31425.0387823247	-1278.8080355170187	-30146.23074680768	20.403913674182363	2003.5960863258176	718.6106144978794	111.72157361898347	0.4245902180923491	1.2354656524250924	0.3143776387038088	0.22427079747297377	3.5307816067054762	0.27051408660029924	0.26808549785562963	0.2281133982181709	0.28499539963739406	0.21880570428880494	0.8216409552880823	0.6128732619930362	2.6135627963827306E-4	2.613562796382728E-4	-30146.23074680768	0.0	-1275.6238798533395
528000	-31422.595553510517	-1274.8644385542777	-30147.731114956237	20.333473783888216	2003.6665262161118	706.2466366897696	99.93401271947816	0.4245902180923491	1.208069369755222	0.3143776387038088	0.22427079747297377	3.5307816067054762	0.2979103692701697	0.26808549785562963	0.22445310310537786	0.28499539963739406	0.22246599940159797	0.6659186539914744	0.5942838512957824	2.624065209476522E-4	2.624065209476523E-4	-30147.731114956237	0.0	-1272.0950341476419
529000	-31415.94943443867	-1275.3548168122106	-30140.59461762646	19.02297832344383	2004.9770216765562	703.0340671401917	103.40882359770565	0.4245902180923491	1.208069369755222	0.3143776387038088	0.1686544713466634	3.6568626959160824	0.227445606185874	0.26808549785562963	0.22445310310537786	0.28499539963739406	0.22246599940159797	0.9460940064965141	0.625637962531564	2.596258347844951E-4	2.5962583478449515E-4	-30140.59461762646	0.0	-1271.9967265394284
530000	-31428.516875401827	-1284.8730877380522	-30143.643787663776	18.357759484360265	2005.6422405156397	714.0898387248669	125.0229879133164	0.42898918070881453	1.1720350975932634	0.3143776387038088	0.18818996240471353	3.6373272048580323	0.25908091573136716	0.26808549785562963	0.21634748150957173	0.28763814611986865	0.2279288745149295	1.31531784490173	0.6727512202115685	2.580403001239078E-4	2.5804030012390795E-4	-30143.643787663776	0.0	-1280.595868883785
531000	-31422.756590460274	-1282.2996700915542	-30140.45692036872	18.89331465752261	2005.1066853424775	709.311864099199	103.44376799207228	0.42898918070881453	1.1844705042594692	0.33375076935607906	0.17575455573850762	3.617954074205762	0.25908091573136716	0.26831873972813636	0.21634748150957173	0.28786280083213	0.2274709779301615	1.1769688389786097	0.6675393637129045	2.6251327380077787E-4	2.6251327380077814E-4	-30140.45692036872	0.0	-1278.4747292102707
532000	-31424.476659768177	-1280.732058397151	-30143.744601371025	19.13834161736768	2004.8616583826324	706.3009505320834	117.07867307876923	0.42898918070881453	1.2859156511493954	0.3108698097479501	0.17575455573850762	3.546546352423506	0.25192445023182586	0.272176181916209	0.22328226174866295	0.27707057840496613	0.2274709779301615	1.1769688389786097	0.6594107829013357	2.7357883993577335E-4	2.7357883993577335E-4	-30143.744601371025	0.0	-1276.753503299061
533000	-31426.517639157457	-1279.4100701665152	-30147.10756899094	20.705835498834837	2003.2941645011651	706.8227009170186	117.33592665036073	0.39387409545532187	1.2859156511493954	0.3314635677768251	0.14757147052762154	3.563487067631165	0.27768814745967085	0.27377124089202	0.22262228760398273	0.2761354935738354	0.2274709779301615	1.025246039386704	0.6386832043271929	2.675627775334663E-4	2.6756277753346654E-4	-30147.10756899094	0.0	-1275.7483623855899
534000	-31435.23584551586	-1279.6635378328851	-30155.572307682974	19.438437600186113	2004.561562399814	710.2867154998285	111.90080396958837	0.39387409545532187	1.2859156511493954	0.3314635677768251	0.14757147052762154	3.563487067631165	0.27768814745967085	0.2688744389685576	0.22319461868132948	0.2796480035155117	0.22828293883460077	1.2081537689743898	0.6695899515141068	2.501761135474252E-4	2.501761135474251E-4	-30155.572307682974	0.0	-1275.7309044329345
535000	-31434.295170235517	-1276.1117700722486	-30158.183400163267	18.600476813731408	2005.3995231862687	699.6357176304348	112.96599360426151	0.4569831713788516	1.2859156511493954	0.3314635677768251	0.14757147052762154	3.5003779917076354	0.27768814745967085	0.2688744389685576	0.22319461868132948	0.2796480035155117	0.22828293883460077	1.0259563656286395	0.661798811114644	2.4866572453162303E-4	2.486657245316235E-4	-30158.183400163267	0.0	-1272.5332521366329
536000	-31420.209221096127	-1273.9937084315663	-30146.21551266456	18.530968100244433	2005.4690318997555	698.2609721296892	105.92422052001629	0.408090815061548	1.2859156511493954	0.2976243687002109	0.2074507066566474	3.5232303109725276	0.27768814745967085	0.27385044206457276	0.22319461868132948	0.2813723906414289	0.22158254861266846	1.0220803538289627	0.661798811114644	2.7090764770350067E-4	2.7090764770350067E-4	-30146.21551266456	0.0	-1270.4282989317207
537000	-31422.679318746585	-1277.694823458425	-30144.98449528816	17.757396142108803	2006.2426038578913	701.1325606308143	121.96912851476775	0.408090815061548	1.1380227011771658	0.2976243687002109	0.2074507066566474	3.671123260944757	0.27768814745967085	0.27222769713756445	0.22319461868132948	0.2813723906414289	0.2232052935396768	0.7331353535606657	0.6169517649517954	2.694575418571161E-4	2.694575418571157E-4	-30144.98449528816	0.0	-1274.571234309445
538000	-31425.311510077325	-1270.8581831750512	-30154.453326902272	20.254187353715057	2003.745812646285	698.8323849977411	107.3771795578756	0.400279129430739	1.272249770516533	0.2976243687002109	0.18208185870503946	3.53689619160539	0.31086868104208776	0.27222769713756445	0.2220341512220045	0.2813723906414289	0.22436576099900177	0.9477524683204056	0.6452331028906395	2.71949021880962E-4	2.719490218809617E-4	-30154.453326902272	0.0	-1267.4254138354925
539000	-31425.671167871486	-1270.606224231702	-30155.064943639783	20.0124759582007	2003.9875240417994	696.7691153851938	108.58242557179511	0.400279129430739	1.272249770516533	0.32178781889561126	0.18208185870503946	3.53689619160539	0.2867052308466874	0.27222769713756445	0.22769048495718186	0.2757160569062515	0.22436576099900177	1.169868046620543	0.6452331028906395	2.7795482819431376E-4	2.779548281943138E-4	-30155.064943639783	0.0	-1266.7020378894144
540000	-31416.876127964668	-1263.99478464257	-30152.881343322097	18.664061422247855	2005.3359385777521	687.8654049826625	108.76650210931405	0.400279129430739	1.321666804471161	0.32178781889561126	0.18208185870503946	3.53689619160539	0.2372881968920594	0.27183596915168556	0.22769048495718186	0.2834962559068913	0.21697728998424085	0.8155144852200535	0.6265915946370917	2.6804128061082863E-4	2.6804128061082847E-4	-30152.881343322097	0.0	-1260.8186339523907
541000	-31422.725571758187	-1257.0359900603182	-30165.68958169787	19.22420865776601	2004.775791342234	676.2218599724665	93.9357226365785	0.35581923688739836	1.321666804471161	0.32178781889561126	0.18845993189502122	3.530518118415408	0.28174808943540003	0.27183596915168556	0.22426044021997973	0.2834962559068913	0.22040733472144297	0.8155144852200535	0.6156846741227792	2.5812219021027804E-4	2.5812219021027776E-4	-30165.68958169787	0.0	-1254.026578458687
542000	-31422.887258078328	-1259.049377048618	-30163.83788102971	19.818297942483362	2004.1817020575165	679.0475990026451	100.73310644869095	0.35581923688739836	1.321666804471161	0.342073666359045	0.18845993189502122	3.530518118415408	0.26146224197196627	0.27183596915168556	0.2240603143185692	0.28369638180830187	0.22040733472144297	0.9684636920200056	0.5970324740092682	2.79439097444738E-4	2.7943909744473786E-4	-30163.83788102971	0.0	-1255.6114080490333
543000	-31417.84313822246	-1249.1622436368293	-30168.68089458563	18.406537421981177	2005.5934625780187	652.7946225470625	79.86014891451777	0.3577407190342462	1.321666804471161	0.34656693373166125	0.18845993189502122	3.52859663626856	0.25696897459935003	0.27183596915168556	0.2240603143185692	0.28369638180830187	0.22040733472144297	0.6976721334536692	0.5970324740092682	2.8216860671287895E-4	2.821686067128788E-4	-30168.68089458563	0.0	-1246.4790350567507
544000	-31416.178439141244	-1247.4297818018042	-30168.748657339438	18.060054190101926	2005.939945809898	658.1902999262596	94.887293651298	0.4163411126607442	1.2764696601563608	0.29025917604081647	0.18845993189502122	3.5737937805833604	0.2546763386636968	0.27183596915168556	0.2240603143185692	0.28369638180830187	0.22040733472144297	0.7510509899942827	0.5970324740092682	2.8722283020111994E-4	2.872228302011202E-4	-30168.748657339438	0.0	-1244.4577925361998
545000	-31407.706035025363	-1243.902936374476	-30163.803098650886	18.13681861986314	2005.863181380137	649.4792465945588	98.99122512165563	0.46031536626690944	1.2564001352049603	0.29025917604081647	0.18845993189502122	3.5465348865770463	0.2580305040152463	0.2662037782757112	0.2253975049778798	0.28369638180830187	0.2247023349381068	0.8671057767749141	0.6063296468000609	2.945240079339871E-4	2.94524007933987E-4	-30163.803098650886	0.0	-1240.6350434734761
546000	-31405.595802026957	-1249.1061273856487	-30156.489674641307	19.22425959642034	2004.7757404035797	655.9279029766194	107.20322094759516	0.39742385817777676	1.2564001352049603	0.35315068412994916	0.18845993189502122	3.5529742016905557	0.25159118890173704	0.2688315427591495	0.22645192990503918	0.2874290935954795	0.21728743374033144	0.7389774160467736	0.6237281952159063	2.7777129130820624E-4	2.7777129130820576E-4	-30156.489674641307	0.0	-1246.0581066305056
547000	-31418.125982024583	-1244.9548841194492	-30173.171097905135	20.44614327981918	2003.5538567201809	656.921028044577	98.3943364661093	0.39742385817777676	1.2564001352049603	0.28698635219197643	0.18845993189502122	3.6191385336285284	0.25159118890173704	0.2688315427591495	0.2297010875042902	0.2841799359962285	0.21728743374033144	0.8155093967789042	0.6182068198445453	2.707248886650559E-4	2.7072488866505606E-4	-30173.171097905135	0.0	-1241.8574994590524
548000	-31410.637405740435	-1245.8861468408868	-30164.75125889955	19.062163982364744	2004.9378360176352	653.5170910669076	106.66424964074956	0.39742385817777676	1.2539966304703174	0.36937891165704284	0.19086343662966407	3.536745974163462	0.25159118890173704	0.2688315427591495	0.22619853989922217	0.28307983256759595	0.221890084774032	0.8155093967789042	0.6159010836868062	2.813528209176788E-4	2.813528209176786E-4	-30164.75125889955	0.0	-1242.6801846432445
549000	-31412.868120066123	-1247.6225385732205	-30165.2455814929	18.985563150173608	2005.0144368498263	650.4657408843633	106.37863058755428	0.39742385817777676	1.2508824038787338	0.3691166021389886	0.19392683383685563	3.537008283681516	0.2516420182861291	0.2688315427591495	0.22360616972909966	0.28557096989415764	0.2219913176175928	0.9545267886250599	0.6094383632238193	2.905974993238332E-4	2.905974993238334E-4	-30165.2455814929	0.0	-1244.1175632177412
550000	-31417.994251815693	-1250.0608230474854	-30167.933428768207	16.855605067656192	2007.1443949323439	654.4956515966214	101.64439987273477	0.39742385817777676	1.2508824038787338	0.28419388557956293	0.19392683383685563	3.6060574809656347	0.26751553756143637	0.2688315427591495	0.2200504741698798	0.2891266654533775	0.2219913176175928	1.0869366926895163	0.6568875119103921	2.7869013351943434E-4	2.7869013351943466E-4	-30167.933428768207	0.0	-1246.367181853402
551000	-31414.850523595516	-1241.4679755197267	-30173.382548075788	19.43444251238544	2004.5655574876146	646.3547687235172	95.7718096821511	0.39742385817777676	1.2508824038787338	0.28419388557956293	0.19392683383685563	3.6060574809656347	0.26751553756143637	0.27565385078848453	0.2200504741698798	0.2853427302975032	0.21895294474413213	0.9721576208492836	0.6519546458094612	2.856425330973459E-4	2.8564253309734563E-4	-30173.382548075788	0.0	-1238.0426010914784
552000	-31410.61018299623	-1243.303190634397	-30167.306992361835	19.140578309547898	2004.859421690452	650.7834986511834	96.64740986868374	0.39742385817777676	1.270097613547954	0.28419388557956293	0.17471162416763536	3.6060574809656347	0.26751553756143637	0.27304397518483337	0.2207131555478562	0.28795260590115435	0.21829026336615573	1.1046061368145337	0.6537774610653984	2.957728420205555E-4	2.9577284202055595E-4	-30167.306992361835	0.0	-1239.5819494257703
553000	-31423.693530178913	-1249.4732966176962	-30174.220233561216	18.2847430770659	2005.715256922934	658.0287197880667	90.59658263971762	0.3810206565067131	1.1953766863675561	0.28419388557956293	0.21736965691027205	3.6301297069101084	0.29190940772578733	0.2767789822335776	0.2249397337809812	0.28372602766802935	0.21455525631741149	1.0212733413511892	0.6588921210546133	3.0206397602579267E-4	3.020639760257925E-4	-30174.220233561216	0.0	-1245.972103454547
554000	-31415.363789995157	-1248.1269577903624	-30167.236832204795	17.66326450914619	2006.3367354908537	648.7320336644657	109.11450851055064	0.3810206565067131	1.1953766863675561	0.31186189353217536	0.21736965691027205	3.62569875371294	0.2686723529703436	0.26986679734077207	0.2249397337809812	0.28389901267258244	0.22129445620566396	0.968990743253939	0.6205391385214512	2.796241591686576E-4	2.796241591686571E-4	-30167.236832204795	0.0	-1244.5931958640062
555000	-31419.392379156707	-1246.0113341327803	-30173.381045023925	18.371416791810162	2005.6285832081899	648.8071313618227	101.94107384057965	0.3810206565067131	1.1893379323084805	0.36686283597344216	0.1684074685280808	3.62569875371294	0.2686723529703436	0.27491732834026866	0.21977731327459887	0.28401090217946817	0.22129445620566396	0.929933592741153	0.6205391385214512	2.8488086906194957E-4	2.8488086906194925E-4	-30173.381045023925	0.0	-1242.6110033847747
556000	-31411.586322369698	-1247.269577797367	-30164.31674457233	16.969008104640448	2007.0309918953596	648.2511302358419	91.67154087669162	0.3810206565067131	1.1279068655374045	0.36686283597344216	0.1684074685280808	3.687129820484016	0.2686723529703436	0.27491732834026866	0.21977731327459887	0.28401090217946817	0.22129445620566396	0.929933592741153	0.6240502616840841	2.8178149274719135E-4	2.817814927471915E-4	-30164.31674457233	0.0	-1243.9826384962573
557000	-31405.874749650215	-1236.9964434914743	-30168.878306158742	18.8389664679155	2005.1610335320845	634.3317926701159	97.66086747852043	0.37847474761563654	1.2569087219043384	0.36571459509580806	0.143469492397158	3.5830659402480047	0.2723665027390542	0.2709980258023298	0.2252645294341542	0.28401090217946817	0.2197265425840475	0.9006316050888182	0.6377143390675344	3.006118595319902E-4	3.0061185953199E-4	-30168.878306158742	0.0	-1233.6535997039512
558000	-31413.118704030097	-1240.7521142974538	-30172.366589732643	17.147682907008754	2006.8523170929911	637.0538788913229	101.72229339849177	0.4192597421748756	1.2569087219043384	0.324929600536569	0.143469492397158	3.5830659402480047	0.2723665027390542	0.2709980258023298	0.2252645294341542	0.2849438349444154	0.2187936098191003	0.9006316050888182	0.6235550534781289	2.946990095445272E-4	2.9469900954452684E-4	-30172.366589732643	0.0	-1237.3835472197788
559000	-31421.09999709687	-1236.1374018283277	-30184.962595268542	18.75639552561534	2005.2436044743847	635.4498991147791	90.62328513587258	0.4657128274482515	1.1795508179763894	0.30057429054448026	0.143469492397158	3.638326068894667	0.2723665027390542	0.27052824595652075	0.22516303012394806	0.28061765070483446	0.22369107321469642	0.9006316050888182	0.6521450448353492	3.074073240054635E-4	3.0740732400546356E-4	-30184.962595268542	0.0	-1232.8543971852428
560000	-31435.38033255905	-1242.1240388897768	-30193.256293669274	18.322485830582394	2005.6775141694177	640.4041121255387	104.69695583697822	0.4657128274482515	1.206027283367006	0.3423822346017381	0.143469492397158	3.61184960350405	0.2305585586817964	0.27052824595652075	0.22516303012394806	0.28061765070483446	0.22369107321469642	0.8078422027304827	0.6272110334330383	2.932036907876615E-4	2.9320369078766174E-4	-30193.256293669274	0.0	-1238.9173634283209
561000	-31420.593376095414	-1242.5144730820145	-30178.0789030134	19.96295510842641	2004.0370448915735	647.0631408445431	95.78268051591303	0.4657128274482515	1.206027283367006	0.3052895366488897	0.18056219035000642	3.61184960350405	0.2305585586817964	0.27052824595652075	0.21999357681645876	0.28578710401232377	0.22369107321469642	0.8078422027304827	0.6210739085854514	2.8033617177788213E-4	2.803361717778819E-4	-30178.0789030134	0.0	-1239.430770697189
562000	-31418.803447771803	-1239.4011790220109	-30179.402268749793	18.318651052693408	2005.6813489473066	636.5790047209707	89.40251173270453	0.4104872926022392	1.206027283367006	0.360515071494902	0.18056219035000642	3.61184960350405	0.2305585586817964	0.27052824595652075	0.21999357681645876	0.28578710401232377	0.22369107321469642	0.7931544660106365	0.6179285634278594	2.751516593062218E-4	2.751516593062219E-4	-30179.402268749793	0.0	-1236.4231905067286
563000	-31411.480918202953	-1243.152277059931	-30168.328641143024	20.644761573010467	2003.3552384269894	649.1829586765672	90.77929034801284	0.35084809802665323	1.2393719852808283	0.360515071494902	0.18056219035000642	3.638144096165814	0.2305585586817964	0.27052824595652075	0.22525380489288302	0.28578710401232377	0.21843084513827213	0.7239884076605966	0.6020349176751448	2.8153519324530037E-4	2.815351932453003E-4	-30168.328641143024	0.0	-1240.288061691288
564000	-31412.385743775645	-1240.5511110439381	-30171.83463273171	19.124611891745822	2004.8753881082541	645.2926122887276	89.81597668482975	0.45629803744704206	1.1020001206309147	0.34108388589072575	0.18056219035000642	3.689497206999515	0.2305585586817964	0.27052824595652075	0.2225845973205788	0.27946071354268665	0.22742644318021346	0.8171704746475085	0.6049660890143543	3.0686709160027094E-4	3.0686709160027115E-4	-30171.83463273171	0.0	-1237.4498646418008
565000	-31414.419057706513	-1243.0644826881341	-30171.35457501838	17.922916489484084	2006.0770835105159	644.2227931649954	98.5158517469474	0.45629803744704206	1.1020001206309147	0.3170878933827056	0.18056219035000642	3.689497206999515	0.2545545511898165	0.27052824595652075	0.2255444353062117	0.27946071354268665	0.22446660519458056	1.140219891274555	0.6431651872913394	2.9344711500076305E-4	2.9344711500076245E-4	-30171.35457501838	0.0	-1239.255185623649
566000	-31418.339257646283	-1240.9289212935025	-30177.41033635278	18.25785184958118	2005.7421481504189	636.926055806364	87.68371075826016	0.45629803744704206	1.1020001206309147	0.3170878933827056	0.18056219035000642	3.689497206999515	0.2545545511898165	0.27052824595652075	0.2255444353062117	0.2821370125751194	0.2217903061621478	0.9604034245429994	0.629134065858044	2.813989024871072E-4	2.813989024871071E-4	-30177.41033635278	0.0	-1237.6208200820747
567000	-31422.19289181888	-1238.7882858911134	-30183.404605927764	17.851900056839888	2006.14809994316	635.3112889894256	95.97236977492474	0.4328218445808503	1.1020001206309147	0.3039129950013083	0.18056219035000642	3.692992579208465	0.28771027022845624	0.2687938011387928	0.22617560073490287	0.2910746169263777	0.21395598119992626	0.6057601316034159	0.5909153880084127	2.839736229550189E-4	2.83973622955019E-4	-30183.404605927764	0.0	-1236.0921424280643
568000	-31406.39658686918	-1247.2934130066465	-30159.103173862535	17.649825359422056	2006.350174640578	641.2615974347325	112.00424570132361	0.4328218445808503	1.1575012344881568	0.3039129950013083	0.18056219035000642	3.6707192364398984	0.25448249913978077	0.2687938011387928	0.22509397730203431	0.2891989068885161	0.2169133146706564	0.8551131788292099	0.596831070067111	2.870213904334843E-4	2.870213904334845E-4	-30159.103173862535	0.0	-1243.9397663574061
569000	-31408.321261341356	-1245.6099492629871	-30162.71131207837	18.250662337795166	2005.7493376622049	640.0878551436585	87.22405791309306	0.4328218445808503	1.199163313573019	0.262250915916446	0.18056219035000642	3.6707192364398984	0.25448249913978077	0.27066399604118946	0.2228646857277211	0.2891989068885161	0.21727241134257297	0.8551131788292099	0.6425185189563469	2.8318294546535844E-4	2.831829454653581E-4	-30162.71131207837	0.0	-1242.5149688189213
570000	-31434.26109137362	-1254.6577334983426	-30179.60335787528	17.510437722897212	2006.4895622771028	649.61880773265	108.01509563037122	0.4328218445808503	1.199163313573019	0.262250915916446	0.18056219035000642	3.6707192364398984	0.25448249913978077	0.27372428908619917	0.23019256510386166	0.2818710275123756	0.21421211829756326	0.8750515597249803	0.6460615586990338	2.919914163409452E-4	2.919914163409452E-4	-30179.60335787528	0.0	-1251.2927388525964
571000	-31410.715925937096	-1244.0677268432353	-30166.648199093863	17.52278466739355	2006.4772153326064	636.5574203050478	104.50504913792373	0.39786113339808	1.0957880754872407	0.3656261540022244	0.18056219035000642	3.6707192364398984	0.2894432103225511	0.27783903026340756	0.22534236674901575	0.2818710275123756	0.21494757547520077	1.0834351399275828	0.6460615586990338	2.8836121201266377E-4	2.8836121201266366E-4	-30166.648199093863	0.0	-1240.321224982155
572000	-31414.19868402407	-1242.066797022099	-30172.13188700197	18.13051048467069	2005.8694895153294	630.433999336243	101.79244028257249	0.39786113339808	1.0957880754872407	0.3671116629920082	0.18056219035000642	3.6692337274501146	0.2894432103225511	0.26680760311225993	0.2228795828270091	0.29320116448624167	0.21711164957448892	1.3045849303374955	0.641849661169719	2.8353534203673283E-4	2.8353534203673283E-4	-30172.13188700197	0.0	-1237.9127087600366
573000	-31422.24329839898	-1248.3038486291111	-30173.939449769867	17.203781719703034	2006.796218280297	636.232774193948	101.51614590575602	0.39786113339808	1.1471638029283115	0.37414451477682076	0.12215361112412301	3.6692337274501146	0.2894432103225511	0.26680760311225993	0.2228795828270091	0.292837459888421	0.21747535417230954	1.208256588621408	0.6642083199080369	3.0979871135264933E-4	3.0979871135264933E-4	-30173.939449769867	0.0	-1244.2870662755263
574000	-31414.25900878074	-1241.6542036953092	-30172.60480508543	16.50650952757197	2007.493490472428	627.1761794372188	90.66714954500327	0.39786113339808	1.1471638029283115	0.3149401162430237	0.12215361112412301	3.7284381259839114	0.2894432103225511	0.2713216040328366	0.22270338634952794	0.29079299190663777	0.21518201771099732	1.1801577174405513	0.6500734182107631	2.963191276344859E-4	2.963191276344861E-4	-30172.60480508543	0.0	-1237.832976012839
575000	-31413.46359611985	-1238.0791911095578	-30175.384405010293	17.21119962016281	2006.788800379837	627.3678235600795	95.96503538454694	0.42340141785252805	1.1471638029283115	0.35269478047321406	0.18669226278951886	3.6261448100883253	0.26390292586810304	0.2713216040328366	0.22270338634952794	0.29079299190663777	0.21518201771099732	0.6632341431129366	0.5897144826295085	3.0130529176283343E-4	3.01305291762833E-4	-30175.384405010293	0.0	-1235.2236460812542
576000	-31407.601234437647	-1245.4699486568422	-30162.131285780804	18.38672272193506	2005.613277278065	639.9289223164376	90.42255349397914	0.42340141785252805	1.1471638029283115	0.35269478047321406	0.18669226278951886	3.6136972640429748	0.27635047191345347	0.2657134311720636	0.22270338634952794	0.28737482467110004	0.22420835780730805	0.6675624602399944	0.5982167689601111	3.040705868521465E-4	3.040705868521462E-4	-30162.131285780804	0.0	-1242.6650269866345
577000	-31395.221525675945	-1255.69982250702	-30139.521703168924	17.836448747045953	2006.163551252954	651.5362287321211	111.70019888402695	0.42340141785252805	1.1471638029283115	0.334916000331751	0.18669226278951886	3.6314760441844376	0.27635047191345347	0.2657134311720636	0.22968045827885425	0.28840201624858763	0.21620409430049417	0.8182014359819286	0.5982167689601111	2.8235552094683675E-4	2.8235552094683686E-4	-30139.521703168924	0.0	-1252.4389512174723
578000	-31404.783437535036	-1254.9698230873214	-30149.813614447714	19.249614830594094	2004.750385169406	659.4629457743717	93.87017335192755	0.42340141785252805	1.1471638029283115	0.334916000331751	0.18669226278951886	3.6314760441844376	0.27635047191345347	0.2709980852045853	0.22968045827885425	0.28515454062764367	0.21416691588891645	0.8182014359819286	0.6013598359597703	2.808613230524768E-4	2.808613230524769E-4	-30149.813614447714	0.0	-1251.8903041752624
579000	-31413.465568689742	-1253.053872881104	-30160.411695808638	19.531426638089126	2004.4685733619108	656.7938588603002	101.03969341254447	0.40720034860886833	1.2066534902924848	0.334916000331751	0.18530360077400893	3.6328647061999475	0.23306185379293975	0.2709980852045853	0.21713633467496007	0.28515454062764367	0.22671103949281063	0.9118834623392728	0.6252625196443377	2.75912320804897E-4	2.7591232080489666E-4	-30160.411695808638	0.0	-1249.7242504437465
580000	-31427.013888772344	-1253.6946829519	-30173.319205820444	19.497118897561613	2004.5028811024383	659.8042111486761	95.27865323066877	0.410997955493287	1.1848430949544335	0.334916000331751	0.18530360077400893	3.6290670993155287	0.2548722491309911	0.27975409493777975	0.21970228083091264	0.27984806016580943	0.22069556406549784	0.5551618984312012	0.5816119515445768	2.8061211531593867E-4	2.80612115315939E-4	-30173.319205820444	0.0	-1251.1271211220117
581000	-31443.068100229357	-1257.5849162803825	-30185.483183948974	18.67462157904577	2005.3253784209542	666.9162797749608	99.32596445369998	0.410997955493287	1.1848430949544335	0.334916000331751	0.18530360077400893	3.6290670993155287	0.2548722491309911	0.27975409493777975	0.213723107792863	0.28582723320385905	0.22069556406549784	0.488988329354375	0.5512657417786573	2.734302765870508E-4	2.734302765870508E-4	-30185.483183948974	0.0	-1255.1292183511848
582000	-31431.46921103008	-1253.3011052874417	-30178.168105742636	19.888645479031283	2004.1113545209687	656.7111298607944	91.0506837999726	0.410997955493287	1.1848430949544335	0.334916000331751	0.18530360077400893	3.6438972816281345	0.2400420668183853	0.26623830740609483	0.22603429912409698	0.28680839203295927	0.22091900143684856	0.5415961502570446	0.5512657417786573	2.82398243836608E-4	2.82398243836608E-4	-30178.168105742636	0.0	-1250.8002374914365
583000	-31417.589358611684	-1252.6765684631807	-30164.912790148504	18.34611923132126	2005.6538807686788	654.9847050089904	101.5444194093117	0.410997955493287	1.1848430949544335	0.334916000331751	0.18530360077400893	3.6438972816281345	0.2400420668183853	0.2681663635147106	0.22101119675349465	0.2899034382949458	0.22091900143684856	0.675711321059009	0.574383642084925	2.8924703991545215E-4	2.892470399154526E-4	-30164.912790148504	0.0	-1249.7810943909124
584000	-31407.598009711215	-1244.7269626057544	-30162.871047105462	17.447660227310504	2006.5523397726895	640.4774915919123	92.73311801757585	0.39321431773653853	1.2090656738067596	0.3106934214794249	0.20308723853075736	3.6438972816281345	0.2400420668183853	0.2681663635147106	0.22101119675349465	0.2899034382949458	0.22091900143684856	0.6658860925280559	0.5791441601564625	2.9237638300022773E-4	2.923763830002277E-4	-30162.871047105462	0.0	-1241.9275221846383
585000	-31432.037293677247	-1251.0904309043344	-30180.94686277291	17.15198590661756	2006.8480140933825	645.4065274087337	92.55335943775192	0.39321431773653853	1.0699754778064468	0.34450150130902535	0.1437433467164818	3.7829874776284473	0.26557787880306044	0.2723394132674219	0.2227293217995609	0.28573038854223454	0.2192008763907823	0.7910352820315083	0.5930082572825558	3.152051224180832E-4	3.1520512241808363E-4	-30180.94686277291	0.0	-1247.9926998652988
586000	-31416.543903639824	-1248.2347965883819	-30168.309107051442	16.872445283507574	2007.1275547164923	640.13544778447	89.42633444926443	0.39321431773653853	1.0699754778064468	0.34450150130902535	0.1437433467164818	3.7829874776284473	0.26557787880306044	0.2723394132674219	0.2213148063743845	0.28573038854223454	0.2206153918159587	0.7910352820315083	0.5930082572825558	2.9209893450365325E-4	2.9209893450365314E-4	-30168.309107051442	0.0	-1245.2218534626506
587000	-31411.451759011437	-1243.933873938804	-30167.517885072633	17.96546149821383	2006.034538501786	638.6832036315228	96.92379190310972	0.34598493951457604	1.0699754778064468	0.34450150130902535	0.19097272493844433	3.7829874776284473	0.26557787880306044	0.27262840543553174	0.2213148063743845	0.2854413963741247	0.2206153918159587	0.6219635063704988	0.5586560100088118	2.9222374182962874E-4	2.922237418296283E-4	-30167.517885072633	0.0	-1241.1775598318884
588000	-31416.83349011159	-1254.6496420622761	-30162.183848049313	17.51449625909639	2006.4855037409036	653.6551560185331	102.85047807280786	0.47226515510199396	1.102535042992604	0.34450150130902535	0.20365679285889537	3.644023194120578	0.2330183136169034	0.2671047689993596	0.22775426485743983	0.2845255743272415	0.2206153918159587	0.6219635063704988	0.5567812962854036	2.887389877638878E-4	2.8873898776388764E-4	-30162.183848049313	0.0	-1251.8494633727903
589000	-31445.810052359986	-1261.883035449222	-30183.927016910762	17.762912448890425	2006.2370875511097	661.2974499119646	118.3801070140749	0.47226515510199396	1.102535042992604	0.34450150130902535	0.20365679285889537	3.644023194120578	0.2330183136169034	0.2687923339594036	0.22562745697933592	0.28496481724530137	0.2206153918159587	0.6161723072877892	0.5662022661988723	2.885255292483581E-4	2.885255292483582E-4	-30183.927016910762	0.0	-1258.9579309415346
590000	-31431.05014969818	-1259.1878647575613	-30171.86228494062	18.205395425073817	2005.794604574926	654.9562312402692	95.424704763339	0.3840431866588573	1.212132860899786	0.3421236076651485	0.20365679285889537	3.5368032698572733	0.32124028206004007	0.2687923339594036	0.22429940390459283	0.28496481724530137	0.2219434448907018	0.7923603860391355	0.6419526738982146	2.8958120211607953E-4	2.895812021160796E-4	-30171.86228494062	0.0	-1256.1204417125653
591000	-31420.393724178022	-1260.1083633701862	-30160.285360807837	17.003755667929056	2006.996244332071	654.8428222029045	104.86101618227485	0.434898268070132	1.212132860899786	0.3421236076651485	0.1803645659952875	3.5368032698572733	0.29367742751237325	0.2665015441824494	0.22412438963674058	0.28326246194787247	0.2261116042329371	0.7528224811477597	0.596017098459099	2.90665754575956E-4	2.9066575457595625E-4	-30160.285360807837	0.0	-1257.0230847420446
592000	-31418.137240065767	-1260.7888638652764	-30157.34837620049	17.548815417334644	2006.4511845826653	659.6391171586979	102.73029677176605	0.434898268070132	1.276381202417125	0.3221111438522488	0.1803645659952875	3.492567392152834	0.29367742751237325	0.2628433058044982	0.23545691234603278	0.28326246194787247	0.21843731990159615	0.7364934744495836	0.6277558767117166	2.8692561014829565E-4	2.869256101482953E-4	-30157.34837620049	0.0	-1257.7679693521718
593000	-31432.67071698783	-1263.9223908789636	-30168.748326108864	18.92885812267727	2005.0711418773228	667.4156706148231	107.84216246769634	0.41130693951317243	1.2630978301963076	0.3221111438522488	0.1803645659952875	3.546184826795809	0.2769346936471749	0.25738958024411907	0.23545691234603278	0.28326246194787247	0.22389104546197527	0.8335364092558172	0.6277558767117166	2.7738162512475864E-4	2.7738162512475854E-4	-30168.748326108864	0.0	-1260.685761821056
594000	-31430.987704148727	-1263.0138984408306	-30167.973805707898	18.998824910407613	2005.0011750895924	662.6456759983208	108.04240601421189	0.41130693951317243	1.2552558711533317	0.3221111438522488	0.17740935512150496	3.5569819967125675	0.2769346936471749	0.27119948530530996	0.23545691234603278	0.28326246194787247	0.21008114040078435	1.045149844050077	0.6450084468283048	2.8296428201494506E-4	2.82964282014945E-4	-30167.973805707898	0.0	-1259.3362616820186
595000	-31415.78862184621	-1264.7367325215266	-30151.051889324684	19.483193227538486	2004.5168067724615	667.8953646933023	94.66805377192047	0.41130693951317243	1.2352964221052607	0.3221111438522488	0.17740935512150496	3.5769414457606383	0.2769346936471749	0.2708735198565127	0.22494842145945346	0.28358842739666973	0.22058963128736367	1.045149844050077	0.6331796316496741	2.769750697308826E-4	2.7697506973088307E-4	-30151.051889324684	0.0	-1261.2083997899517
596000	-31417.911539071265	-1259.4299954333535	-30158.48154363791	21.22182688154452	2002.7781731184555	666.0298215390761	110.70734877443422	0.44690644554321507	1.2352964221052607	0.34170477753908146	0.14253301235260973	3.521748306043763	0.3118110364160701	0.27152312008285423	0.22494842145945346	0.2829388271703282	0.22058963128736367	0.7894326372738979	0.5882053291507457	2.855078486955138E-4	2.855078486955142E-4	-30158.48154363791	0.0	-1256.2348475720428
597000	-31419.051623509786	-1254.4324385336975	-30164.619184976087	19.874257285271092	2004.1257427147289	660.789342224233	102.23889209391452	0.4553271781393597	1.2352964221052607	0.33328404494293684	0.14253301235260973	3.521748306043763	0.3118110364160701	0.27152312008285423	0.22494842145945346	0.2829388271703282	0.22058963128736367	0.6689129220995627	0.6077910180660812	2.823535066852649E-4	2.8235350668526503E-4	-30164.619184976087	0.0	-1251.5630938796273
598000	-31412.734294390568	-1269.2895222977306	-30143.444772092837	17.705630327739765	2006.2943696722602	673.4467442431122	93.23149072184482	0.4553271781393597	1.2352964221052607	0.33328404494293684	0.14253301235260973	3.521748306043763	0.3118110364160701	0.27058225569372724	0.22383506650338705	0.2877714464875863	0.21781123131529895	0.743196860239163	0.6101921241601777	2.7591154765325976E-4	2.7591154765325976E-4	-30143.444772092837	0.0	-1266.3856275016888
599000	-31426.176259802607	-1271.9041975290097	-30154.272062273598	20.245842446202143	2003.7541575537978	679.5173236944097	92.67090920024164	0.4553271781393597	1.323530324970539	0.31322601993587074	0.1625910373596758	3.521748306043763	0.22357713355079173	0.2699524414698801	0.22383506650338705	0.2877714464875863	0.21844104553914606	0.6399373305305613	0.6018416180388615	2.639490590468258E-4	2.639490590468258E-4	-30154.272062273598	0.0	-1269.245955517303
600000	-31407.120611035254	-1269.2213472037633	-30137.899263831492	18.02834971899866	2005.9716502810013	672.1880672073282	104.29686079387987	0.44325157602246407	1.3115575822996288	0.3188178606686249	0.17466663947657143	3.533721048714673	0.21798529281803758	0.26938995850701414	0.2246220391691293	0.2875469567847101	0.21844104553914606	1.4177250180821626	0.6931380270141002	2.6538290894924046E-4	2.6538290894924046E-4	-30137.899263831492	0.0	-1264.8821828130858
601000	-31406.085475108564	-1264.665924906961	-30141.419550201605	18.401859831682106	2005.598140168318	668.9756596935478	103.55471055287106	0.3499070928829538	1.3115575822996288	0.3193037440753381	0.17466663947657143	3.5490429046252863	0.2955220366402212	0.26879999194563053	0.2246220391691293	0.2875469567847101	0.21903101210052967	1.0389737779436892	0.6482924108802337	2.7679461814184237E-4	2.767946181418425E-4	-30141.419550201605	0.0	-1261.0611762727742
602000	-31409.61244671133	-1267.3762804880348	-30142.236166223294	18.52605742206375	2005.4739425779362	673.6457525333934	107.17814125239079	0.40361592497553433	1.3115575822996288	0.3193037440753381	0.17466663947657143	3.5490429046252863	0.24181320454764066	0.26879999194563053	0.2226275840713158	0.2875469567847101	0.22102546719834315	1.127513284748546	0.6721674473928456	2.752446242559639E-4	2.7524462425596404E-4	-30142.236166223294	0.0	-1263.5660982073232
603000	-31427.38597631485	-1266.9066278404193	-30160.47934847443	17.314809517165873	2006.685190482834	668.9097266664413	114.65466143359244	0.40361592497553433	1.227587126821433	0.3193037440753381	0.1462382967267023	3.661441702853351	0.24181320454764066	0.26879999194563053	0.2226275840713158	0.28868758549962803	0.21988483848342527	1.3258175606407772	0.6922109260519586	2.906789953009244E-4	2.9067899530092436E-4	-30160.47934847443	0.0	-1262.5925767408175
604000	-31404.37104218372	-1263.6253068526287	-30140.745735331093	18.07049812836711	2005.929501871633	668.1278109529079	108.315128311941	0.40361592497553433	1.20901529964666	0.3193037440753381	0.1887192091768355	3.6032431408172716	0.27610268130835963	0.27293579443252375	0.22148173555639222	0.28569763152765837	0.21988483848342527	0.6848773759009319	0.6110768345291512	2.7237089828765473E-4	2.723708982876549E-4	-30140.745735331093	0.0	-1260.6944179864813
605000	-31409.125824056344	-1263.3683967486795	-30145.757427307664	20.646957779797432	2003.3530422202025	675.5699883249071	113.5105178902132	0.37742286675909514	1.20901529964666	0.3193037440753381	0.2004277803987113	3.629436199033711	0.2643941100864838	0.27293579443252375	0.2187361228014821	0.28569763152765837	0.2226304512383354	0.7495248536422577	0.6167968298308696	2.73103340991179E-4	2.731033409911794E-4	-30145.757427307664	0.0	-1260.2630362825284
606000	-31393.40281641821	-1256.7789128469703	-30136.62390357124	20.200759917288888	2003.799240082711	672.2765903126813	104.38529638198587	0.37742286675909514	1.1437444586176992	0.3193037440753381	0.17481022859331546	3.694707040062672	0.29001166189187966	0.2658605948100961	0.22581132242390972	0.28670329725959565	0.22162478550639814	0.6420038896363924	0.5781261312691139	2.7296431132401485E-4	2.7296431132401496E-4	-30136.62390357124	0.0	-1253.9712050331968
607000	-31401.949811242062	-1259.9468718266016	-30142.002939415463	20.261989090727017	2003.738010909273	679.4222762846368	98.37613966424671	0.37742286675909514	1.1432789427047447	0.3193037440753381	0.17481022859331546	3.6951725559756263	0.29001166189187966	0.2671254803563824	0.22581132242390972	0.28670329725959565	0.22035989996011185	0.6420038896363924	0.5828975947881471	2.699322771903096E-4	2.6993227719030973E-4	-30142.002939415463	0.0	-1257.2094355375027
608000	-31376.941365734714	-1260.4545382755302	-30116.486827459183	21.385048958075693	2002.6149510419243	681.6596073332345	102.08622341916906	0.37742286675909514	1.1588881432848332	0.30369454349524966	0.20375497615278026	3.6951725559756263	0.26106691433241486	0.2671254803563824	0.22581132242390972	0.28670329725959565	0.22035989996011185	0.8100027750342821	0.6270686980844165	2.7270653837575376E-4	2.727065383757536E-4	-30116.486827459183	0.0	-1257.338120902069
609000	-31393.537115559866	-1256.141096370765	-30137.396019189102	19.301526620229154	2004.6984733797708	667.9224498772851	97.32487456341597	0.40118975653226824	1.1351212535116602	0.30369454349524966	0.20375497615278026	3.6951725559756263	0.26106691433241486	0.2660979268531105	0.226282192928639	0.28649810625377253	0.22112177396447755	0.883996407218489	0.625098784412309	2.799095204491137E-4	2.7990952044911393E-4	-30137.396019189102	0.0	-1252.900175844514
610000	-31408.52338088413	-1262.4515355472306	-30146.071845336897	20.753394837613417	2003.2466051623867	678.8518141116342	104.02587136274346	0.40118975653226824	1.1001735171085647	0.3252154881128478	0.17457480134569892	3.780085099181066	0.21876133771955336	0.2660979268531105	0.22419303112926842	0.287094406359554	0.2226146356580666	0.8389951916776116	0.625098784412309	2.7570995495489377E-4	2.7570995495489366E-4	-30146.071845336897	0.0	-1259.249497961442
611000	-31408.517565160764	-1258.9377032925454	-30149.57986186822	20.24109805017156	2003.7589019498284	675.116807045946	107.68130768221532	0.40118975653226824	1.1001735171085647	0.34627738838866395	0.17457480134569892	3.75902319890525	0.21876133771955336	0.2684753996960495	0.2291192254924124	0.28534555689910496	0.21705981791243273	0.7671438521180871	0.625098784412309	2.7247004799552875E-4	2.724700479955279E-4	-30149.57986186822	0.0	-1255.85120089841
612000	-31404.796632241116	-1256.404715366376	-30148.391916874738	19.897315878307126	2004.1026841216928	670.7677928009613	103.56748442976374	0.40213841079385293	1.1028491598286156	0.2885556878290435	0.17457480134569892	3.75902319890525	0.2728587412975383	0.2681741971311662	0.2291192254924124	0.28534555689910496	0.21736102047731606	0.5975502367454247	0.5748673760078766	2.8595317774667174E-4	2.859531777466715E-4	-30148.391916874738	0.0	-1253.6611126669438
613000	-31396.748641117505	-1257.6779989275765	-30139.07064218993	17.96537442491485	2006.034625575085	662.299436975242	110.87310596354655	0.40213841079385293	1.163026440757765	0.2885556878290435	0.17457480134569892	3.7310430390268143	0.24066162024682447	0.2668651633597849	0.23009428758677514	0.2856795285761235	0.21736102047731606	0.5975502367454247	0.5765946463493811	2.8112733522647364E-4	2.8112733522647336E-4	-30139.07064218993	0.0	-1254.8740085630316
614000	-31400.242319317404	-1255.6815446317057	-30144.5607746857	18.319715928175896	2005.6802840718242	659.4721583606231	111.54900493774375	0.40213841079385293	1.1245788445841913	0.3270032840026173	0.17457480134569892	3.7310430390268143	0.24066162024682447	0.27118364086251523	0.23009428758677514	0.28184913843620363	0.2168729331145056	0.5975502367454247	0.5564594402869772	2.784615682851237E-4	2.784615682851243E-4	-30144.5607746857	0.0	-1252.8766542699345
615000	-31410.594044067187	-1262.2659017758315	-30148.328142291357	20.13448308374573	2003.8655169162544	670.5294803351849	96.88849793182416	0.40213841079385293	1.184272342106773	0.3270032840026173	0.17457480134569892	3.6713495415042328	0.24066162024682447	0.27118364086251523	0.23009428758677514	0.28184913843620363	0.2168729331145056	0.9020845929760822	0.6375202005897436	2.8530485480809497E-4	2.853048548080951E-4	-30148.328142291357	0.0	-1258.9813530732533
616000	-31391.89944145249	-1258.0788807536576	-30133.82056069883	19.533043568301395	2004.4669564316987	665.0272226932681	97.04900012303378	0.40213841079385293	1.184272342106773	0.3270032840026173	0.17457480134569892	3.6067647758709573	0.3052463858801	0.27877242388346574	0.22343124786020227	0.28092339514182596	0.2168729331145056	0.9004518931682224	0.6375202005897436	2.7863207135240105E-4	2.786320713524013E-4	-30133.82056069883	0.0	-1254.809662864
617000	-31401.49438569819	-1255.196047925753	-30146.298337772438	18.55930121851214	2005.4406987814878	658.8897508303329	109.67803770902185	0.43246199079490427	1.1977137394022623	0.3270032840026173	0.13080982404915822	3.649439560648371	0.2625716011026864	0.27655459804960447	0.22608341082091002	0.28092339514182596	0.2164385959876591	0.8532338355760108	0.6400312322758093	2.834093622034663E-4	2.8340936220346626E-4	-30146.298337772438	0.0	-1251.8843594303569
618000	-31386.11591367022	-1253.0917125705087	-30133.02420109971	19.115716932777662	2004.8842830672224	654.784545838088	101.10516904380681	0.46448611458871336	1.039016484295225	0.2971593014452828	0.13080982404915822	3.815113622893887	0.25341465272773306	0.27655459804960447	0.22501223361213643	0.2859688055563606	0.21246436278189804	1.3773001478975384	0.6842939345758681	2.943395077415173E-4	2.9433950774151747E-4	-30133.02420109971	0.0	-1248.785240151771
619000	-31401.82446203778	-1252.5155104066068	-30149.308951631174	17.211047927424215	2006.7889520725757	652.456092353603	93.45979452066099	0.4477044496518887	1.039016484295225	0.26644742658829007	0.16152169890615095	3.8318952878307115	0.25341465272773306	0.26384245374451587	0.2172265551311521	0.2924831772634555	0.22644781386087603	0.873396994579702	0.6049829677108629	2.9200346993032994E-4	2.920034699303301E-4	-30149.308951631174	0.0	-1249.2998866292432
620000	-31382.49247706763	-1244.6702242306544	-30137.822252836977	19.019517070751583	2004.9804829292484	635.8859350109799	83.61688090803898	0.4477044496518887	1.039016484295225	0.26644742658829007	0.16152169890615095	3.831302329590083	0.2540076109683614	0.26691017435939474	0.21542708083147782	0.2924831772634555	0.22517956754567145	0.873396994579702	0.63716531870966	2.9870417827176893E-4	2.9870417827176904E-4	-30137.822252836977	0.0	-1241.5422576880267
621000	-31386.87845753125	-1250.978126457543	-30135.900331073706	17.140375510788115	2006.859624489212	640.3881203390063	100.90399431903954	0.48118825713113433	1.039016484295225	0.26644742658829007	0.16152169890615095	3.7978185221108376	0.2540076109683614	0.27070405076012133	0.2116332044307512	0.29873752379721646	0.21892522101191053	0.8917660204764082	0.6478844017013432	2.941758113018876E-4	2.9417581130188736E-4	-30135.900331073706	0.0	-1247.6382185438565
622000	-31388.49797418612	-1247.8144478536642	-30140.683526332457	16.401351379098234	2007.5986486209017	634.8710953972827	104.62446982096372	0.3968830421036865	1.1123678118695313	0.2623426569703977	0.2234335730422212	3.6946222439057226	0.31035067210844003	0.27116392586724464	0.2111733293236279	0.29873752379721646	0.21892522101191053	1.1163329327142935	0.6352298836204446	2.7501354192891706E-4	2.7501354192891716E-4	-30140.683526332457	0.0	-1244.0323391112165
623000	-31363.698121244986	-1236.424500122947	-30127.27362112204	17.338286478430273	2006.6617135215697	621.5842303511618	87.4851616145524	0.4328042859348995	1.1123678118695313	0.2623426569703977	0.18061906170308178	3.701515511413649	0.31035067210844003	0.27116392586724464	0.2209442067298446	0.2889666463909998	0.21892522101191053	1.1163329327142935	0.6670509992742577	2.9406989099625176E-4	2.940698909962514E-4	-30127.27362112204	0.0	-1232.7690347495086
624000	-31377.753305200767	-1231.7052118385366	-30146.04809336223	16.377762238661763	2007.6222377613383	613.0388768403357	96.11592770780636	0.44956286437155213	1.1123678118695313	0.2623426569703977	0.16386048326642913	3.746550497954515	0.2653156855675738	0.27311787646048885	0.22505389522601227	0.2880607773399188	0.2137674509735796	1.1163329327142935	0.6513809438994251	3.00670314343662E-4	3.0067031434366205E-4	-30146.04809336223	0.0	-1227.936107247145
625000	-31387.854023504893	-1238.9504027934145	-30148.903620711477	16.787594960276337	2007.2124050397238	626.6361394580452	92.89022457189947	0.44956286437155213	1.1123678118695313	0.2623426569703977	0.15025900402574682	3.7449209801899728	0.28054668257279847	0.2754035773334721	0.22276819435302903	0.2880607773399188	0.2137674509735796	0.9900630308674886	0.6140007799692555	2.946309144197153E-4	2.9463091441971545E-4	-30148.903620711477	0.0	-1235.4887851597668
626000	-31368.13484693559	-1232.2045916023164	-30135.930255333275	18.13710649202229	2005.8628935079778	614.0625052424728	102.87523853226327	0.387496888161225	1.1216597827499677	0.2623426569703977	0.16681817902957757	3.7449209801899728	0.31676151289885834	0.2742196708861855	0.22276819435302903	0.2880607773399188	0.21495135742086624	0.9918541050576871	0.6310559021710648	3.046421470976196E-4	3.0464214709762004E-4	-30135.930255333275	0.0	-1228.6080084696625
627000	-31371.998768030444	-1238.2747756911097	-30133.723992339335	18.487957958784826	2005.5120420412152	626.9566997832986	102.43703456145423	0.387496888161225	0.9990128895939141	0.31276929096286343	0.16681817902957757	3.817141239353561	0.31676151289885834	0.270525154090918	0.22276819435302903	0.2917552941351863	0.21495135742086624	1.0581291297273339	0.6625111061474186	2.8242109134764677E-4	2.8242109134764645E-4	-30133.723992339335	0.0	-1234.6081743818377
628000	-31402.23175703352	-1235.6746310560388	-30166.557125977484	18.6604983677113	2005.3395016322886	622.7862723245433	108.2626386258464	0.387496888161225	0.9920659119501248	0.3197162686066527	0.16681817902957757	3.817141239353561	0.31676151289885834	0.2673893620332567	0.22276819435302903	0.2948910861928476	0.21495135742086624	0.7982552386891573	0.6141433206659764	3.114169681738332E-4	3.114169681738327E-4	-30166.557125977484	0.0	-1232.403381490212
629000	-31387.293085483107	-1242.0451331428221	-30145.247952340284	17.948456512806736	2006.0515434871932	635.7230566880165	95.33614777268757	0.387496888161225	0.9920659119501248	0.3197162686066527	0.16681817902957757	3.817141239353561	0.31676151289885834	0.2796113167611171	0.22276819435302903	0.2826691314649872	0.21495135742086624	0.7956900057925876	0.6141433206659764	2.9012882001805743E-4	2.901288200180573E-4	-30145.247952340284	0.0	-1238.9613534164334
630000	-31398.95284018778	-1249.8192734678023	-30149.13356671998	18.139640184848613	2005.8603598151515	652.7982422015607	100.41639238860007	0.387496888161225	1.0495741262611646	0.3197162686066527	0.132407114906655	3.839722559337838	0.2710830427264641	0.27333093289996735	0.22276819435302903	0.28368396961611186	0.22021690313089132	0.7857620663061832	0.5875502627919407	2.738918295754252E-4	2.7389182957542524E-4	-30149.13356671998	0.0	-1246.7511271115216
631000	-31394.135634820414	-1249.4871729492684	-30144.648461871144	18.53125554965501	2005.468744450345	654.8923786522815	92.66668231891951	0.387496888161225	1.0160249333702267	0.3197162686066527	0.16595630779759282	3.839722559337838	0.2710830427264641	0.2763017476075555	0.22276819435302903	0.28368396961611186	0.21724608842330315	0.7857620663061832	0.5875502627919407	2.910367514577441E-4	2.9103675145774417E-4	-30144.648461871144	0.0	-1246.4587846666504
632000	-31394.561266767512	-1244.8860982609706	-30149.675168506543	18.412753705476923	2005.587246294523	648.3369234409969	100.65411434305645	0.4147012345093298	1.0053523962739654	0.29251192225854794	0.21792960339410006	3.8326982361835507	0.23680660738050544	0.2735014291561311	0.22276819435302903	0.2911527985666033	0.2125775779242361	0.6492555590642093	0.5875502627919407	2.7855428845909995E-4	2.785542884591002E-4	-30149.675168506543	0.0	-1242.0749307633098
633000	-31387.720926922044	-1245.0271010868319	-30142.693825835213	18.966574106670663	2005.0334258933294	648.5867459057159	91.35717591538979	0.4147012345093298	1.0618451696268616	0.29251192225854794	0.16143683004120382	3.8326982361835507	0.23680660738050544	0.27348869754348537	0.22048205945071872	0.2859882975978093	0.22004094540798613	0.7329716555756698	0.5637942919687412	2.8432702292003335E-4	2.843270229200332E-4	-30142.693825835213	0.0	-1242.131537463658
634000	-31389.701680905404	-1244.4238963171704	-30145.277784588234	17.353048460281915	2006.646951539718	645.3352022931554	90.46534758439371	0.41500994649152073	1.0618451696268616	0.29251192225854794	0.16143683004120382	3.8326982361835507	0.23649789539831448	0.26678856776910737	0.22105359541544162	0.2921168914074644	0.22004094540798613	0.5606946353698297	0.523011299477002	2.907754420659498E-4	2.907754420659498E-4	-30145.277784588234	0.0	-1241.8657337447482
635000	-31379.291136296833	-1244.7603714266158	-30134.53076487022	17.532204330327108	2006.4677956696728	644.7349602276921	99.84483694651409	0.46865472246356155	1.0618451696268616	0.29251192225854794	0.16143683004120382	3.77905346021151	0.23649789539831448	0.26678856776910737	0.22455025580461582	0.2862544975386032	0.22240667888767307	0.7886061498747785	0.5814525796530506	2.930895347381862E-4	2.9308953473818576E-4	-30134.53076487022	0.0	-1241.6419892085069
636000	-31381.798726079913	-1249.9045016753223	-30131.89422440459	17.563479609664718	2006.4365203903353	650.7980405931039	108.09910604930111	0.4410103017905425	1.1020161463267473	0.29251192225854794	0.12126585334131813	3.806697880884529	0.23649789539831448	0.27674445607861103	0.22112043236830392	0.2841034308526213	0.2180316807004632	0.669109879406436	0.5943642215044223	2.8383877535171975E-4	2.838387753517202E-4	-30131.89422440459	0.0	-1246.9706401461663
637000	-31371.45516067545	-1248.35590787018	-30123.09925280527	17.91564661280346	2006.0843533871966	652.0198909746152	106.0419474296396	0.4053380280746508	1.1871382597140436	0.29251192225854794	0.19717667971590708	3.681337214838535	0.23649789539831448	0.2712505618775755	0.223826354528574	0.2813975086923512	0.2235255749014987	0.8819476807291382	0.6279177296177637	2.921957211885405E-4	2.9219572118854083E-4	-30123.09925280527	0.0	-1244.996217860237
638000	-31386.558940584808	-1251.708597597994	-30134.850342986814	17.811753149869634	2006.1882468501303	654.4104281313017	91.17292021772165	0.4053380280746508	1.2844470536151364	0.29251192225854794	0.19717667971590708	3.5840284209374422	0.23649789539831448	0.279235575462611	0.2229222496846198	0.28563029947367286	0.21221187537909572	0.7893580701880337	0.6032376431752317	2.840030055459378E-4	2.840030055459379E-4	-30134.850342986814	0.0	-1248.7058758668245
639000	-31388.13468482803	-1260.201454065697	-30127.933230762334	18.679019763979383	2005.3209802360207	670.0759468990473	106.46971148591786	0.3989333383809252	1.1053517631429888	0.3252074085970686	0.19717667971590708	3.7368329147647947	0.23649789539831448	0.279235575462611	0.2229222496846198	0.28563029947367286	0.21221187537909572	0.870560485487814	0.6173907577801994	2.857848920563105E-4	2.8578489205631074E-4	-30127.933230762334	0.0	-1256.8842827091835
640000	-31373.15610350619	-1254.8155404629724	-30118.340563043217	19.61662125390213	2004.3833787460978	667.7022316210998	102.46448956789013	0.3989333383809252	1.1548517632565147	0.3252074085970686	0.14767667960238118	3.7368329147647947	0.23649789539831448	0.26666236071938765	0.2229222496846198	0.2982035142168962	0.21221187537909572	1.009004528622961	0.6536669257794315	2.681258298810727E-4	2.681258298810725E-4	-30118.340563043217	0.0	-1251.3024117730283
641000	-31378.876721323584	-1255.762840222125	-30123.11388110146	17.76857534871083	2006.2314246512892	670.3331987941787	103.48368662035341	0.33153819660837675	1.1709003262192068	0.3252074085970686	0.15904426237184416	3.75813045396817	0.25517935223533267	0.26686194730601154	0.2229222496846198	0.2919878475270594	0.21822795548230858	0.9979701095430835	0.6402707127538204	2.955350711101654E-4	2.955350711101657E-4	-30123.11388110146	0.0	-1252.1961046571255
642000	-31377.76760362323	-1257.05500540709	-30120.71259821614	18.928432312124333	2005.0715676878756	668.0396661745547	91.54697284044028	0.33153819660837675	1.1709003262192068	0.3252074085970686	0.15904426237184416	3.75813045396817	0.25517935223533267	0.26686194730601154	0.22372975856501023	0.28751046692209375	0.2218978272068838	0.959135554923553	0.6304224544739907	2.728464089298875E-4	2.72846408929887E-4	-30120.71259821614	0.0	-1253.7425610418343
643000	-31381.057057379607	-1247.4523747300361	-30133.60468264957	18.189219325357	2005.810780674643	651.4499678559523	103.57444545863115	0.34306340746373615	1.1709003262192068	0.3252074085970686	0.14751905151648473	3.75813045396817	0.25517935223533267	0.2652660085316366	0.22372975856501023	0.28751046692209375	0.22349376598125875	0.959135554923553	0.6414052579503774	2.7631488142402583E-4	2.763148814240259E-4	-30133.60468264957	0.0	-1243.9998693331395
644000	-31371.421814981906	-1247.7479602468763	-30123.67385473503	20.502118823548845	2003.497881176451	655.1255673324085	96.79550191246187	0.4018983888571457	1.1709003262192068	0.3252074085970686	0.14751905151648473	3.6930165498181293	0.2614582749919641	0.2764190707523873	0.22256296923721086	0.28095577702175395	0.22006218298864716	0.9897242523343187	0.6461474259277862	2.988799100943323E-4	2.988799100943325E-4	-30123.67385473503	0.0	-1244.2497317940567
645000	-31368.248247419866	-1246.7317475430252	-30121.51649987684	18.649658439886647	2005.3503415601133	652.8044705258047	101.76484718029178	0.38506285534457074	1.1600562524960487	0.3023652746075275	0.16435458502905967	3.7267027575308282	0.2614582749919641	0.2731135137832178	0.22256296923721086	0.28426133399092346	0.22006218298864716	0.9897242523343187	0.6660673746970236	2.794722080415242E-4	2.794722080415239E-4	-30121.51649987684	0.0	-1243.228612912459
646000	-31372.55040943643	-1251.8340580688541	-30120.716351367577	18.1761724637179	2005.8238275362821	658.3244946051917	85.57348408662826	0.38506285534457074	1.1600562524960487	0.32127469900534794	0.16435458502905967	3.707793333133008	0.2614582749919641	0.2719943094369194	0.2257753457042585	0.28279392806143433	0.21943641679738704	1.0040832411453835	0.6478224496146237	2.82823139750772E-4	2.8282313975077185E-4	-30120.716351367577	0.0	-1248.4699967337644
647000	-31375.920769732234	-1253.5975879023333	-30122.323181829903	18.63458316267861	2005.3654168373214	665.1314659260134	99.12795826921699	0.38506285534457074	1.1600562524960487	0.32127469900534794	0.16435458502905967	3.6729735452795462	0.29627806284542585	0.27378406650435927	0.22482566312709812	0.28590426029301214	0.21548601007552973	1.2665012536903455	0.6717184138446346	2.858868714633585E-4	2.858868714633583E-4	-30122.323181829903	0.0	-1249.557447699139
648000	-31365.515285626116	-1245.6267090406113	-30119.888576585505	19.129360407441	2004.870639592559	652.3965406366405	91.96248354276436	0.38506285534457074	1.1342778623158605	0.32127469900534794	0.16435458502905967	3.6987519354597347	0.29627806284542585	0.2707944326488971	0.22781529698256028	0.28590426029301214	0.21548601007552973	1.0828348041384916	0.6452282038078582	2.698148311933792E-4	2.6981483119337905E-4	-30119.888576585505	0.0	-1242.0623227044214
649000	-31368.060537900117	-1240.1152528964994	-30127.945285003618	17.940204260516925	2006.059795739483	639.2124146567407	93.28996734288442	0.4175153129631381	1.1342778623158605	0.32127469900534794	0.17174398021323545	3.6913625402755588	0.2638256052268585	0.2707944326488971	0.22781529698256028	0.28590426029301214	0.21548601007552973	1.024469081946968	0.6599353948479307	2.841167192017113E-4	2.8411671920171137E-4	-30127.945285003618	0.0	-1236.6116489808005
650000	-31358.830707644807	-1232.7772640654696	-30126.053443579338	16.49228140406409	2007.507718595936	625.9822313310113	91.01015129718134	0.39812855548083986	1.1471063979405278	0.34472765481951584	0.19113073769553368	3.6913625402755588	0.22754411378802325	0.2707944326488971	0.22781529698256028	0.27796514763315067	0.2234251227353912	0.9822444743070196	0.632378097835847	3.0036239625810866E-4	3.003623962581092E-4	-30126.053443579338	0.0	-1229.3381805808003
651000	-31355.265743480522	-1233.2636369079742	-30122.00210657255	17.018224321956307	2006.9817756780437	626.8172829978803	94.80619916713363	0.47262696167867496	1.1289236008114432	0.34472765481951584	0.15659728470479903	3.669580384197543	0.22754411378802325	0.2707944326488971	0.22681427417765923	0.28043614324834404	0.22195514992509882	0.9040820070011947	0.6442658524843917	2.990500861452551E-4	2.9905008614525486E-4	-30122.00210657255	0.0	-1229.9434422517088
652000	-31359.616791536508	-1240.8972548553384	-30118.71953668117	16.789884871337343	2007.2101151286627	639.8129112882447	96.29002759057155	0.44040308982684234	1.1289236008114432	0.3601475381590629	0.15659728470479903	3.654160500857996	0.25976798563985587	0.27540235467704266	0.22190692772698037	0.28043614324834404	0.22225457434763213	1.018347173226871	0.6435244159769364	2.8628010601203534E-4	2.862801060120353E-4	-30118.71953668117	0.0	-1237.3693644986176
653000	-31353.04178888648	-1235.4349481997826	-30117.606840686698	17.528157386975078	2006.4718426130248	631.0669218325411	89.56813456127216	0.4146917239135417	1.1289236008114432	0.3601475381590629	0.15659728470479903	3.715988214391359	0.22365163801979357	0.2641756295487033	0.22101810556578985	0.2925516905378739	0.22225457434763213	0.9921147092181165	0.6601540625927973	2.936451629804701E-4	2.9364516298047014E-4	-30117.606840686698	0.0	-1232.0101612319588
654000	-31356.547838578677	-1241.8987370518446	-30114.649101526833	17.177918923419735	2006.8220810765802	638.1055937930755	87.22611963594181	0.4146917239135417	1.159981634079037	0.32908950489146915	0.15659728470479903	3.715988214391359	0.22365163801979357	0.2641756295487033	0.2260243684836888	0.287545427619975	0.22225457434763213	0.9312923365405653	0.6530561915213231	2.95432979741082E-4	2.9543297974108133E-4	-30114.649101526833	0.0	-1238.6213939165307
655000	-31370.629402154864	-1238.8806344911652	-30131.7487676637	17.800341890234872	2006.199658109765	633.7898383585166	86.585393209774	0.4146917239135417	1.159981634079037	0.3297693833760083	0.15659728470479903	3.71530833590682	0.22365163801979357	0.2664028954839264	0.2239185145497557	0.2863843174122441	0.22329427255407291	1.0552967285898542	0.6466630930909049	2.829437689251515E-4	2.829437689251519E-4	-30131.7487676637	0.0	-1235.3900495464954
656000	-31371.9643395916	-1221.8194183685757	-30150.14492122302	18.062388391407733	2005.9376116085923	612.789578132004	87.412242018129	0.4146917239135417	1.159981634079037	0.3297693833760083	0.15659728470479903	3.71530833590682	0.22365163801979357	0.2664028954839264	0.2239185145497557	0.2863843174122441	0.22329427255407291	1.133073337470003	0.6466630930909049	3.184307246659175E-4	3.184307246659175E-4	-30150.14492122302	0.0	-1218.0720455683909
657000	-31384.3672254302	-1233.6299535749586	-30150.73727185524	17.224781323593167	2006.775218676407	625.7601307598501	92.95791383446699	0.4156096217299426	1.159981634079037	0.3297693833760083	0.15659728470479903	3.71530833590682	0.22273374020339265	0.27345621287578187	0.2239185145497557	0.2810386162877047	0.2215866562867569	0.8449300591974749	0.6166487496740137	2.9682444833920035E-4	2.968244483392001E-4	-30150.73727185524	0.0	-1230.4523507325544
658000	-31395.5050768184	-1237.6828486534775	-30157.822228164925	17.64776031854426	2006.3522396814558	631.0678707845152	94.5482427656876	0.41810483198760373	1.159981634079037	0.3297693833760083	0.15659728470479903	3.7128131256491588	0.22273374020339265	0.27345621287578187	0.2227213029663412	0.2810386162877047	0.22278386787017138	0.8410335165984363	0.6059044987771027	2.929418747054562E-4	2.92941874705456E-4	-30157.822228164925	0.0	-1234.5077567228518
659000	-31386.749099231565	-1241.741198540547	-30145.00790069102	18.108188806620674	2005.8918111933792	637.287568603156	109.21096100993864	0.41810483198760373	1.159981634079037	0.3622884709401991	0.15659728470479903	3.680294038084968	0.22273374020339265	0.26753643690687523	0.2227213029663412	0.29074742856254643	0.2189948315642363	0.8454091413088966	0.6361875527519799	2.9300168652253314E-4	2.9300168652253276E-4	-30145.00790069102	0.0	-1238.4161257205008
660000	-31375.29687605928	-1237.8883876931409	-30137.40848836614	21.018116278024763	2002.9818837219752	645.4592825753358	96.44676111473808	0.4202408271166396	1.1759269594904949	0.31206365878646486	0.15659728470479903	3.680294038084968	0.2548772318166332	0.26393991438452374	0.22593285441906497	0.2833675846404516	0.2267596465559589	0.8617955375668933	0.6343667690164353	2.910695788832435E-4	2.9106957888324334E-4	-30137.40848836614	0.0	-1234.663363706122
661000	-31388.091168203966	-1234.6219741033265	-30153.46919410064	20.972668249027805	2003.0273317509723	642.6089608014132	94.76208772767883	0.4202408271166396	1.1546749851683378	0.33331563310862194	0.15659728470479903	3.680294038084968	0.2548772318166332	0.2665620687899428	0.22593285441906497	0.2833675846404516	0.2241374921505398	0.7456040262039247	0.5824762827329661	2.888043469051748E-4	2.888043469051748E-4	-30153.46919410064	0.0	-1231.650933758656
662000	-31385.580504191406	-1243.671072730135	-30141.90943146127	17.87676936234456	2006.1232306376555	646.0027756112685	91.13523349849827	0.4202408271166396	1.0870339593974818	0.33331563310862194	0.1485938398645019	3.755938508696121	0.2548772318166332	0.2684021589387443	0.22593285441906497	0.2891512108747282	0.2165137757674617	1.0285343566994904	0.6535727067681739	2.9767153456679535E-4	2.9767153456679556E-4	-30141.90943146127	0.0	-1240.154001384216
663000	-31387.475308448837	-1246.0179712960899	-30141.457337152748	17.600258289237438	2006.3997417107626	656.4301969644474	92.82041324136937	0.418957795942159	1.0883169905719625	0.33331563310862194	0.1485938398645019	3.755938508696121	0.2548772318166332	0.2734919057248023	0.22210534138897386	0.2878889771187613	0.2165137757674617	0.8079484567316156	0.627403696464909	3.01366326010888E-4	3.0136632601088806E-4	-30141.457337152748	0.0	-1242.9200586571187
664000	-31387.22766513887	-1247.08757743964	-30140.14008769923	18.04880025009736	2005.9511997499026	658.9080990858664	106.2748793668796	0.38855260887811777	1.2412159507224338	0.33331563310862194	0.1789990269285431	3.6030395485456492	0.2548772318166332	0.2667836440342015	0.22210534138897386	0.2945972388093621	0.2165137757674617	0.9328180110758141	0.627403696464909	2.7768888437507816E-4	2.77688884375078E-4	-30140.14008769923	0.0	-1243.6622142886456
665000	-31373.079472522437	-1236.2169103902283	-30136.86256213221	17.15944248513023	2006.8405575148697	635.1870441362605	101.34603181794515	0.38855260887811777	1.2412159507224338	0.3393222669685439	0.16504430619232058	3.6030395485456492	0.26282531869293374	0.2667836440342015	0.21948707067154902	0.2945972388093621	0.21913204648488654	0.8506727409309093	0.6337759762583353	2.906325282393718E-4	2.9063252823937176E-4	-30136.86256213221	0.0	-1232.9605800031682
666000	-31372.784937920173	-1239.7408879318702	-30133.0440499883	18.61952480947856	2005.3804751905213	642.4655729012654	102.81866655146042	0.4066702375039938	1.240087128868056	0.34045108882292185	0.16504430619232058	3.5849219199197733	0.26282531869293374	0.2667836440342015	0.22926866516586203	0.2848156443150491	0.21913204648488654	0.937529856970562	0.6337759762583353	2.922877714234857E-4	2.92287771423486E-4	-30133.0440499883	0.0	-1236.2960955814438
667000	-31372.672829701976	-1236.9281970277293	-30135.744632674247	16.968663514105714	2007.0313364858944	634.6315706952792	91.1759833688277	0.4262566064969309	1.2421265186600865	0.3208647198299847	0.16300491640029005	3.5849219199197733	0.26282531869293374	0.2667836440342015	0.22926866516586203	0.2838685272396953	0.22007916356024035	1.0186009744649587	0.6337759762583353	2.9737280331597603E-4	2.973728033159761E-4	-30135.744632674247	0.0	-1233.4257423234321
668000	-31399.522127189255	-1242.8884456319333	-30156.633681557323	16.639841399945468	2007.3601586000545	637.696998277027	102.31534293079962	0.40536047549487453	1.1530013887476127	0.34651449744066326	0.16300491640029005	3.5849219199197733	0.34719680199678526	0.27561690086567264	0.22090125923132073	0.2834026763427655	0.22007916356024035	1.188536031072635	0.643245749378362	2.674876134598078E-4	2.674876134598078E-4	-30156.633681557323	0.0	-1239.0043647864336
669000	-31401.996967750874	-1248.382926241648	-30153.614041509227	17.78998840095777	2006.2100115990422	647.6784652510069	108.95938643046571	0.40536047549487453	1.1530013887476127	0.28384758579260544	0.16300491640029005	3.647588831567831	0.34719680199678526	0.2738638415415675	0.22090125923132073	0.28515573566687064	0.22007916356024035	0.9505381526691672	0.6389353494115578	2.8447588727837357E-4	2.844758872783742E-4	-30153.614041509227	0.0	-1244.8752306736078
670000	-31408.990662129607	-1250.3155172601225	-30158.675144869485	16.624080189925	2007.375919810075	657.6892037512803	94.8268827296024	0.491199511472626	1.3143861257238472	0.28384758579260544	0.16300491640029005	3.5458853246384545	0.20167653597217544	0.2738638415415675	0.22377988731366255	0.2822771075845288	0.22007916356024035	0.8888907546587731	0.6447664102752163	2.9536607059634515E-4	2.953660705963451E-4	-30158.675144869485	0.0	-1247.0489141366409
671000	-31407.153767663534	-1251.1589366645517	-30155.99483099898	17.178290180755305	2006.8217098192447	653.2785995446874	90.21015558398524	0.491199511472626	1.2249814782222854	0.3342444832067411	0.16300491640029005	3.5743409363885434	0.21222867430951248	0.27826748194399015	0.22377988731366255	0.2818744400211244	0.21607819072122214	1.2202304909221284	0.6447664102752163	2.943960334202795E-4	2.943960334202797E-4	-30155.99483099898	0.0	-1247.2797818426152
672000	-31396.489913621175	-1253.9790484153668	-30142.510865205808	18.568853478332315	2005.4311465216676	660.7806620708819	93.35368893467748	0.43003194914893494	1.2249814782222854	0.3342444832067411	0.22417247872398116	3.549113515637102	0.23745609506095391	0.27146263780393354	0.22173598419368706	0.28391834314109987	0.22288303486127878	0.8674565360315065	0.6181317770627676	2.7400081343553203E-4	2.7400081343553203E-4	-30142.510865205808	0.0	-1250.8240628724889
673000	-31407.035198267156	-1255.5868060707155	-30151.448392196442	15.845645568450319	2008.1543544315498	657.132312115635	94.08629194974264	0.43003194914893494	1.2249814782222854	0.3342444832067411	0.22417247872398116	3.549113515637102	0.23745609506095391	0.27146263780393354	0.22502877518228565	0.2855440687233094	0.21796451829047067	0.8468039386390157	0.6263995948229834	2.8368993325613676E-4	2.836899332561365E-4	-30151.448392196442	0.0	-1252.4397976890166
674000	-31405.871646150496	-1250.640760406868	-30155.23088574363	15.900610210735342	2008.0993897892647	649.0942558174407	95.11287644086342	0.46497226977126627	1.2400566573296767	0.32830286283413634	0.17415697899425858	3.555055136009707	0.23745609506095391	0.2724443274420104	0.22502877518228565	0.2845623790852325	0.21796451829047067	0.9824500266754336	0.627524124280013	2.878639881936902E-4	2.878639881936903E-4	-30155.23088574363	0.0	-1247.1977219629975
675000	-31404.506683559783	-1249.7762179990796	-30154.730465560704	17.200601721836723	2006.7993982781634	650.5195190193111	93.21936622391516	0.46497226977126627	1.2186960628208512	0.35485056119035185	0.16896987514686856	3.555055136009707	0.23745609506095391	0.263155586189982	0.2336234262968823	0.28275428513870116	0.22046670237443375	0.9753924252014953	0.646108613609617	2.921184817503443E-4	2.921184817503445E-4	-30154.730465560704	0.0	-1246.3579867077995
676000	-31410.09554051165	-1252.4278710199521	-30157.6676694917	17.9309229560073	2006.0690770439926	655.1110339681624	107.8734811202379	0.46497226977126627	1.2186960628208512	0.35485056119035185	0.16896987514686856	3.555055136009707	0.23745609506095391	0.27105596047011327	0.2320122918365095	0.28756525439241076	0.20936649330096574	1.0302893878987358	0.6615694073844833	2.8215738281535234E-4	2.821573828153522E-4	-30157.6676694917	0.0	-1248.7798905376928
677000	-31410.50700462992	-1242.9477712152702	-30167.55923341465	17.04988645524301	2006.950113544757	644.2272667205222	107.30096305649855	0.4472441047212706	1.2327665828094354	0.37257872624034755	0.16999906202953116	3.5399554291384603	0.23745609506095391	0.2551335738225169	0.2310111318024115	0.28756525439241076	0.2262900399826601	0.7172653770203689	0.5929671895596617	2.788413754826543E-4	2.7884137548265473E-4	-30167.55923341465	0.0	-1239.9339017770255
678000	-31406.76315590781	-1249.5379083713904	-30157.225247536422	17.587466954312116	2006.412533045688	656.0834184880483	107.8257578544031	0.42839930697018413	1.2327665828094354	0.37257872624034755	0.16999906202953116	3.558800226889547	0.23745609506095391	0.26294408807493364	0.23044047578002136	0.27961953238399057	0.2269959037610537	0.6159249641428975	0.5929671895596617	2.927048300459622E-4	2.927048300459622E-4	-30157.225247536422	0.0	-1246.6942966239276
679000	-31391.816868880178	-1251.3312646201693	-30140.485604260008	18.424426725021362	2005.5755732749785	660.6938509952561	90.49253385006985	0.42839930697018413	1.1756183971617993	0.3948287212335241	0.2048972526839909	3.558800226889547	0.23745609506095391	0.26294408807493364	0.22704780476177658	0.2909570518771522	0.2190510552861368	0.8901594963015611	0.6303642971671766	2.504964702485601E-4	2.504964702485601E-4	-30140.485604260008	0.0	-1248.222331586292
680000	-31385.510264383705	-1249.974713501445	-30135.53555088226	19.268513394912162	2004.7314866050879	663.1863877661417	101.95516392384825	0.42839930697018413	1.1756183971617993	0.3948287212335241	0.2048972526839909	3.558800226889547	0.23745609506095391	0.26294408807493364	0.22704780476177658	0.2909570518771522	0.2190510552861368	0.8901594963015611	0.639026551799624	2.7812517996471717E-4	2.78125179964717E-4	-30135.53555088226	0.0	-1246.6771368308248
681000	-31376.17869236829	-1246.1124271086398	-30130.066265259647	19.35185677262453	2004.6481432273754	657.4522453760222	96.27381043867133	0.4701159138810988	1.1756183971617993	0.3948287212335241	0.2048972526839909	3.5277910438802302	0.22674867115935582	0.2661306243356767	0.2285928808607276	0.2834789075934657	0.2217975872101292	0.7652146815519112	0.614975262929862	2.99716477297979E-4	2.9971647729797887E-4	-30130.066265259647	0.0	-1243.0677516535798
682000	-31390.694560501914	-1245.5801069107747	-30145.114453591137	20.04512130543723	2003.9548786945627	657.7135560283947	100.94348284879683	0.4701159138810988	1.3590260261486145	0.35199280627690993	0.2048972526839909	3.3872193298500295	0.22674867115935582	0.2661306243356767	0.22170274585858332	0.28269785325753716	0.22946877654820202	0.9340606916362504	0.6259080859431837	2.879048739371934E-4	2.8790487393719324E-4	-30145.114453591137	0.0	-1242.1783674103372
683000	-31387.97443137989	-1247.1158559478524	-30140.858575432037	19.01107874301185	2004.988921256988	657.0295592896731	93.19580816917963	0.34618902505344384	1.2817591833268998	0.35199280627690993	0.2048972526839909	3.5111462186776845	0.30401551398107046	0.2661306243356767	0.22170274585858332	0.28269785325753716	0.22946877654820202	0.8531852901170298	0.6000664264716429	2.8252078120300373E-4	2.8252078120300373E-4	-30140.858575432037	0.0	-1243.9683784822892
684000	-31376.40157462467	-1256.2299523647919	-30120.171622259877	18.960234263133497	2005.0397657368665	667.2120672106797	95.34391854878007	0.46350841743128185	1.190222430320905	0.35199280627690993	0.2048972526839909	3.5048669228020217	0.28451217048488997	0.2759388483979612	0.2229307156090676	0.28338205954443646	0.21774837644853395	0.844945655312871	0.6298498002435592	2.7383412395076706E-4	2.7383412395076684E-4	-30120.171622259877	0.0	-1253.102389686566
685000	-31376.16632446923	-1252.6324303993038	-30123.53389406993	17.446100091413346	2006.5538999085866	656.7375961155325	105.73731046563857	0.46350841743128185	1.2428764245824795	0.35144551130540735	0.2048972526839909	3.45276022351195	0.28451217048488997	0.27014713135641105	0.2229307156090676	0.28338205954443646	0.22354009349008408	0.9508595893516937	0.625311752634104	2.842547379795844E-4	2.842547379795844E-4	-30123.53389406993	0.0	-1249.1590114159824
686000	-31381.229076567164	-1246.6642957536758	-30134.56478081349	18.024479011173277	2005.9755209888267	648.9216566087576	89.73190858863786	0.46350841743128185	1.2932329806826393	0.3010889552052477	0.16299997688790274	3.494657499308038	0.28451217048488997	0.26589483994554886	0.22615592882728	0.28763435095529866	0.22031488027187168	0.7076093674301833	0.6158827670880973	2.90331302992708E-4	2.903313029927077E-4	-30134.56478081349	0.0	-1243.8232248808993
687000	-31394.946891596817	-1247.4598189902974	-30147.48707260652	17.126310221608076	2006.873689778392	648.4590198541558	104.39910600490327	0.46276589253812694	1.2932329806826393	0.31111498593532994	0.16374250178105762	3.484631468577956	0.28451217048488997	0.25943522358358995	0.22615592882728	0.28962782941206844	0.22478101817706084	0.6974955029921909	0.6132818898742973	2.9173699142845416E-4	2.917369914284546E-4	-30147.48707260652	0.0	-1244.4840323657143
688000	-31380.194270902994	-1238.7661175028668	-30141.428153400127	17.160103168414523	2006.8398968315855	637.0084085614169	93.82445633929555	0.46276589253812694	1.371632677438202	0.31111498593532994	0.16374250178105762	3.406231771822393	0.28451217048488997	0.25943522358358995	0.2278886090657312	0.29104493227899714	0.22163123507168098	0.8487570305042765	0.6132818898742973	2.798707160597863E-4	2.798707160597866E-4	-30141.428153400127	0.0	-1235.6173573490335
689000	-31372.261995864603	-1241.2416694498806	-30131.02032641472	19.06374713610904	2004.936252863891	642.0785574230798	102.67864008261225	0.43523247957225975	1.2943069141074335	0.28467363930711215	0.1901838484092754	3.5561776933954437	0.23942542520847504	0.25943522358358995	0.2278886090657312	0.29104493227899714	0.22163123507168098	1.144584477192965	0.6643230699637069	2.8561320738351253E-4	2.8561320738351226E-4	-30131.02032641472	0.0	-1237.3997782740873
690000	-31385.319421096196	-1246.5183789775626	-30138.801042118634	17.679067767331183	2006.3209322326688	649.5468671689902	89.9318601302139	0.43523247957225975	1.2906670739439439	0.33764009118514227	0.1901838484092754	3.506851081680903	0.23942542520847504	0.2661987571881294	0.23051012008408925	0.2816598876560996	0.22163123507168098	0.7456005124181656	0.598400432382279	2.9574588452630206E-4	2.957458845263015E-4	-30138.801042118634	0.0	-1243.5866439819547
691000	-31388.91847757255	-1246.7099359617378	-30142.208541610813	17.286522574132004	2006.713477425868	648.7411726303616	83.94471839820284	0.462595947064044	1.2084584549685864	0.33764009118514227	0.1901838484092754	3.561696233164476	0.23942542520847504	0.2652172516492597	0.2291447566212791	0.2818381787639037	0.22379981296555676	0.7456005124181656	0.6136050799324747	2.692846400409035E-4	2.6928464004090337E-4	-30142.208541610813	0.0	-1243.9107447823312
692000	-31391.106346517794	-1238.4728575819868	-30152.633488935808	18.158165478032576	2005.8418345219675	642.3668224353896	95.69394278016804	0.453162197328472	1.1901810916403033	0.33764009118514227	0.19944204214555733	3.5801491524920492	0.23942542520847504	0.2652172516492597	0.22978454972184764	0.2818381787639037	0.2231600198649882	1.1689945620846047	0.6768642624844746	2.893049822241149E-4	2.8930498222411513E-4	-30152.633488935808	0.0	-1234.643944487249
693000	-31390.173389960895	-1243.6739690064098	-30146.499420954486	17.370619073901896	2006.629380926098	642.5155117770071	93.04620757504314	0.453162197328472	1.234798820540361	0.29302236228508444	0.19944204214555733	3.5565808497894134	0.26299372791111086	0.27396045680936154	0.22978454972184764	0.2784218643675178	0.21783312910127223	1.1842414198677318	0.6768642624844746	2.8531822005221214E-4	2.853182200522124E-4	-30146.499420954486	0.0	-1239.8521933926995
694000	-31387.503965818414	-1245.9018222817622	-30141.602143536653	16.93047170925195	2007.069528290748	646.3643657563853	96.80546970119433	0.453162197328472	1.1820458581978952	0.34577532462755034	0.19944204214555733	3.559133695549667	0.2604408821508576	0.2715252137391151	0.22684378982561543	0.28085710743776426	0.22077388899750444	1.0535136633579385	0.666108882199706	3.020356967995734E-4	3.0203569679957375E-4	-30141.602143536653	0.0	-1242.264507342385
695000	-31384.83534767715	-1242.5898630457912	-30142.24548463136	18.4370528984356	2005.5629471015643	647.8696711722534	97.26458291033109	0.453162197328472	1.1868036166275853	0.3410175661978602	0.19944204214555733	3.559133695549667	0.2604408821508576	0.2735147220111226	0.22485428155360793	0.28085710743776426	0.22077388899750444	1.2410213756968926	0.666108882199706	2.909175354462825E-4	2.9091753544628206E-4	-30142.24548463136	0.0	-1238.5994654895994
696000	-31387.782631261274	-1247.8117407787086	-30139.970890482567	17.264047030800832	2006.7359529691992	652.031177934923	92.70329116402347	0.453162197328472	1.1974306793012945	0.3410175661978602	0.19944204214555733	3.5485066328759576	0.2604408821508576	0.2735147220111226	0.22485428155360793	0.28083033422588377	0.22080066220938496	0.9407266477553783	0.666108882199706	2.7936302195774224E-4	2.79363021957742E-4	-30139.970890482567	0.0	-1244.4997521658584
697000	-31383.547609852725	-1239.4223997556667	-30144.12521009706	16.397926879624563	2007.6020731203755	638.3918455862839	97.3793379724875	0.453162197328472	1.2563060754492066	0.3410175661978602	0.17610802652606083	3.512965252347542	0.2604408821508576	0.2657270433684013	0.2272123801594466	0.28625991426276637	0.22080066220938496	1.2715513983505518	0.66967569978301	2.892969407572819E-4	2.892969407572824E-4	-30144.12521009706	0.0	-1235.3689793299047
698000	-31397.15934608355	-1243.9558134136632	-30153.203532669886	17.256854018628903	2006.743145981371	644.8331798441391	96.20839342338458	0.45816354488001676	1.251304727897662	0.3410175661978602	0.1472316106901582	3.512965252347542	0.2893172979867602	0.267811766753271	0.22254652606856237	0.29034564976623195	0.2192960574119339	1.0422539484713877	0.668561008423373	2.88764080667624E-4	2.887640806676234E-4	-30153.203532669886	0.0	-1240.377506977489
699000	-31414.223991280167	-1256.177298046408	-30158.04669323376	17.242759670216362	2006.7572403297836	664.9699922223707	96.00577478359975	0.49909481917764736	1.2678720676356536	0.2835189521622378	0.19266238681221318	3.512965252347542	0.24388652186470522	0.26487983882663557	0.22398395979005656	0.2848096079380367	0.22632659344527037	1.174074358566679	0.6825395955131587	2.723323213810169E-4	2.723323213810171E-4	-30158.04669323376	0.0	-1252.387239489836
700000	-31401.78275096291	-1255.1315256943146	-30146.651225268593	17.441272966189302	2006.5587270338108	664.7108535253393	101.7752415802356	0.45372679958334394	1.2678720676356536	0.2971331782261863	0.19266238681221318	3.587045913541608	0.20155965420099395	0.27344279315644043	0.22398395979005656	0.2838328273981403	0.21874041965536192	1.280572088342703	0.6692500968728481	2.7255234643335674E-4	2.725523464333568E-4	-30146.651225268593	0.0	-1251.0694387835313
701000	-31400.96174771053	-1248.5015988094306	-30152.4601489011	17.35065434959052	2006.6493456504095	647.6734793999073	101.90267480965548	0.39725413222325007	1.2019282325059204	0.2971331782261863	0.2053924044847763	3.696732398358872	0.20155965420099395	0.27344279315644043	0.21985713959712103	0.2838328273981403	0.22286723984829745	1.2125537455218216	0.6782380203193775	2.8772592378556303E-4	2.8772592378556336E-4	-30152.4601489011	0.0	-1244.529041745421
702000	-31403.442118162286	-1247.4139578104591	-30156.028160351827	17.218047912153647	2006.7819520878463	646.8960494419761	102.46967472497329	0.40439284629340166	1.1947895184357689	0.2971331782261863	0.1683979259837852	3.696732398358872	0.23855413270198506	0.27344279315644043	0.21985713959712103	0.2838328273981403	0.22286723984829745	1.2653679313264787	0.6722807355396294	2.9487042648138344E-4	2.9487042648138393E-4	-30156.028160351827	0.0	-1243.312961243056
703000	-31404.355786965316	-1252.872587997979	-30151.483198967337	19.136093926367	2004.863906073633	665.1702174830674	96.0574984142251	0.46231099398114506	1.1947895184357689	0.2971331782261863	0.1683979259837852	3.6374723131182956	0.2398960702548182	0.2684370340839889	0.21939183044725008	0.2838328273981403	0.22833830807061997	1.3115796744712207	0.6665873862410999	2.7666001773233537E-4	2.7666001773233586E-4	-30151.483198967337	0.0	-1248.7963144015641
704000	-31398.70563011328	-1262.6124830511824	-30136.093147062096	17.834080697345858	2006.1659193026542	674.0636945190606	101.18456543495832	0.46231099398114506	1.144850937151372	0.31513331974275827	0.20033636575161007	3.6374723131182956	0.2398960702548182	0.2691573166711257	0.21735558083837686	0.28847222520029403	0.22501487729020267	1.0725616209639308	0.6712880669158764	2.7377408762735975E-4	2.737740876273596E-4	-30136.093147062096	0.0	-1258.9736149900118
705000	-31408.95604696589	-1244.0589341800542	-30164.897112785835	17.474718118337695	2006.5252818816623	648.0226783690073	99.64396977372012	0.46231099398114506	1.144850937151372	0.31513331974275827	0.20033636575161007	3.6374723131182956	0.2398960702548182	0.2626102848307226	0.21735558083837686	0.29501925704069715	0.22501487729020267	0.7821451095905108	0.5757470628875752	2.913074005550266E-4	2.9130740055502647E-4	-30164.897112785835	0.0	-1240.961271853756
706000	-31397.018430091743	-1250.9859812894153	-30146.03244880233	18.655905513796217	2005.3440944862039	656.6075985130229	93.45717518929625	0.4291780939767323	1.144850937151372	0.31513331974275827	0.20033636575161007	3.6706052131227085	0.2398960702548182	0.2626102848307226	0.21735558083837686	0.29501925704069715	0.22501487729020267	0.7083798697005246	0.6097966501231601	2.7162800730330813E-4	2.7162800730330834E-4	-30146.03244880233	0.0	-1248.1519236716103
707000	-31403.20259544694	-1254.1644153377613	-30149.03818010918	18.44515239270235	2005.5548476072977	657.6655922282257	114.14732328416314	0.43981266485157616	1.144850937151372	0.31513331974275827	0.17057816835020984	3.7003634105241088	0.2292614993799743	0.2626102848307226	0.21735558083837686	0.29501925704069715	0.22501487729020267	0.7083798697005246	0.5738436720108238	2.931258768772038E-4	2.931258768772036E-4	-30149.03818010918	0.0	-1251.0786660112672
708000	-31391.30963754832	-1246.6440132251942	-30144.665624323123	18.466404837325637	2005.5335951626744	648.7286057557856	103.14893215724871	0.423282769561377	1.144816287140848	0.3316978650434815	0.17057816835020984	3.664725851415364	0.264899058488719	0.272394553602659	0.21735558083837686	0.29083382231798943	0.2194160432409739	0.7272739989921193	0.595358649606294	2.893507048955978E-4	2.893507048955977E-4	-30144.665624323123	0.0	-1243.6265006702156
709000	-31386.097597056105	-1252.3290592546334	-30133.768537801472	18.253440187373577	2005.7465598126264	660.4807327663661	94.63470107564171	0.44656375769051	1.144816287140848	0.3316978650434815	0.14729718022107685	3.664725851415364	0.264899058488719	0.26673351958250635	0.21735558083837686	0.29324229240812016	0.22266860717099585	0.7272739989921193	0.6007736227485226	2.938791889503211E-4	2.9387918895032087E-4	-30133.768537801472	0.0	-1249.3925169961926
710000	-31382.452168501066	-1260.6442869368136	-30121.80788156425	18.48221025079997	2005.5177897492001	670.315478435868	114.9169203226865	0.43412740864976723	1.0878919206961999	0.33919632336530037	0.18419397251841665	3.6896913162815967	0.264899058488719	0.2763518169604308	0.21735558083837686	0.2893986801878155	0.21689392201337604	0.8984587322145762	0.6089113315891009	2.796140944335264E-4	2.796140944335264E-4	-30121.80788156425	0.0	-1257.2101313182875
711000	-31387.887354874838	-1253.0613743388503	-30134.82598053599	18.862729277902403	2005.1372707220976	664.4615565610058	107.4441519031402	0.4196926135744498	1.0998999396259364	0.3485919580003108	0.17342336980329934	3.6896913162815967	0.2687008027144069	0.2733353294064341	0.21735558083837686	0.28642853097525595	0.22288055877993232	0.7390425982104841	0.5888363189007173	2.711668934115995E-4	2.7116689341159946E-4	-30134.82598053599	0.0	-1250.0314911589455
712000	-31388.962505855	-1241.805049009254	-30147.157456845747	19.051533191653245	2004.9484668083467	653.6832810301148	94.38521424168741	0.4196926135744498	1.0998999396259364	0.3432742915234189	0.17342336980329934	3.712153932050043	0.2515558534228525	0.26838172838276825	0.22595950043282406	0.28642853097525595	0.21923024020915094	0.7272440349260468	0.6143545160342718	2.8758091821920375E-4	2.8758091821920364E-4	-30147.157456845747	0.0	-1238.8829809220967
713000	-31375.70309086849	-1251.095151264709	-30124.607939603782	20.335359165546283	2003.6646408344536	668.8930961981227	91.18305905559212	0.4196926135744498	1.0998999396259364	0.27605595109933967	0.17342336980329934	3.76055974110391	0.2703683847930651	0.2698922033705039	0.22496824661221906	0.28642853097525595	0.21871101904202028	0.7272440349260468	0.5900617670649206	2.8129874148102635E-4	2.8129874148102635E-4	-30124.607939603782	0.0	-1248.229970702983
714000	-31380.43220638935	-1253.19131276917	-30127.24089362018	21.003971386451187	2002.9960286135488	670.4073104596401	109.6306396043604	0.4196926135744498	1.143465750597288	0.31293023832265654	0.14372513017585908	3.7098178825366817	0.2703683847930651	0.2698922033705039	0.22496824661221906	0.28642853097525595	0.21871101904202028	0.8501144409788147	0.6251905845017817	2.907033122719168E-4	2.907033122719166E-4	-30127.24089362018	0.0	-1249.8741004070953
715000	-31391.71244427648	-1260.1115338681705	-30131.60091040831	22.320305877753196	2001.6796941222467	688.1151923106344	95.2684159371513	0.36337985142407514	1.1997785127476628	0.31293023832265654	0.14372513017585908	3.7098178825366817	0.2703683847930651	0.2698922033705039	0.2282508908785786	0.2798815567841565	0.22197534896676016	0.8735444936680893	0.6262866435198421	2.8368569699840104E-4	2.83685696998401E-4	-30131.60091040831	0.0	-1256.9128146828257
716000	-31386.21331627712	-1270.3747430808469	-30115.838573196274	21.49079466427697	2002.509205335723	702.5522491131067	114.24038055256166	0.4359482860518197	1.1129321574018487	0.317440108355634	0.14372513017585908	3.719585933221774	0.2703683847930651	0.2726527113984239	0.2282508908785786	0.2798815567841565	0.2192148409388402	1.028640186794647	0.6327259188025035	2.681995539268292E-4	2.6819955392682937E-4	-30115.838573196274	0.0	-1266.729459824496
717000	-31391.578638473304	-1267.1019713496394	-30124.476667123665	21.975417394770297	2002.0245826052296	702.6749751449079	101.81144882191738	0.4359482860518197	1.0770285475614576	0.317440108355634	0.1796287400162502	3.719585933221774	0.2703683847930651	0.2726527113984239	0.2186735544111274	0.28945889325160773	0.2192148409388402	0.9999631481495453	0.6557691474777868	2.596546191375154E-4	2.5965461913751497E-4	-30124.476667123665	0.0	-1263.6514726446287
718000	-31403.139661463516	-1273.9597575646562	-30129.17990389886	20.71652805296526	2003.2834719470347	703.5785745255673	87.8880878912564	0.4359482860518197	1.0770285475614576	0.317440108355634	0.1796287400162502	3.719585933221774	0.2703683847930651	0.27090450342827543	0.21895476081105042	0.2909258948218332	0.2192148409388402	1.0734404297323248	0.6557691474777868	2.477039165139822E-4	2.4770391651398216E-4	-30129.17990389886	0.0	-1270.5417378801455
719000	-31391.06600238573	-1267.85910736232	-30123.20689502341	21.330140205619813	2002.6698597943803	703.7594292013259	106.77593719302526	0.4359482860518197	1.0770285475614576	0.317440108355634	0.17750076646202825	3.719585933221774	0.272496358347287	0.27090450342827543	0.21895476081105042	0.29277826479565744	0.21736247096501596	1.0734404297323248	0.6340729451827226	2.615859087196392E-4	2.615859087196394E-4	-30123.20689502341	0.0	-1264.2094691852642
720000	-31394.842478301933	-1269.0648102263765	-30125.777668075556	19.99675619622353	2004.0032438037765	698.2849871498536	112.26608744430783	0.3598416533328771	1.25240884415353	0.317440108355634	0.17750076646202825	3.620312269348644	0.272496358347287	0.2774233829570902	0.2193189030109058	0.2900890342491567	0.21316867978284654	1.0237524370660367	0.6340729451827226	2.575231087471114E-4	2.5752310874711126E-4	-30125.777668075556	0.0	-1265.4725998364968
721000	-31387.506661286687	-1260.560444246521	-30126.946217040164	21.57216616712832	2002.4278338328718	691.0332483507575	99.43996509293393	0.3598416533328771	1.25240884415353	0.317440108355634	0.17750076646202825	3.620312269348644	0.272496358347287	0.2774233829570902	0.2193189030109058	0.2900890342491567	0.21316867978284654	1.1442211496626913	0.6655007993266524	2.649995343817301E-4	2.6499953438173025E-4	-30126.946217040164	0.0	-1256.8257862103826
722000	-31397.432512305983	-1259.5819914803692	-30137.850520825614	21.134952063994835	2002.865047936005	686.152993707743	103.60674237043112	0.33723782694728455	1.2729273471908136	0.3195254317039428	0.17750076646202825	3.620312269348644	0.272496358347287	0.2708013494369536	0.2193189030109058	0.28927435647995187	0.220605391072188	1.3552773318731632	0.6608619701378402	2.661501655634222E-4	2.661501655634223E-4	-30137.850520825614	0.0	-1255.3789665607073
723000	-31396.61123148803	-1258.3932917529146	-30138.217939735114	19.955409695599666	2004.0445903044003	680.1454077801942	99.41551082038572	0.4084341939069202	1.2729273471908136	0.3195254317039428	0.17750076646202825	3.620312269348644	0.20129999138765137	0.2708013494369536	0.2193189030109058	0.2910700403252789	0.21880970722686097	1.2523305828681655	0.6775207935170476	2.733772266577049E-4	2.733772266577049E-4	-30138.217939735114	0.0	-1254.4163450824708
724000	-31402.54173333147	-1260.1739336860026	-30142.367799645468	21.169795941873712	2002.8302040581264	687.3039284646069	102.9595105626916	0.44246633315071243	1.2123479794774723	0.36131313622472994	0.16226029041079035	3.560887552094299	0.2607247086419967	0.26221393096871776	0.21955272592778843	0.2910700403252789	0.22716330277821417	0.918022271077271	0.6642190490599975	2.747115934040367E-4	2.7471159340403654E-4	-30142.367799645468	0.0	-1256.8305022892343
725000	-31383.556177528197	-1263.851566498314	-30119.704611029883	22.389969864834303	2001.6100301351657	697.5279712600116	106.36221393484458	0.40185006652975247	1.1944747709641044	0.36131313622472994	0.17510355776177647	3.606533759877641	0.2607247086419967	0.26221393096871776	0.2221642136931145	0.2884585525599528	0.22716330277821417	1.2319716504617326	0.6658805091116546	2.745831243087788E-4	2.745831243087788E-4	-30119.704611029883	0.0	-1259.8526196091123
726000	-31396.470034471284	-1264.0769154707853	-30132.3931190005	21.278138990644095	2002.721861009356	694.5167673969853	101.09298001211408	0.40185006652975247	1.1944747709641044	0.36131313622472994	0.17510355776177647	3.5953565649485024	0.2719019035711351	0.2735162767667051	0.21720646817749617	0.2950904581082466	0.21418679694755138	0.9267847238030822	0.6300704347214091	2.678190983136818E-4	2.67819098313682E-4	-30132.3931190005	0.0	-1260.754984674029
727000	-31390.958758043063	-1258.9197051068866	-30132.039052936176	21.692038715425085	2002.307961284575	687.0983582621528	110.2372925239075	0.4305893029472513	1.0321715961662563	0.3515929194256169	0.17510355776177647	3.709956590073067	0.3005860336260332	0.2735162767667051	0.21720646817749617	0.2936986112788292	0.2155786437769688	0.9267847238030822	0.6313135974272719	2.6254242612910763E-4	2.6254242612910774E-4	-30132.039052936176	0.0	-1255.521372235783
728000	-31387.60306857158	-1260.6151008017616	-30126.98796776982	20.24000595844894	2003.759994041551	686.407830639275	117.94940063591885	0.4305893029472513	1.2028077495292213	0.3515929194256169	0.17510355776177647	3.539320436710102	0.3005860336260332	0.26770812129696403	0.22961006773589748	0.286793695445059	0.21588811552207873	0.9267847238030822	0.6313135974272719	2.703800636458292E-4	2.7038006364582973E-4	-30126.98796776982	0.0	-1257.128738222345
729000	-31395.993669624495	-1268.456853695766	-30127.536815928728	20.821215480716464	2003.1787845192835	699.9697921528306	112.97571416888476	0.4241243189838814	1.2028077495292213	0.33823989944832644	0.19492156170243677	3.5636791666065966	0.27622730372953835	0.26770812129696403	0.21881037245626223	0.286793695445059	0.226687810801714	0.8362286998906647	0.6313135974272719	2.694649778239068E-4	2.6946497782390666E-4	-30127.536815928728	0.0	-1265.203137363418
730000	-31400.982763991575	-1265.1143580622918	-30135.868405929283	18.680699833617375	2005.3193001663826	688.0428327336899	97.54092746381285	0.4072930067686233	1.2028077495292213	0.3550712116635846	0.19492156170243677	3.5636791666065966	0.27622730372953835	0.2694404118511198	0.23118578807914866	0.28506140489090326	0.21431239517882755	0.855572301251659	0.6465316518740083	2.618230883627884E-4	2.618230883627879E-4	-30135.868405929283	0.0	-1261.9831188412634
731000	-31375.316166226545	-1251.8410973875484	-30123.475068838998	18.532268898395696	2005.4677311016044	661.8817582651672	92.82164305012799	0.4171714190912094	1.2028077495292213	0.34937560626216435	0.19492156170243677	3.55380075428401	0.2819229091309586	0.2694404118511198	0.2242282209690834	0.28506140489090326	0.2212699622888928	0.9990195625328854	0.6465316518740083	2.7963577141971514E-4	2.7963577141971524E-4	-30123.475068838998	0.0	-1248.4153240182663
732000	-31396.19719976782	-1253.2470251933555	-30142.950174574464	20.073020983207584	2003.9269790167923	668.9862823306814	97.1019741552313	0.4171714190912094	1.1969804573971345	0.37247249904359514	0.19492156170243677	3.5365311536346664	0.2819229091309586	0.26740488993689354	0.22626374288330964	0.28452737116826826	0.22180399601152778	0.9927202202792594	0.616650264444716	2.9039543341376336E-4	2.9039543341376336E-4	-30142.950174574464	0.0	-1249.7660443973311
733000	-31384.4143008116	-1257.1091616006618	-30127.305139210937	20.116644328157953	2003.883355671842	675.1064370061172	96.90372560718696	0.4171714190912094	1.1969804573971345	0.37247249904359514	0.19492156170243677	3.5365311536346664	0.2819229091309586	0.26729711568446207	0.22626374288330964	0.28463514542069973	0.22180399601152778	0.7963677296755831	0.6402072101993509	2.7022732036151114E-4	2.702273203615112E-4	-30127.305139210937	0.0	-1254.07531130062
734000	-31379.147622878678	-1259.736237371968	-30119.411385506708	19.782957894039452	2004.2170421059604	676.3129422623219	96.61828106213541	0.4171714190912094	1.1969804573971345	0.37247249904359514	0.1476655216238006	3.6013437194593125	0.2643663833849488	0.26729711568446207	0.22626374288330964	0.28463514542069973	0.22180399601152778	0.9856375257672224	0.62459753182393	2.8237342697667937E-4	2.823734269766797E-4	-30119.411385506708	0.0	-1256.2971662109742
735000	-31388.643335128392	-1261.4465377777396	-30127.196797350654	17.766072147867234	2006.2339278521329	673.8793055988039	101.23717977625256	0.49207213877302214	1.1223355199529241	0.3553870840611046	0.14824971910873996	3.618429134441803	0.2635264036624072	0.26729711568446207	0.22626374288330964	0.28463514542069973	0.22180399601152778	0.9068625147976472	0.6262881709880395	2.7343028603814235E-4	2.734302860381427E-4	-30127.196797350654	0.0	-1258.139321736488
736000	-31407.15939928066	-1259.849441832064	-30147.309957448597	17.98074382314838	2006.0192561768515	673.797928269043	101.35737006545438	0.41190628896039383	1.1223355199529241	0.2630370009794335	0.18580553507788256	3.75338925136696	0.2635264036624072	0.27308465184704245	0.22626374288330964	0.28364348911241827	0.21700811615722887	1.0791846135366425	0.6591428984586121	2.612256702296334E-4	2.6122567022963304E-4	-30147.309957448597	0.0	-1256.227411406624
737000	-31389.485072907402	-1265.6536396017755	-30123.831433305626	20.02268152432558	2003.9773184756743	686.0733276224857	101.89533856068702	0.41190628896039383	1.1223355199529241	0.3716729701383756	0.18580553507788256	3.644753282208018	0.2635264036624072	0.2670408557337753	0.2239744604792701	0.28543142276664124	0.2235532610203126	0.959424163622473	0.6474073097734026	2.657833176582577E-4	2.6578331765825724E-4	-30123.831433305626	0.0	-1262.2598817148603
738000	-31395.471448874523	-1270.274152597686	-30125.197296276838	18.289926471643668	2005.7100735283564	688.0141252273585	104.5549321443308	0.41190628896039383	1.1223355199529241	0.3716729701383756	0.18580553507788256	3.667426351058917	0.24085333481150809	0.2705640405085134	0.21879318829515124	0.2906126949507601	0.22003007624557447	0.9731769701318919	0.6428051540669247	2.5382279454104305E-4	2.5382279454104267E-4	-30125.197296276838	0.0	-1266.8592708053204
739000	-31396.37927053828	-1282.0825943863622	-30114.296676151916	19.512607539957184	2004.4873924600429	704.1552868891546	100.55253755737671	0.4136951253028652	1.1223355199529241	0.26155610102492255	0.18401669873541124	3.7775432201723698	0.24085333481150809	0.2709833781378871	0.21879318829515124	0.29359484283855763	0.2166285907284032	0.9731769701318919	0.6428051540669247	2.63183563556209E-4	2.6318356355620886E-4	-30114.296676151916	0.0	-1278.6895434895534
740000	-31412.140530860554	-1273.1726464335752	-30138.96788442698	19.21023440498298	2004.7897655950171	692.4498281306564	118.5997745163285	0.38724430095813633	1.148786344297653	0.2563228853086002	0.18924991445173356	3.7775432201723698	0.24085333481150809	0.27155580436357496	0.2233289041189272	0.28493849669379906	0.22017679482369795	1.0964882002856235	0.6428051540669247	2.720509232354464E-4	2.720509232354466E-4	-30138.96788442698	0.0	-1269.3398890053127
741000	-31397.7646733268	-1265.3446925390815	-30132.41998078772	18.206308101175516	2005.7936918988246	677.7681792544712	101.32094644968855	0.3480430934387363	1.1879875518170528	0.2563228853086002	0.18924991445173356	3.7775432201723698	0.24085333481150809	0.27556995685755964	0.2209008171992072	0.28335243111953434	0.22017679482369795	0.8451532669262567	0.6037705954735987	2.762422581764542E-4	2.76242258176454E-4	-30132.41998078772	0.0	-1262.1548600816334
742000	-31373.508029346496	-1264.3441460617362	-30109.16388328476	19.79556254237749	2004.2044374576226	673.7015216932349	108.64217089030596	0.4198304327309995	1.1175266809435986	0.2563228853086002	0.1612762125672176	3.8041904536380766	0.24085333481150809	0.27556995685755964	0.2209008171992072	0.28335243111953434	0.22017679482369795	0.9292939202490574	0.6138329459133962	2.75478130818445E-4	2.75478130818445E-4	-30109.16388328476	0.0	-1260.9162799133103
743000	-31380.74983807277	-1264.6557925034303	-30116.09404556934	20.182284575346614	2003.8177154246534	678.2279144380174	104.64368994917562	0.3974238621895036	1.119100467764574	0.2547490984876249	0.1612762125672176	3.8115324449000156	0.255917914091065	0.27556995685755964	0.2209008171992072	0.28335243111953434	0.22017679482369795	0.8193089569223989	0.6155032623639907	2.828716898117723E-4	2.828716898117724E-4	-30116.09404556934	0.0	-1261.4692388696687
744000	-31365.359866111048	-1263.3098564531927	-30102.050009657854	18.284510130363444	2005.7154898696365	669.2466265051966	102.81665188489815	0.3974238621895036	1.0914554947777164	0.2547490984876249	0.16482158117120005	3.8356320492828906	0.255917914091065	0.27556995685755964	0.22124071394400316	0.28470295557661124	0.21848637362182513	0.803134791451677	0.6070870474374502	2.64236913158637E-4	2.6423691315863665E-4	-30102.050009657854	0.0	-1260.2156850690824
745000	-31367.093795700668	-1265.9879293521037	-30101.105866348564	18.21226788213157	2005.7877321178685	675.814312083605	109.99769502841991	0.4071603707992622	1.0914554947777164	0.30968801841205706	0.16482158117120005	3.770623824048318	0.2562507107914469	0.2707098698144328	0.22124071394400316	0.2895630426197381	0.21848637362182513	0.6820727710055345	0.5940244621733484	2.6325251624079524E-4	2.63252516240795E-4	-30101.105866348564	0.0	-1263.0740488154213
746000	-31395.557437576877	-1267.2359247113056	-30128.321512865572	18.097900754218063	2005.902099245782	673.1723094994169	92.11962655802823	0.39812941116618145	1.1266475029690928	0.3895091665655954	0.23466468450260963	3.5864044165748767	0.2646448182216443	0.2707098698144328	0.2228407909969091	0.28796296556683215	0.21848637362182513	1.0014034577913886	0.6335641829715778	2.654210315177501E-4	2.654210315177504E-4	-30128.321512865572	0.0	-1263.8539295820249
747000	-31381.44158958615	-1255.7388786921251	-30125.702710894024	18.000200318952686	2005.9997996810473	657.636531405063	104.74282236802154	0.4091276723610825	1.1266475029690928	0.2528534681640759	0.23466468450260963	3.712061853781495	0.2646448182216443	0.2691129778293747	0.2228407909969091	0.28415950796711414	0.22388672320660122	0.962097842357014	0.638587218576204	2.9797193103450227E-4	2.979719310345026E-4	-30125.702710894024	0.0	-1252.2202762107072
748000	-31390.687460078494	-1259.752337547181	-30130.935122531315	18.86717190981778	2005.1328280901823	663.592840410949	102.99026382613546	0.3987617576831775	1.2172121783804122	0.2951687889264362	0.23466468450260963	3.5895477722857208	0.2646448182216443	0.2691129778293747	0.2228407909969091	0.28415950796711414	0.22388672320660122	0.9086529661597048	0.6193377421665544	2.703332471469002E-4	2.703332471469005E-4	-30130.935122531315	0.0	-1256.4272445244642
749000	-31390.435643026656	-1258.7193565125729	-30131.71628651408	17.955114757837194	2006.0448852421628	662.4820326673996	89.4765102712376	0.3887365272157328	1.2859891419728904	0.2951687889264362	0.23466468450260963	3.47706586612707	0.31837499125526125	0.2691129778293747	0.22604950488943984	0.28415950796711414	0.22067800931407047	0.7700656060085145	0.6229532613862475	2.790134037510512E-4	2.7901340375105174E-4	-30131.71628651408	0.0	-1255.7900065184658
750000	-31369.898512043073	-1244.1422405252285	-30125.756271517846	17.995469811637445	2006.0045301883627	639.8772185722717	90.80367675273301	0.3887365272157328	1.2859891419728904	0.2951687889264362	0.1924372867688778	3.540090853985686	0.29757740113037756	0.27848690942459664	0.22396197740352525	0.28415950796711414	0.2133916052047631	0.7768209772097316	0.6071001613432225	2.9348468085140715E-4	2.9348468085140715E-4	-30125.756271517846	0.0	-1241.139061979691
751000	-31383.914715707393	-1253.3492237026946	-30130.565492004698	17.34376884070894	2006.656231159291	654.4379438521956	93.72210787668094	0.3887365272157328	1.2968127434261492	0.2951687889264362	0.12803494429661216	3.6544379496071167	0.2368090465279532	0.27053142052228957	0.22780375677206224	0.28624739595487114	0.21541742675077613	0.7934668012890096	0.6071001613432225	2.7217606710827874E-4	2.7217606710827906E-4	-30130.565492004698	0.0	-1250.339729365139
752000	-31377.36985166721	-1250.0132566650407	-30127.35659500217	18.8702734222905	2005.1297265777096	649.9436771378487	110.50804922473337	0.3887365272157328	1.2920334287208908	0.2999481036316945	0.12803494429661216	3.6544379496071167	0.2368090465279532	0.27053142052228957	0.22513405997831887	0.28891709274861455	0.21541742675077613	0.8030036024374173	0.6090303921352596	2.8245696630514565E-4	2.8245696630514543E-4	-30127.35659500217	0.0	-1246.7924916429436
753000	-31371.013086979852	-1248.7634702541582	-30122.249616725694	16.467870543627807	2007.532129456372	645.1627371504688	99.25684426744857	0.4534805826120071	1.2053604342007154	0.2999481036316945	0.1189113929023779	3.6544379496071167	0.2678615370460886	0.27053142052228957	0.22513405997831887	0.2889169537498818	0.21541756574950888	0.9850167994093753	0.6700587184661658	2.8749000640970095E-4	2.874900064097006E-4	-30122.249616725694	0.0	-1245.2716370979233
754000	-31364.74138545598	-1241.3020134695698	-30123.439371986413	18.106099697988046	2005.8939003020118	641.8283476455284	96.7156305789333	0.46065368121474737	1.1430322298029276	0.2999481036316945	0.18123959730016564	3.6472648510043766	0.2678615370460886	0.27053142052228957	0.22513405997831887	0.2889169537498818	0.21541756574950888	0.8673042447381274	0.6603215161769805	2.7598106743053843E-4	2.7598106743053854E-4	-30123.439371986413	0.0	-1238.097723706516
755000	-31355.72085930291	-1248.2592695128437	-30107.461589790066	18.13326514817479	2005.8667348518252	651.2622416208659	95.34197696801297	0.46065368121474737	1.1430322298029276	0.2999481036316945	0.18123959730016564	3.6472648510043766	0.2678615370460886	0.27053142052228957	0.22513405997831887	0.28132243425507253	0.22301208524431815	0.8542694891248045	0.6392110032382448	2.9295506174855887E-4	2.929550617485585E-4	-30107.461589790066	0.0	-1245.0591482750883
756000	-31368.10271262324	-1242.9889194116374	-30125.113793211603	19.379146941945944	2004.620853058054	643.4846079998855	91.88186230633136	0.46065368121474737	1.1430322298029276	0.2906036560728536	0.18123959730016564	3.6566092985632177	0.2678615370460886	0.26878530138575457	0.22688017911485386	0.28132243425507253	0.22301208524431815	0.9626479327415645	0.6233355171786159	2.891676446814643E-4	2.891676446814641E-4	-30125.113793211603	0.0	-1239.6142226357
757000	-31358.344890524993	-1247.5115780409672	-30110.833312484025	19.60249426070081	2004.3975057392993	648.0554063660934	105.98119109957113	0.46065368121474737	1.1430322298029276	0.2906036560728536	0.18123959730016564	3.6566092985632177	0.2678615370460886	0.26878530138575457	0.22688017911485386	0.2806958738445384	0.22363864565485225	1.0261389804789098	0.6279790609486353	2.9235963913773385E-4	2.923596391377337E-4	-30110.833312484025	0.0	-1243.8618008683045
758000	-31360.91183065716	-1257.2635375090351	-30103.648293148126	20.03020150610362	2003.9697984938964	662.4033936276713	116.18389589248571	0.42885036035155	1.2271210736684648	0.3265632126104653	0.18123959730016564	3.568364219023266	0.2678615370460886	0.26878530138575457	0.22348621089772935	0.28408984206166293	0.22363864565485225	1.1244270510050758	0.6279790609486353	2.8999902867805417E-4	2.899990286780544E-4	-30103.648293148126	0.0	-1253.3376433108112
759000	-31364.864401958403	-1255.6282620994884	-30109.236139858913	20.079674922009495	2003.9203250779906	665.0100947711935	105.90579272632014	0.42885036035155	1.219763275645698	0.3265632126104653	0.16344063030799427	3.593520984038204	0.2678615370460886	0.26878530138575457	0.22348621089772935	0.28408984206166293	0.22363864565485225	1.0383508762200926	0.6491796440663309	2.628967199535244E-4	2.628967199535247E-4	-30109.236139858913	0.0	-1252.0354338194463
760000	-31376.740140857222	-1255.816959672337	-30120.923181184884	19.50458581332263	2004.4954141866774	666.6569984238921	96.49057316101445	0.381596610986405	1.2228735212330708	0.3265632126104653	0.1902136677870067	3.610891450336964	0.2678615370460886	0.2693462877959108	0.2223847053680736	0.2831851455034758	0.22508386133253894	0.9198468042307956	0.6263195589617249	2.804389238894009E-4	2.8043892388940117E-4	-30120.923181184884	0.0	-1252.5110559435886
761000	-31363.016624601936	-1254.0166481091762	-30108.99997649276	19.124377155814756	2004.8756228441853	658.4224708174163	90.88525730152931	0.381596610986405	1.1893785603583753	0.3265632126104653	0.1902136677870067	3.6443864112116593	0.2678615370460886	0.2693462877959108	0.2223847053680736	0.2831851455034758	0.22508386133253894	1.2180615600914586	0.6855041186253796	2.7525982006576527E-4	2.7525982006576543E-4	-30108.99997649276	0.0	-1250.1829875126245
762000	-31390.127946559183	-1259.9292747105108	-30130.198671848673	18.560636152404147	2005.4393638475958	668.5296934592242	103.0205898693605	0.381596610986405	1.1582092833699436	0.3431045556577397	0.17367232473973235	3.6755556882000913	0.2678615370460886	0.2693462877959108	0.23130699424952048	0.28897769939019496	0.21036901856437287	1.2848535162117325	0.6855041186253796	2.6882536299660114E-4	2.688253629966012E-4	-30130.198671848673	0.0	-1255.8576624106079
763000	-31375.039069099585	-1257.6206511016405	-30117.418417997946	18.468337038230512	2005.5316629617696	662.6810976590702	98.36707725161016	0.381596610986405	1.213096578005326	0.32646925950767175	0.18513542667278843	3.6206683935647086	0.27303373126310043	0.2693462877959108	0.23130699424952048	0.28059892201747894	0.21874779593708887	0.9885424442389639	0.6403210495445404	2.8411901708760303E-4	2.841190170876022E-4	-30117.418417997946	0.0	-1254.1472619826038
764000	-31376.12664301337	-1250.8458669405886	-30125.28077607278	19.709810382504784	2004.2901896174951	656.0196259573311	94.88980322900876	0.3881982357670124	1.213096578005326	0.32646925950767175	0.18513542667278843	3.614066768784101	0.27303373126310043	0.2693462877959108	0.22597739700159375	0.291344131249133	0.21333218395336156	1.006031476300738	0.6542149321330339	2.835023287703945E-4	2.835023287703944E-4	-30125.28077607278	0.0	-1247.3718217417413
765000	-31371.60822242473	-1254.0166276488224	-30117.591594775906	19.080665819955925	2004.9193341800442	655.4441433881495	97.00444521041433	0.3881982357670124	1.213096578005326	0.32646925950767175	0.18513542667278843	3.614066768784101	0.27303373126310043	0.27188917245751115	0.22116960779821176	0.28447750802893385	0.22246371171534232	1.1672249088971771	0.6542149321330339	2.9145649505618013E-4	2.9145649505618034E-4	-30117.591594775906	0.0	-1250.1788306562498
766000	-31364.84156148481	-1254.163612550375	-30110.677948934434	19.09669656269998	2004.9033034373	659.1979364561447	104.91076337968228	0.3881982357670124	1.213096578005326	0.32646925950767175	0.18513542667278843	3.614066768784101	0.27303373126310043	0.2742563040075466	0.22116960779821176	0.28447750802893385	0.2200965801653069	1.19953126175201	0.6685177272345674	2.716323866558255E-4	2.716323866558255E-4	-30110.677948934434	0.0	-1250.232899423152
767000	-31363.213034785196	-1253.7243709989052	-30109.48866378629	19.36402498491209	2004.635975015088	659.8320128376394	96.94401367860131	0.37952644300922084	1.213096578005326	0.380524497659064	0.18513542667278843	3.5600115306327087	0.281705524020892	0.2742563040075466	0.2296305995957019	0.28089280748629136	0.21522028891045927	1.3357753683879983	0.6843766089395844	2.778633603839555E-4	2.778633603839556E-4	-30109.48866378629	0.0	-1249.585003298467
768000	-31372.101338721637	-1255.9850442696707	-30116.116294451967	18.693355187131207	2005.3066448128689	661.2750844491619	94.01291740132503	0.37610755728436956	1.213096578005326	0.380524497659064	0.18513542667278843	3.56343041635756	0.281705524020892	0.2754214806937039	0.2296305995957019	0.279727630800134	0.21522028891045927	1.293843802374051	0.6398081655925859	2.90492895765324E-4	2.9049289576532416E-4	-30116.116294451967	0.0	-1251.930356070457
769000	-31389.048613662562	-1252.8952817632373	-30136.153331899324	16.366031397140762	2007.6339686028593	649.8109708874262	94.93659439010483	0.3848351705889841	1.213096578005326	0.380524497659064	0.18513542667278843	3.5547028030529453	0.281705524020892	0.2754214806937039	0.2296305995957019	0.279727630800134	0.21522028891045927	1.2456533294020833	0.6915730645498508	2.779819156213027E-4	2.779819156213028E-4	-30136.153331899324	0.0	-1248.951924801446
770000	-31402.46421379824	-1258.6213695109423	-30143.842844287297	19.984044820159	2004.015955179841	669.9036103259419	103.71315938298514	0.36172394908857974	1.1271084268678502	0.40363571915946833	0.18513542667278843	3.640690954190421	0.281705524020892	0.2768888412350353	0.22816323905437047	0.279727630800134	0.21522028891045927	0.9954158109147159	0.6638805385309428	2.6290993554237434E-4	2.629099355423744E-4	-30143.842844287297	0.0	-1255.1376776386307
771000	-31415.21217056066	-1272.889371735114	-30142.322798825546	19.124473629869026	2004.875526370131	688.8465338766026	101.56284655835994	0.36172394908857974	1.1417335111154097	0.40363571915946833	0.19643643111770628	3.6260658699428614	0.27040451957597417	0.2705974495421727	0.23162709985624796	0.279727630800134	0.21804781980144441	1.283053081301415	0.6570153733723116	2.747453859852128E-4	2.7474538598521293E-4	-30142.322798825546	0.0	-1268.8301491488633
772000	-31393.304255354997	-1269.3351107946085	-30123.96914456039	18.688927317507115	2005.311072682493	680.9480901820474	108.60976717669477	0.4731266915683925	1.1491429242530153	0.2922329766796556	0.18404339558785732	3.6260658699428614	0.27538814196821765	0.2686412934103451	0.23162709985624796	0.279727630800134	0.22000397593327203	1.2606038149142962	0.6963702135034208	2.759406433880798E-4	2.7594064338807954E-4	-30123.96914456039	0.0	-1265.2471226309513
773000	-31394.772857957236	-1275.251032461735	-30119.5218254955	19.596691078694974	2004.403308921305	688.8773329132915	93.68553401403638	0.4019957057791171	1.1184600094961148	0.3616480906693957	0.1936030282101835	3.6260658699428614	0.29822729590232727	0.2686412934103451	0.22600609710573177	0.279727630800134	0.22562497868378822	1.2606038149142962	0.6786686163473483	2.7280847790537487E-4	2.728084779053748E-4	-30119.5218254955	0.0	-1271.3223279854947
774000	-31403.402921775913	-1276.605363695646	-30126.797558080267	20.67452062205142	2003.3254793779486	692.0291901202381	113.96037309877073	0.4019957057791171	1.3286083065033294	0.3616480906693957	0.1936030282101835	3.415917572935647	0.29822729590232727	0.2686412934103451	0.22667227863601289	0.28889530022478804	0.2157911277288531	1.3465761100882028	0.6771689233529131	2.5267958661770966E-4	2.526795866177092E-4	-30126.797558080267	0.0	-1272.3624839091153
775000	-31420.42853117983	-1272.0209226946056	-30148.407608485224	20.278782327351298	2003.7212176726487	688.1086546804779	113.99277290235644	0.3923241929650412	1.298107717617335	0.3616480906693957	0.19098512816557714	3.457391378688044	0.2995434918946071	0.26941220925226345	0.22667227863601289	0.28889530022478804	0.21502021188693474	1.5189192872089867	0.6871531267456736	2.5694514809421594E-4	2.5694514809421594E-4	-30148.407608485224	0.0	-1267.4199168642454
776000	-31407.544297833803	-1268.443124771964	-30139.10117306184	19.081423193846692	2004.9185768061534	678.9363744169929	105.50270111990855	0.3923241929650412	1.298107717617335	0.3616480906693957	0.19098512816557714	3.457391378688044	0.2995434918946071	0.2695081168844082	0.22492751915459722	0.29187668624998453	0.21368767771100922	1.3427234004167705	0.6859193687107895	2.815663730404769E-4	2.815663730404771E-4	-30139.10117306184	0.0	-1264.2050872840186
777000	-31394.025890780482	-1271.2653644260579	-30122.760526354425	20.249193718671126	2003.7508062813288	688.6342062967706	111.17846625373565	0.47289150823410453	1.136538798671763	0.44264969434590423	0.15104278238521748	3.4973337244684037	0.2995434918946071	0.2653052971756926	0.22492751915459722	0.29187668624998453	0.21789049741972474	1.0984848272763532	0.6420338291091742	2.7228118487025764E-4	2.722811848702573E-4	-30122.760526354425	0.0	-1267.4909252953216
778000	-31401.7900742382	-1266.0412934779429	-30135.74878076026	21.282785858899228	2002.7172141411008	687.8473685495633	101.02011387350039	0.47289150823410453	1.146635758980651	0.4325527340370161	0.15104278238521748	3.4973337244684037	0.2995434918946071	0.26848606844399076	0.22492751915459722	0.2862496856651793	0.2203367267362319	0.919023605158445	0.6265269755810677	2.6796539297245574E-4	2.6796539297245574E-4	-30135.74878076026	0.0	-1262.7321938082657
779000	-31386.99513274612	-1268.8752062141095	-30118.11992653201	19.524385876964413	2004.4756141230355	688.64081457229	100.20557934875846	0.40032339772324776	1.2082088700133742	0.2558353810375461	0.15104278238521748	3.7107019357664752	0.2738876330741397	0.26848606844399076	0.22275033500576827	0.2862496856651793	0.22251391088506084	1.0324070803295853	0.6552701176702025	2.659869536647574E-4	2.659869536647576E-4	-30118.11992653201	0.0	-1265.3528669050977
780000	-31377.11231087421	-1270.1268465530911	-30106.98546432112	19.391983310728875	2004.6080166892712	690.4652941159841	108.96644411625635	0.4111113199565441	1.2082088700133742	0.2558353810375461	0.1881623655725531	3.67358235257914	0.2630997108408434	0.272552538629528	0.22275033500576827	0.2839840014009446	0.2207131249637583	1.1338634008110378	0.6684231681121214	2.593937288550601E-4	2.593937288550599E-4	-30106.98546432112	0.0	-1266.3357186217308
781000	-31393.003748145667	-1271.400207176623	-30121.603540969045	19.90536584372419	2004.0946341562758	692.6166385399354	112.31885253364904	0.4220797114417654	1.2082088700133742	0.2558353810375461	0.1881623655725531	3.6545975450233947	0.2711161269113669	0.272552538629528	0.22275033500576827	0.28440769656927367	0.22028942979542923	1.0119300609023008	0.6693256409855203	2.6146655868733334E-4	2.6146655868733345E-4	-30121.603540969045	0.0	-1267.818226286253
782000	-31386.21571503552	-1269.3158297647258	-30116.899885270795	18.284490602371	2005.715509397629	687.8934514955496	112.29502266982612	0.3804813173372542	1.206511973389554	0.2974337751420573	0.18985926219637328	3.6545975450233947	0.2711161269113669	0.272552538629528	0.22275033500576827	0.28440769656927367	0.22028942979542923	1.1861136353566408	0.6478686058432735	2.7373101860408365E-4	2.7373101860408327E-4	-30116.899885270795	0.0	-1265.352151102557
783000	-31367.608458590763	-1263.1169964063924	-30104.49146218437	19.63643932296936	2004.3635606770306	679.1844538261747	94.48874060526079	0.40507958437983177	1.206511973389554	0.2974337751420573	0.18985926219637328	3.6545975450233947	0.24651785986878932	0.26284147201196084	0.2194848569495291	0.28713500547577836	0.2305386655627308	1.0275522348689696	0.6596839494674611	2.614939987516813E-4	2.614939987516813E-4	-30104.49146218437	0.0	-1259.670281216931
784000	-31383.263049740213	-1267.5359688868457	-30115.72708085337	17.61416880145439	2006.3858311985457	684.623836321964	107.97089198661794	0.40507958437983177	1.206511973389554	0.2974337751420573	0.18985926219637328	3.6545975450233947	0.24651785986878932	0.274363334949265	0.2194848569495291	0.2879959508031852	0.2181558572980198	1.2546347962675846	0.6451009355819872	2.7888466107326153E-4	2.788846610732614E-4	-30115.72708085337	0.0	-1263.4601740731273
785000	-31371.68210598162	-1264.5827974216752	-30107.099308559948	19.4053244482472	2004.5946755517527	677.054221333051	117.62753753531649	0.40507958437983177	1.206511973389554	0.2974337751420573	0.186150545825854	3.658306261393914	0.24651785986878932	0.274363334949265	0.22659859929299414	0.2808822084597202	0.2181558572980198	1.0052291409193945	0.6451009355819872	2.7296330617730143E-4	2.729633061773013E-4	-30107.099308559948	0.0	-1260.9314439156597
786000	-31371.40500626213	-1267.0502540900025	-30104.35475217213	19.86479016382659	2004.1352098361733	681.8582416547404	116.37562738826372	0.40507958437983177	1.206511973389554	0.2974337751420573	0.186150545825854	3.658306261393914	0.24651785986878932	0.26887786642033823	0.22659859929299414	0.2808822084597202	0.22364132582694657	1.1368376084839273	0.6796995433100993	2.772440174966757E-4	2.772440174966753E-4	-30104.35475217213	0.0	-1263.1379084072303
787000	-31375.710577061887	-1267.900013972496	-30107.81056308939	20.189781523126822	2003.8102184768732	685.3441087112058	108.03872139452756	0.45870129678756566	1.1953289867755077	0.30861676175610364	0.186150545825854	3.6046845489861803	0.24651785986878932	0.26887786642033823	0.22510605718196358	0.2900706440836597	0.2159454323140376	1.1983049218596118	0.6536241942983683	2.5730574367825146E-4	2.573057436782515E-4	-30107.81056308939	0.0	-1263.9916313816848
788000	-31379.713239859957	-1264.0624694772807	-30115.650770382676	18.219589147058404	2005.7804108529415	673.7643866495644	113.17106459017452	0.45870129678756566	1.1882817698866712	0.308930618298564	0.1772221726045052	3.6114179093325567	0.25544623309013814	0.2686363306643451	0.2253475929379567	0.28107361151738086	0.22494246488031644	1.471892640982952	0.6792204762081834	2.8074889199629897E-4	2.8074889199629865E-4	-30115.650770382676	0.0	-1259.495566897826
789000	-31376.77864461704	-1251.8412986537703	-30124.93734596327	18.087275478490998	2005.912724521509	656.0371213396606	99.94026715950415	0.45870129678756566	1.1882817698866712	0.34345814859369084	0.18241239550871163	3.5374581808919188	0.28968820833144293	0.25950317044529025	0.22290916084797652	0.2926452038264159	0.22494246488031644	1.1665594524099403	0.6431900043826911	2.905715687541789E-4	2.905715687541785E-4	-30124.93734596327	0.0	-1247.9773969801397
790000	-31379.100891811424	-1258.2137060201362	-30120.88718579129	18.405961845086143	2005.594038154914	667.6932511917823	104.94758694213681	0.45870129678756566	1.1882817698866712	0.34345814859369084	0.1900475435500433	3.55706392247834	0.2624473187036902	0.26368195432552183	0.22290916084797652	0.2884664199461843	0.22494246488031644	1.0040467697551338	0.6527117434046794	2.8333491551671023E-4	2.8333491551671034E-4	-30120.88718579129	0.0	-1254.648802138733
791000	-31393.867852978823	-1261.536079552335	-30132.33177342649	18.570859701539657	2005.4291402984604	672.654965629724	94.39188347266806	0.4394556518132607	1.2157311099674464	0.4002527209938216	0.21221670996523498	3.469896488556547	0.2624473187036902	0.26368195432552183	0.22862654141202549	0.28842619188076385	0.21926531238168798	1.0333145257833454	0.6491587464021986	2.643835700906708E-4	2.6438357009067067E-4	-30132.33177342649	0.0	-1258.068304179353
792000	-31394.666923283025	-1256.2948958959587	-30138.372027387068	17.297978420344055	2006.702021579656	660.1384751684618	97.55240320784854	0.42763521529581944	1.2402353029950868	0.38756896448362244	0.21221670996523498	3.469896488556547	0.2624473187036902	0.27285133612790313	0.220907761674133	0.286975589816275	0.21926531238168798	1.0333145257833454	0.6276828970925549	2.742827156335684E-4	2.7428271563356834E-4	-30138.372027387068	0.0	-1252.7631896020173
793000	-31383.719186878945	-1253.6370363802487	-30130.082150498696	17.935666146837445	2006.0643338531625	655.9199543527089	95.69111013635136	0.42763521529581944	1.3281526101611134	0.3211320396101576	0.18081583841204127	3.469896488556547	0.2723678079643221	0.2694622602904198	0.22248888418006063	0.286975589816275	0.22107326571324365	1.0901719739160873	0.6382389065074031	2.9150655000824215E-4	2.9150655000824215E-4	-30130.082150498696	0.0	-1249.9670821243371
794000	-31376.691119843297	-1257.6009849945387	-30119.090134848757	19.727182396680725	2004.2728176033193	663.1101522009304	101.82556386719746	0.429226763489982	1.2723309470938402	0.3211320396101576	0.22334745869465433	3.4815949831470445	0.2723678079643221	0.2694622602904198	0.221802337420826	0.28766213657550965	0.22107326571324365	0.8657242185667248	0.6074512249395454	2.781152003723015E-4	2.7811520037230165E-4	-30119.090134848757	0.0	-1254.3535391172495
795000	-31383.196313998	-1253.7859861350767	-30129.410327862923	18.09021080567822	2005.9097891943218	650.9967996013688	110.42644902742424	0.429226763489982	1.0626652836120938	0.3445751958864858	0.19990430241832619	3.691260646628791	0.2723678079643221	0.2694622602904198	0.221802337420826	0.28766213657550965	0.22107326571324365	0.7877115853790586	0.6074512249395454	2.8698030821741567E-4	2.869803082174158E-4	-30129.410327862923	0.0	-1250.5861674984499
796000	-31396.98223810467	-1259.7614184249023	-30137.220819679766	18.20876946694736	2005.7912305330526	667.617484159433	102.2759500862857	0.40108499831293504	1.2103212964789867	0.3445751958864858	0.19990430241832619	3.533120469634781	0.3109937372684863	0.2694622602904198	0.221802337420826	0.28766213657550965	0.22107326571324365	0.7877115853790586	0.6128993016570913	2.649120352582243E-4	2.649120352582244E-4	-30137.220819679766	0.0	-1256.7008514840522
797000	-31409.19606540474	-1267.3668003883513	-30141.82926501639	18.73446635452878	2005.2655336454711	682.1721474194493	104.31904335384773	0.40108499831293504	1.207434939784211	0.3445751958864858	0.19990430241832619	3.5360068263295568	0.3109937372684863	0.2714708605622706	0.22117991802996917	0.2862759556945157	0.22107326571324365	0.7792267709188857	0.606825381510272	2.5470951717853686E-4	2.547095171785369E-4	-30141.82926501639	0.0	-1264.3369482408327
798000	-31394.001085020944	-1254.7043673705612	-30139.296717650384	18.622333026917097	2005.3776669730828	662.8848408769585	104.80780272880426	0.40108499831293504	1.1326475758520287	0.3445751958864858	0.14955329195169642	3.661145200728369	0.3109937372684863	0.26649350105027697	0.22117991802996917	0.2933554931521188	0.2189710877676342	0.7792267709188857	0.6073531412868642	2.8212652303561656E-4	2.821265230356169E-4	-30139.296717650384	0.0	-1251.5911229479548
799000	-31398.701624637233	-1259.1297082595167	-30139.571916377718	19.149726583176193	2004.8502734168237	670.404228276273	95.12540779537447	0.3831285807305618	1.1326475758520287	0.33570058534919006	0.16750970953406968	3.661145200728369	0.319868347805782	0.26649350105027697	0.22117991802996917	0.2933554931521188	0.2189710877676342	0.9085823865930368	0.6191085277515112	2.816345419776272E-4	2.8163454197762734E-4	-30139.571916377718	0.0	-1255.859405596979
800000	-31395.972206858893	-1252.7535245667682	-30143.218682292125	19.350013278142264	2004.6499867218577	661.48581778047	104.03148460428837	0.3831285807305618	1.184508558026106	0.33570058534919006	0.16750970953406968	3.5925095378308503	0.3366430285292234	0.26649350105027697	0.22689200901577664	0.28483981768449973	0.22177467224944578	0.9940190678434522	0.6162893619760007	2.8909844358044294E-4	2.8909844358044305E-4	-30143.218682292125	0.0	-1249.2006508734864
801000	-31392.084390621272	-1254.4454740474991	-30137.638916573775	17.63241323032847	2006.3675867696716	657.4339787006077	106.14845541405053	0.35218222444842107	1.1983192539239589	0.33570058534919006	0.16750970953406968	3.609645198215138	0.3366430285292234	0.27353771759034645	0.22371847366095973	0.28483981768449973	0.21790399106419323	0.9219264335468935	0.6162539105948495	2.8716931178779793E-4	2.8716931178779875E-4	-30137.638916573775	0.0	-1251.0193557775713
802000	-31387.534061445775	-1258.1109067170025	-30129.42315472877	18.368550370548466	2005.6314496294515	660.922267975382	113.04098432576907	0.35218222444842107	1.1983192539239589	0.33570058534919006	0.13173279233182905	3.6454221154173787	0.3366430285292234	0.26230371657888074	0.23433483671847416	0.2819677195859399	0.22139372711670438	0.9254507544902599	0.6353774547825475	2.873445852539249E-4	2.8734458525392473E-4	-30129.42315472877	0.0	-1254.616051287509
803000	-31392.824796546007	-1257.2588550787852	-30135.565941467223	17.09309600887777	2006.9069039911221	654.8677794261662	87.16135615334083	0.3483967048539726	1.275774674944548	0.33570058534919006	0.20932694599046306	3.5678279617587445	0.2629731271030828	0.26230371657888074	0.22695290779233676	0.2895867782278956	0.22115659740088606	0.8543448971421842	0.6353774547825475	2.8799567309426987E-4	2.879956730942698E-4	-30135.565941467223	0.0	-1254.161780989568
804000	-31379.821541357513	-1257.3089034730338	-30122.51263788448	17.781173857178487	2006.2188261428214	657.0300914814715	100.55182188887	0.3483967048539726	1.275774674944548	0.33570058534919006	0.20932694599046306	3.5678279617587445	0.2629731271030828	0.2685226644327739	0.22695290779233676	0.2833678303740024	0.22115659740088606	1.1110915769021377	0.6461887084836991	2.795293688045932E-4	2.795293688045932E-4	-30122.51263788448	0.0	-1253.5769310183534
805000	-31399.826866372645	-1271.3920708647486	-30128.434795507896	18.973936034468156	2005.0260639655319	681.0091464314195	118.44578348037615	0.4230788007708403	1.275774674944548	0.2567230270648252	0.21362240835796023	3.5678279617587445	0.2629731271030828	0.2685226644327739	0.22353596163022293	0.2854375815785221	0.22250379235848022	0.9769640505604515	0.6461887084836991	2.821567506691186E-4	2.821567506691183E-4	-30128.434795507896	0.0	-1267.7693245001155
806000	-31406.709364279508	-1277.7274809840255	-30128.98188329548	17.4630530156925	2006.5369469843074	689.9341929411679	102.13905730547987	0.4701239894281137	1.2017318832343666	0.318655675952175	0.21334307997640184	3.533172244305861	0.2629731271030828	0.2685226644327739	0.22353596163022293	0.2854375815785221	0.22250379235848022	0.7999997334678068	0.6342799337329504	2.8310046667076784E-4	2.831004666707677E-4	-30128.98188329548	0.0	-1274.6084547367575
807000	-31394.538974681298	-1270.8127626068915	-30123.726212074405	19.53703151603076	2004.4629684839692	688.7333363378644	102.86257496898482	0.4701239894281137	1.2017318832343666	0.318655675952175	0.21334307997640184	3.533172244305861	0.2629731271030828	0.2685226644327739	0.22353596163022293	0.28211001311736816	0.22583136081963415	0.790834656961067	0.5933263948281566	2.7451871085635806E-4	2.745187108563581E-4	-30123.726212074405	0.0	-1267.725778517061
808000	-31385.629092127296	-1274.3136621465726	-30111.315429980725	20.002454859314245	2003.9975451406858	692.3286610553022	117.73465289253105	0.4479942414655463	1.240905085841282	0.32746194531231304	0.1962996253320537	3.524365974945723	0.2629731271030828	0.2685226644327739	0.22353596163022293	0.28950126455413505	0.2184401093828673	0.9551161062747726	0.6263473944353334	2.692179299008462E-4	2.692179299008462E-4	-30111.315429980725	0.0	-1270.7781109638045
809000	-31380.8357859783	-1275.4600289890805	-30105.37575698922	18.97136313144953	2005.0286368685504	695.620242511976	114.4110159091006	0.4239010791421491	1.240905085841282	0.32746194531231304	0.1962996253320537	3.54845913726912	0.2629731271030828	0.26525965476028024	0.22679897130271656	0.28950126455413505	0.2184401093828673	0.7914447291205023	0.6450089287722053	2.6968514422267425E-4	2.696851442226747E-4	-30105.37575698922	0.0	-1272.2807500000324
810000	-31389.289055998466	-1275.974136330924	-30113.31491966754	17.724836363252162	2006.275163636748	694.9812768851511	119.56226056080777	0.469609490805667	1.2373566031543846	0.32746194531231304	0.1962996253320537	3.5062992082924995	0.2629731271030828	0.26525965476028024	0.22679897130271656	0.29147334288128124	0.21646803105572113	1.0008945432901748	0.6450089287722053	2.5462965536289506E-4	2.5462965536289506E-4	-30113.31491966754	0.0	-1272.3708164441239
811000	-31397.496568322218	-1272.0853583870862	-30125.411209935133	17.069859857526424	2006.9301401424736	687.2812452463908	107.1621499723568	0.42679276683273965	1.2658092512519035	0.3302185683783234	0.1962996253320537	3.5179066611018976	0.2629731271030828	0.2668144023505212	0.22817792323539046	0.2887117144059174	0.2162959600081701	1.0590333860840582	0.6450089287722053	2.65747271177133E-4	2.657472711771331E-4	-30125.411209935133	0.0	-1268.4426362259132
812000	-31399.230669425324	-1271.7055256884016	-30127.525143736922	19.94611124889528	2004.0538887511048	693.8217960013404	100.07805379337601	0.42679276683273965	1.2154865619213053	0.3302185683783234	0.1962996253320537	3.568229350432496	0.2629731271030828	0.26943782661838683	0.22637571248253077	0.28695428059736156	0.21723218030172003	0.9925974541428816	0.6508650498235788	2.6872045665985865E-4	2.687204566598588E-4	-30127.525143736922	0.0	-1268.2594399165957
813000	-31392.839857392588	-1275.4992178961147	-30117.340639496473	19.306896332333807	2004.6931036676663	700.7650400131054	120.69062642134185	0.42679276683273965	1.2323105066785833	0.2976491083090051	0.1962996253320537	3.6007988105018143	0.2461491823458047	0.26943782661838683	0.22560746789229216	0.28695428059736156	0.21800042489195864	1.2469550008963053	0.65716663588333	2.6536882334486796E-4	2.653688233448678E-4	-30117.340639496473	0.0	-1271.36887415269
814000	-31407.34878255962	-1270.6466802653422	-30136.70210229428	20.08896130465473	2003.9110386953453	693.4652739804202	118.97518259909516	0.41210816359428265	1.2323105066785833	0.35872991428217543	0.16158472796106657	3.589117505138088	0.2461491823458047	0.265973319800818	0.22907197470986101	0.28695428059736156	0.21800042489195864	1.172264524898752	0.6722040238065881	2.595558874842376E-4	2.5955588748423754E-4	-30136.70210229428	0.0	-1266.6918397723157
815000	-31391.157205227966	-1267.9590083915282	-30123.198196836438	20.19172751037875	2003.8082724896212	690.5742556925564	93.95195207809795	0.3995914771314633	1.2323105066785833	0.36054179733857233	0.16158472796106657	3.589117505138088	0.2568539857522272	0.27078228998452447	0.221301936034621	0.2890598382919791	0.21885593568887463	1.166337199895048	0.6722040238065881	2.5067150631283665E-4	2.5067150631283676E-4	-30123.198196836438	0.0	-1264.2743651947344
816000	-31383.296799484247	-1261.2361732961656	-30122.060626188082	18.45799469870132	2005.5420053012988	679.8583030651996	104.14550380587995	0.3995914771314633	1.2323105066785833	0.36054179733857233	0.16158472796106657	3.589117505138088	0.2568539857522272	0.27078228998452447	0.2308822635080511	0.27947951081854905	0.21885593568887463	1.038166594628268	0.6385976172869912	2.7115527092718306E-4	2.7115527092718284E-4	-30122.060626188082	0.0	-1257.646532254753
817000	-31389.128856013747	-1259.6009044138113	-30129.527951599935	19.1911858475203	2004.8088141524797	674.24360099442	103.66079763146158	0.4112701678754311	1.1869972170661742	0.36054179733857233	0.19521932682950804	3.589117505138088	0.2568539857522272	0.27078228998452447	0.22150081769061195	0.2888609566359882	0.21885593568887463	1.032716078818915	0.6520565237435316	2.7105935971840766E-4	2.7105935971840814E-4	-30129.527951599935	0.0	-1256.0244469408904
818000	-31404.018351513354	-1262.45739828747	-30141.560953225882	20.050122188789302	2003.9498778112106	674.849180348099	118.22472691894595	0.4112701678754311	1.1869972170661742	0.36054179733857233	0.19521932682950804	3.589117505138088	0.2568539857522272	0.26909437622718796	0.22150081769061195	0.2905488703933247	0.21885593568887463	1.2414404192842068	0.6539417700018846	2.8321826247584115E-4	2.8321826247584126E-4	-30141.560953225882	0.0	-1258.302168163105
819000	-31396.409064879746	-1270.8060073572976	-30125.60305752245	18.611318237453915	2005.3886817625462	689.4827897840273	109.72008009041377	0.4112701678754311	1.239341214263925	0.3081978001408215	0.19521932682950804	3.589117505138088	0.2568539857522272	0.27119397942240114	0.2231712904980629	0.28844926719811154	0.21718546288142365	1.1531945850817436	0.6646986410428232	2.5345594476654406E-4	2.53455944766544E-4	-30125.60305752245	0.0	-1266.9845400508905
820000	-31404.218906113932	-1274.1975911279937	-30130.021314985937	17.70167925688698	2006.298320743113	693.9032407426118	110.44428571326425	0.4112701678754311	1.239341214263925	0.3325645644199728	0.19521932682950804	3.589117505138088	0.23248722147307588	0.2676212780278586	0.2231712904980629	0.28844926719811154	0.2207581642759662	1.0992013113133154	0.6646986410428232	2.508269994771821E-4	2.508269994771825E-4	-30130.021314985937	0.0	-1270.4866440947999
821000	-31399.424375616985	-1277.102784509689	-30122.321591107295	17.728163798431172	2006.271836201569	701.6748938920178	105.96036166271588	0.4112701678754311	1.239341214263925	0.3325645644199728	0.19521932682950804	3.525231590948248	0.2963731356629161	0.2676212780278586	0.22256312836523598	0.2871356293440815	0.2226799642628232	1.0992013113133154	0.6679636144930282	2.631184330724168E-4	2.631184330724168E-4	-30122.321591107295	0.0	-1273.4043580922666
822000	-31406.760002845836	-1268.8913914310253	-30137.86861141481	19.185635203907747	2004.8143647960921	696.6116497634295	103.9761602232184	0.4112701678754311	1.239341214263925	0.3325645644199728	0.19755346427996226	3.5228974534977935	0.2963731356629161	0.2661591674468016	0.22441375023623272	0.28674711805414177	0.2226799642628232	1.0340467227492791	0.6606828862610178	2.654701278039785E-4	2.654701278039784E-4	-30137.86861141481	0.0	-1265.3338015511065
823000	-31414.28545644954	-1272.0415269735183	-30142.243929476022	20.282527791839847	2003.7174722081602	701.7232136338561	109.96039539630947	0.45497945792818456	1.1956319242111717	0.3325645644199728	0.19755346427996226	3.5228974534977935	0.2963731356629161	0.2675221356452774	0.2237732514477997	0.28225198813398855	0.2264526247729337	0.877183975941263	0.6477788919869101	2.7233232403878064E-4	2.723323240387804E-4	-30142.243929476022	0.0	-1268.7264267341634
824000	-31394.221243921234	-1274.0658478901737	-30120.15539603106	19.66892376000875	2004.3310762399913	706.8376138934522	98.38879332767442	0.43375670908663577	1.2168546730527203	0.3325645644199728	0.19755346427996226	3.5582050525560955	0.26106553660461396	0.26929113365561264	0.2222541928289008	0.28225198813398855	0.22620268538149735	1.064301341934336	0.6428147393043199	2.648287767879985E-4	2.6482877678799807E-4	-30120.15539603106	0.0	-1270.509218002617
825000	-31390.29635570783	-1271.877333572179	-30118.41902213565	19.872640578583635	2004.1273594214163	701.7062294919308	112.15888456355921	0.43375670908663577	1.2168546730527203	0.3325645644199728	0.19755346427996226	3.5582050525560955	0.26106553660461396	0.27065570793467264	0.2222541928289008	0.28251627856430944	0.22457382067211645	0.9997778525913553	0.6428147393043199	2.518110867843586E-4	2.518110867843585E-4	-30118.41902213565	0.0	-1268.3508137385695
826000	-31402.788206416473	-1270.0469006941362	-30132.74130572234	19.402076439399234	2004.5979235606007	703.4516382780599	112.99128676481317	0.4359272567549978	1.0882476096498555	0.31119989461407244	0.19755346427996226	3.6868121159589604	0.28025965874215225	0.27065570793467264	0.22624418584779155	0.2834971418901692	0.21960296432736592	0.9127244571529278	0.6317434247435296	2.703234738897742E-4	2.703234738897746E-4	-30132.74130572234	0.0	-1266.639403413418
827000	-31396.272372301028	-1265.0512695171008	-30131.221102783926	20.817595412892846	2003.1824045871072	696.6992402735568	106.96659844041481	0.4359272567549978	1.2400561214882937	0.28138358392731505	0.19755346427996226	3.5648199148072797	0.28025965874215225	0.28005411656484275	0.21839652640904503	0.28194639269874566	0.21960296432736592	0.9374186660876105	0.6358001749291143	2.7402868209856415E-4	2.7402868209856394E-4	-30131.221102783926	0.0	-1261.6367924178385
828000	-31412.65744934569	-1264.5446221816949	-30148.112827163994	20.776890445511658	2003.2231095544882	705.4826981751617	102.31302914693424	0.4359272567549978	1.1452007377231515	0.3043512489133088	0.19755346427996226	3.6097655305926986	0.30720176173588204	0.28005411656484275	0.21839652640904503	0.28194639269874566	0.21960296432736592	1.0746434680066033	0.6358001749291143	2.7062684100591556E-4	2.706268410059157E-4	-30148.112827163994	0.0	-1260.9126782507633
829000	-31387.31419488121	-1265.2668595287869	-30122.047335352425	19.646366191803256	2004.3536338081967	699.7984033316069	104.5274382515143	0.42291021558065967	1.1452007377231515	0.33278398930046776	0.16912072389280325	3.6227825717670368	0.30720176173588204	0.2735610675779831	0.21646173373923783	0.28194639269874566	0.22803080598403278	0.7709497046643223	0.6101175733972866	2.6124062842417976E-4	2.6124062842417965E-4	-30122.047335352425	0.0	-1262.2426018381655
830000	-31381.70425028332	-1260.7398616539754	-30120.964388629345	20.64343055574465	2003.3565694442555	697.56496867233	106.01358974345105	0.42291021558065967	1.1452007377231515	0.33278398930046776	0.16912072389280325	3.6557563644624156	0.2742279690405032	0.2735610675779831	0.21646173373923783	0.2835664615827615	0.22641073710001697	0.7709497046643223	0.6222902209075866	2.704397354091647E-4	2.7043973540916486E-4	-30120.964388629345	0.0	-1257.676750766775
831000	-31385.403322336373	-1262.8654550121976	-30122.537867324176	20.610435462603924	2003.3895645373962	698.0255816061995	105.34187848781767	0.4412971524481942	1.1452007377231515	0.30818959594309336	0.17532818038264314	3.6557563644624156	0.2742279690405032	0.2703677736177853	0.21646173373923783	0.2867597555429593	0.22641073710001697	1.212922797939613	0.628148727336335	2.70050265423826E-4	2.7005026542382607E-4	-30122.537867324176	0.0	-1258.9259521106742
832000	-31387.29359540802	-1267.5609609787425	-30119.732634429278	19.886481972638922	2004.1135180273611	698.6783220240692	116.34766325585855	0.4412971524481942	1.1452007377231515	0.30818959594309336	0.17532818038264314	3.6557563644624156	0.2742279690405032	0.2703677736177853	0.21646173373923783	0.2867597555429593	0.22641073710001697	0.873106990987098	0.6330110630336162	2.6936176519495625E-4	2.6936176519495636E-4	-30119.732634429278	0.0	-1264.2037664336738
833000	-31388.959036476535	-1265.7743923271212	-30123.184644149413	19.63918789201557	2004.3608121079844	694.7060388415047	104.16017308948295	0.41010640467613574	1.1638427667672895	0.3412738729433496	0.17532818038264314	3.63522080619008	0.2742279690405032	0.2710132553836748	0.21576953208475916	0.2867597555429593	0.2264574569886061	0.873106990987098	0.6126743221617016	2.650315489315427E-4	2.650315489315427E-4	-30123.184644149413	0.0	-1262.537181360287
834000	-31385.901948947176	-1271.96875166622	-30113.933197280956	19.26202947880879	2004.7379705211913	704.0885331780847	113.21663893295509	0.4109187101098083	1.1808406906010762	0.3412738729433496	0.16251476514681468	3.6865366537551387	0.2179153074438135	0.2710132553836748	0.21548753565369613	0.2870417519740223	0.2264574569886061	0.9042991348964012	0.6519229633258827	2.6660043553901835E-4	2.6660043553901835E-4	-30113.933197280956	0.0	-1268.5859483903373
835000	-31373.69096541573	-1277.185083239509	-30096.50588217622	20.35840280546701	2003.641597194533	714.4362165265928	115.83792717455478	0.4109187101098083	1.1470288587567816	0.3412738729433496	0.17383618990764177	3.7090270608386064	0.2179153074438135	0.2761991793209097	0.22194987933259316	0.281571647332808	0.22027929401368854	0.8316366234766314	0.603483584690132	2.7732062878979975E-4	2.773206287897995E-4	-30096.50588217622	0.0	-1273.9018816615026
836000	-31384.80034410093	-1283.8650922153179	-30100.935251885614	19.408302799758665	2004.5916972002412	720.8826072746058	112.23135508716814	0.4420260713808392	1.1470288587567816	0.3481046708062836	0.17383618990764177	3.6710889017046417	0.2179153074438135	0.2713870120872274	0.22194987933259316	0.2863838145664903	0.22027929401368854	0.811167099297975	0.5819362323977438	2.5251796173206097E-4	2.525179617320607E-4	-30100.935251885614	0.0	-1280.72188867384
837000	-31388.77124637782	-1284.5122010275866	-30104.25904535023	19.03910821943768	2004.9608917805624	715.4027782246171	93.35603932610118	0.4420260713808392	1.0838405836402472	0.3481046708062836	0.17383618990764177	3.633637082000654	0.31855540226433565	0.273293575690808	0.21962652333223576	0.28543075406871304	0.22164914690824267	0.9030555587599819	0.6519585973210468	2.5150283893456913E-4	2.515028389345692E-4	-30104.25904535023	0.0	-1281.369671146777
838000	-31409.3712136385	-1288.1557004399338	-30121.215513198567	20.222227777294627	2003.7777722227054	731.7281203848986	111.21394509907573	0.4896977229373467	1.0838405836402472	0.3684843519688452	0.14813780862274128	3.6598129491380638	0.25002658369275743	0.26829253689435645	0.2241470239587625	0.2859112922386378	0.22164914690824267	0.8931278065028553	0.6088833918230134	2.498802563588785E-4	2.498802563588783E-4	-30121.215513198567	0.0	-1284.8695901486176
839000	-31410.07728605789	-1287.5744695939657	-30122.502816463926	20.65036884157354	2003.3496311584265	730.7977047483027	118.04399069479616	0.4590313786466305	1.0838405836402472	0.3858269306170512	0.1788041529134575	3.642470370489858	0.25002658369275743	0.26829253689435645	0.2241470239587625	0.2859112922386378	0.22164914690824267	1.1468342357769665	0.6545081009288048	2.564056160256432E-4	2.564056160256432E-4	-30122.502816463926	0.0	-1283.7032830704636
840000	-31427.00433161852	-1298.622385455406	-30128.381946163114	21.324288760495033	2002.675711239505	753.2286289187942	122.66190896858055	0.4590313786466305	1.1733378572240154	0.3858269306170512	0.1788041529134575	3.5529730969060895	0.25002658369275743	0.264257632629731	0.22839706789514327	0.28569615256688247	0.22164914690824267	1.1290885138652986	0.6563069599926875	2.5677726450095995E-4	2.5677726450096E-4	-30128.381946163114	0.0	-1294.756676376939
841000	-31420.399999610225	-1296.4355855598048	-30123.96441405042	21.18549995800865	2002.8145000419913	744.4576816049342	126.33919625638082	0.46823666572690653	1.1733378572240154	0.3858269306170512	0.1788041529134575	3.5437678098258134	0.25002658369275743	0.264257632629731	0.22226501372421525	0.29037320537936934	0.2231041482666838	1.077701203114181	0.669019780233265	2.3758894067232603E-4	2.375889406723258E-4	-30123.96441405042	0.0	-1292.6926268157247
842000	-31410.768801078113	-1297.932484229984	-30112.83631684813	21.20831700889672	2002.7916829911032	745.0221503603412	129.41061163567343	0.46823666572690653	1.1733378572240154	0.31467819959374776	0.1788041529134575	3.6149165408491166	0.25002658369275743	0.26887983659132747	0.22226501372421525	0.28742548323010364	0.22142966645435305	0.9661563919522091	0.6470393508439836	2.4578920487700317E-4	2.4578920487700333E-4	-30112.83631684813	0.0	-1294.3657644084524
843000	-31417.726035002364	-1295.1967167461103	-30122.529318256253	22.367938775652636	2001.6320612243474	745.4933463639568	121.95190025107976	0.46823666572690653	1.190031981917152	0.31467819959374776	0.1788041529134575	3.6149165408491166	0.23333245899962066	0.2699513741680881	0.22231484105768792	0.2869814699306892	0.22075231484353422	0.937804817467817	0.6356751421917434	2.50562621551649E-4	2.5056262155164925E-4	-30122.529318256253	0.0	-1291.7330882174258
844000	-31428.521393251314	-1288.5596423464424	-30139.961750904873	20.736886687753156	2003.2631133122468	740.1063249337553	114.62713742533752	0.46823666572690653	1.190031981917152	0.31467819959374776	0.1788041529134575	3.560830942125978	0.2874180577227595	0.2677345892937888	0.2290176473261152	0.2824954485365613	0.22075231484353422	0.7609312715038307	0.5958509380479	2.91016683584111E-4	2.9101668358411147E-4	-30139.961750904873	0.0	-1285.4046504815603
845000	-31411.77650543753	-1293.6876044543185	-30118.088900983214	19.870724288291076	2004.129275711709	745.2684818158593	119.3201642878417	0.46823666572690653	1.185060290508926	0.3276713858244281	0.1788041529134575	3.6092886671327298	0.23093883789355338	0.2677345892937888	0.2260013500429497	0.28240358802155696	0.22386047264170403	0.9635688836778306	0.6468318722472777	2.4736010420448664E-4	2.47360104204487E-4	-30118.088900983214	0.0	-1290.2029882470918
846000	-31402.717083419568	-1290.3975842116447	-30112.319499207922	21.45562514904704	2002.5443748509529	739.9743457693899	112.7362656806286	0.46823666572690653	1.185060290508926	0.3265406791723137	0.1788041529134575	3.6109713780332933	0.23038683364510432	0.2677345892937888	0.2260013500429497	0.28240358802155696	0.22386047264170403	0.962411246998967	0.6429800610867374	2.5013034225018814E-4	2.5013034225018825E-4	-30112.319499207922	0.0	-1286.9621691192551
847000	-31401.21290590444	-1293.6275947821175	-30107.585311122322	21.227915120792282	2002.7720848792078	741.0164713813807	118.08230026227783	0.4177882477498084	1.185060290508926	0.3265406791723137	0.21883811183144716	3.6109713780332933	0.24080129270421283	0.2692519117947988	0.22448402754193966	0.28240358802155696	0.22386047264170403	0.9041263376486572	0.6587875587146959	2.5851342980177076E-4	2.5851342980177076E-4	-30107.585311122322	0.0	-1290.2401670736017
848000	-31405.18978405316	-1289.4032955680423	-30115.78648848512	20.79541943165015	2003.20458056835	733.5821139171596	121.65127902275768	0.4641885634293729	1.185060290508926	0.31900410645129323	0.22637468455246768	3.564571062353729	0.24080129270421283	0.2694789022343449	0.22489059185125262	0.2824965102600037	0.22313399565439818	0.8580219574375045	0.6506844289707407	2.5845953741339514E-4	2.5845953741339525E-4	-30115.78648848512	0.0	-1286.07532388269
849000	-31417.844688666122	-1292.830803497409	-30125.01388516871	21.420111136467554	2002.5798888635325	740.1126625898469	117.94489959732033	0.4641885634293729	1.1433725529855439	0.3608503978423117	0.1520590289154988	3.556942187712898	0.3225872691143761	0.2701211085713082	0.22489059185125262	0.2818543039230404	0.22313399565439818	1.0776570808556114	0.6535151832922408	2.553737611466388E-4	2.553737611466388E-4	-30125.01388516871	0.0	-1289.105535441636
850000	-31408.92020980676	-1296.4130938663818	-30112.50711594038	20.71919212900611	2003.2808078709938	743.5050846877333	119.82681840978584	0.4641885634293729	1.1433725529855439	0.3827892418211865	0.1520590289154988	3.556942187712898	0.3006484251355013	0.2714227748564317	0.22489059185125262	0.28055263763791694	0.22313399565439818	1.044898124749577	0.6597100952907944	2.4251576391749413E-4	2.425157639174939E-4	-30112.50711594038	0.0	-1292.7743247515564
851000	-31415.900032352638	-1298.1946733766672	-30117.70535897597	20.94836204173579	2003.051637958264	745.6471094074327	114.42875893408456	0.45318092760736545	1.1433725529855439	0.3474371364384643	0.1520590289154988	3.603301928917628	0.3006484251355013	0.26735032904322287	0.22989715002226038	0.2835403201473644	0.21921220078715176	0.8120920646725867	0.6041796136839536	2.5465260582513573E-4	2.5465260582513524E-4	-30117.70535897597	0.0	-1295.0350638238522
852000	-31412.43313292508	-1298.1437056573827	-30114.2894272677	21.004031075041613	2002.9959689249583	754.0947677865979	122.33139309100726	0.4104362787330228	1.1793360190687396	0.3474371364384643	0.15884021170664575	3.603301928917628	0.3006484251355013	0.26735032904322287	0.22997882636399575	0.2835403201473644	0.2191305244454164	0.8120920646725867	0.6078179175474812	2.4768998529223327E-4	2.476899852922332E-4	-30114.2894272677	0.0	-1294.9399080915289
853000	-31421.13297162881	-1302.2591993814367	-30118.873772247374	20.84755890415559	2003.1524410958443	757.2033714995297	146.39064692417475	0.4104362787330228	1.1793360190687396	0.3474371364384643	0.15884021170664575	3.603301928917628	0.3006484251355013	0.27363443525574577	0.2251542853901059	0.2839922952164468	0.21721898413770097	0.9752040857830541	0.6197493399173948	2.3826646502285141E-4	2.3826646502285163E-4	-30118.873772247374	0.0	-1298.5774493521087
854000	-31407.00540233053	-1298.4382431238876	-30108.567159206643	21.141722153215948	2002.858277846784	757.5312148909929	131.1146580260422	0.4104362787330228	1.1793360190687396	0.3474371364384643	0.15884021170664575	3.603301928917628	0.3006484251355013	0.2760423794877685	0.21884797886100313	0.2839922952164468	0.221117346434781	0.7242208413459892	0.6302246752359719	2.3077618160049877E-4	2.3077618160049912E-4	-30108.567159206643	0.0	-1295.3904492080646
855000	-31417.939391972686	-1295.0514966489798	-30122.887895323707	21.594149806879532	2002.4058501931204	750.551654579538	113.55672614403167	0.4104362787330228	1.2167000492684765	0.3100731062387274	0.15884021170664575	3.632953976182499	0.2709963778706299	0.2760423794877685	0.21884797886100313	0.28595501572428	0.21915462592694782	0.8621131045733508	0.6302246752359719	2.6544620719611234E-4	2.6544620719611185E-4	-30122.887895323707	0.0	-1291.7726668938014
856000	-31427.710632410926	-1296.3979512877772	-30131.31268112315	20.886909065702554	2003.1130909342974	755.0546295532016	131.41634574545637	0.4104362787330228	1.2167000492684765	0.3100731062387274	0.15884021170664575	3.632953976182499	0.2709963778706299	0.2768209254079857	0.22264126866626474	0.2764195831428713	0.22411822278287766	0.8152395428156896	0.6298926254827704	2.2757015236913287E-4	2.2757015236913274E-4	-30131.31268112315	0.0	-1293.17417149869
857000	-31406.8864502588	-1285.1561442361512	-30121.730306022648	21.7846276252035	2002.2153723747965	742.27328450719	109.88426762906042	0.42392520819092067	1.2298329313075806	0.3319769736861195	0.15884021170664575	3.632953976182499	0.22247069892623583	0.2637089770134165	0.22264126866626474	0.2897275464990426	0.22392220782127556	0.8152395428156896	0.6205610414526906	2.481465721978486E-4	2.4814657219784865E-4	-30121.730306022648	0.0	-1282.0471257406994
858000	-31418.11344598784	-1295.7744460739714	-30122.33899991387	21.189701557164508	2002.8102984428356	757.6878138973503	134.11451581752368	0.42392520819092067	1.2298329313075806	0.3319769736861195	0.1845938940280514	3.539530798789403	0.290140193997926	0.26746121356511066	0.22264126866626474	0.2897275464990426	0.2201699712695814	0.8167778961586099	0.6413403583177962	2.3858507940434324E-4	2.3858507940434332E-4	-30122.33899991387	0.0	-1292.4964278932018
859000	-31417.713922455943	-1294.8516144819087	-30122.862307974036	21.94822801711162	2002.0517719828883	757.4176497919306	126.69204144443005	0.42222090052714994	1.2315372389713515	0.3319769736861195	0.1845938940280514	3.539530798789403	0.290140193997926	0.26746121356511066	0.22758207181375398	0.28478674335155335	0.2201699712695814	0.9658400856446611	0.6413403583177962	2.536333301914569E-4	2.536333301914574E-4	-30122.862307974036	0.0	-1291.2903131801045
860000	-31407.788723609163	-1293.8985405379308	-30113.89018307123	22.013737986057112	2001.986262013943	756.1557783982403	123.66870132106128	0.42222090052714994	1.139514940337653	0.3285749785406346	0.1845938940280514	3.6349550925685863	0.290140193997926	0.26746121356511066	0.22758207181375398	0.28478674335155335	0.2201699712695814	0.9658400856446611	0.6413403583177962	2.5075809273976185E-4	2.5075809273976185E-4	-30113.89018307123	0.0	-1290.3687532280194
861000	-31421.894322514843	-1287.8523971966517	-30134.04192531819	21.366889256096297	2002.6331107439037	754.9747071643778	114.97487230595821	0.3633097829644338	1.1540501820111584	0.3178554303779381	0.18077820051724247	3.6938662101313025	0.290140193997926	0.2718813634802103	0.2169279767864291	0.28478674335155335	0.2264039163818066	0.9658400856446611	0.6315217779398368	2.50383691643495E-4	2.503836916434947E-4	-30134.04192531819	0.0	-1284.3960468518926
862000	-31421.94759121013	-1292.372489227374	-30129.575101982755	20.045674687728635	2003.9543253122713	756.8980792125342	121.07250429677829	0.3633097829644338	1.1540501820111584	0.3178554303779381	0.18077820051724247	3.6938662101313025	0.290140193997926	0.26359648667187424	0.22521285359476517	0.28478674335155335	0.2264039163818066	0.9658400856446611	0.6429209124813073	2.554164352342724E-4	2.554164352342726E-4	-30129.575101982755	0.0	-1288.8514938421413
863000	-31424.87324602064	-1286.5753675283568	-30138.297878492285	20.388366998955924	2003.611633001044	744.8415004600176	111.41880699591738	0.36290738287242824	1.1843404446825245	0.4090665837539086	0.18077820051724247	3.572767194175971	0.290140193997926	0.26050695233135457	0.22288852755991923	0.29020060372691897	0.2264039163818066	1.1733140415125174	0.6687569544062225	2.5102636089275617E-4	2.5102636089275595E-4	-30138.297878492285	0.0	-1282.7295071139893
864000	-31416.168531259173	-1290.5013589808896	-30125.667172278285	20.2670959804082	2003.7329040195918	746.8664284172165	117.05158216899316	0.36290738287242824	1.1843404446825245	0.4130365345591577	0.18077820051724247	3.572767194175971	0.2861702431926769	0.2604880747489138	0.23020666017416527	0.2828824711126729	0.2264227939642474	1.4045880186431907	0.6687569544062225	2.5338259562240174E-4	2.533825956224016E-4	-30125.667172278285	0.0	-1286.138050080109
865000	-31426.558354629477	-1296.9476624427064	-30129.61069218677	22.570010184084765	2001.4299898159152	759.7055855749571	115.51335338396964	0.4697775011970413	1.1843404446825245	0.3436891649455878	0.21233088816666845	3.503691757815502	0.2861702431926769	0.2604880747489138	0.23020666017416527	0.2828824711126729	0.2264227939642474	1.5559421531676134	0.6929741095327725	2.3940305320783716E-4	2.3940305320783716E-4	-30129.61069218677	0.0	-1292.3391392881815
866000	-31423.506810099174	-1296.426754942803	-30127.08005515637	21.464471767185493	2002.5355282328146	754.8144550239178	126.69937822652376	0.4697775011970413	1.22074797706651	0.3436891649455878	0.21233088816666845	3.503691757815502	0.2497627108086915	0.2607789094299598	0.23058327426141145	0.2828824711126729	0.22575534519595516	1.249692367613991	0.6537679099954135	2.612851261404498E-4	2.6128512614045E-4	-30127.08005515637	0.0	-1292.2759930089146
[truncated: 9,134 more rows]
