# Supplementary material for: Circulation dynamics of West Nile virus in Germany, 2023 and 2024
Source: Virol J. 2025 Dec 18;23:58. doi: 10.1186/s12985-025-03043-8 (PMC12955091; doi:10.1186/s12985-025-03043-8)
Supplement: Supplementary file 7 — Supplementary File F2: BEAST Files. [file 12985_2025_3043_MOESM7_ESM.zip › Beast/germany.ops.txt]

Operator analysis
Operator                                          Tuning   Count      Time     Time/Op  Pr(accept) 
gtr.rates                                         0.165   89377      682688   7.64     0.2391      
frequencies                                       0.017   89230      690914   7.74     0.2359      
scale(alpha)                                      0.532   89033      690532   7.76     0.2348      
pInv                                              0.503   88977      691569   7.77     0.2336      
scale(clock.rate)                                 0.822   267889     2073482  7.74     0.2336      
up:nodeHeights(treeModel) down:clock.rate         0.978   267375     1371644  5.13     0.2317      
subtreeSlide(treeModel)                           1.901   2678300    1847547  0.69     0.2327      
Narrow Exchange(treeModel)                                2679218    1654704  0.62     0.2485      
Wide Exchange(treeModel)                                  267664     111700   0.42     0.0029      
wilsonBalding(treeModel)                                  268761     323263   1.2      0.0065      
scale(treeModel.rootHeight)                       0.14    267454     98580    0.37     0.2404      
uniform(nodeHeights(treeModel))                           2678701    2547353  0.95     0.5583      
scale(constant.popSize)                           0.642   268021     29597    0.11     0.2348      
