# Supplementary material for: Circulation dynamics of West Nile virus in Germany, 2023 and 2024
Source: Virol J. 2025 Dec 18;23:58. doi: 10.1186/s12985-025-03043-8 (PMC12955091; doi:10.1186/s12985-025-03043-8)
Supplement: Supplementary file 7 — Supplementary File F2: BEAST Files. [file 12985_2025_3043_MOESM7_ESM.zip › Beast/germany.xml]

<?xml version="1.0" standalone="yes"?>

<!-- Generated by BEAUTi v1.10.4 Prerelease #bc6cbd9                         -->
<!--       by Alexei J. Drummond, Andrew Rambaut and Marc A. Suchard         -->
<!--       Department of Computer Science, University of Auckland and        -->
<!--       Institute of Evolutionary Biology, University of Edinburgh        -->
<!--       David Geffen School of Medicine, University of California, Los Angeles-->
<!--       http://beast.community/                                           -->
<beast version="1.10.4">
	

	<!-- The list of taxa to be analysed (can also include dates/ages).          -->
	<!-- ntax=224                                                                -->
	<taxa id="taxa">
		<taxon id="PQ119458|2021|Germany">
			<date value="2021.0" direction="forwards" units="years"/>
		</taxon>
		<taxon id="4124025917|2024|Germany">
			<date value="2024.0" direction="forwards" units="years"/>
		</taxon>
		<taxon id="ED-I-294_24|2024|Germany">
			<date value="2024.0" direction="forwards" units="years"/>
		</taxon>
		<taxon id="PQ119453|2022|Germany">
			<date value="2022.0" direction="forwards" units="years"/>
		</taxon>
		<taxon id="ED-I-312_24|2024|Germany">
			<date value="2024.0" direction="forwards" units="years"/>
		</taxon>
		<taxon id="ED-I-236_24|2024|Germany">
			<date value="2024.0" direction="forwards" units="years"/>
		</taxon>
		<taxon id="ED-I-176_24|2024|Germany">
			<date value="2024.0" direction="forwards" units="years"/>
		</taxon>
		<taxon id="ED-I-264_24|2024|Germany">
			<date value="2024.0" direction="forwards" units="years"/>
		</taxon>
		<taxon id="ED-I-231_24|2024|Germany">
			<date value="2024.0" direction="forwards" units="years"/>
		</taxon>
		<taxon id="ED-I-142_24|2024|Germany">
			<date value="2024.0" direction="forwards" units="years"/>
		</taxon>
		<taxon id="ED-I-230_24|2024|Germany">
			<date value="2024.0" direction="forwards" units="years"/>
		</taxon>
		<taxon id="4224026626|2024|Germany">
			<date value="2024.0" direction="forwards" units="years"/>
		</taxon>
		<taxon id="ED-I-116_23|2023|Germany">
			<date value="2023.0" direction="forwards" units="years"/>
		</taxon>
		<taxon id="ED-I-202_24|2024|Germany">
			<date value="2024.0" direction="forwards" units="years"/>
		</taxon>
		<taxon id="ED-I-204_24|2024|Germany">
			<date value="2024.0" direction="forwards" units="years"/>
		</taxon>
		<taxon id="PQ119470|2022|Germany">
			<date value="2022.0" direction="forwards" units="years"/>
		</taxon>
		<taxon id="ED-I-476_24|2024|Germany">
			<date value="2024.0" direction="forwards" units="years"/>
		</taxon>
		<taxon id="ED-I-130_23|2023|Germany">
			<date value="2023.0" direction="forwards" units="years"/>
		</taxon>
		<taxon id="ED-I-84_23|2023|Germany">
			<date value="2023.0" direction="forwards" units="years"/>
		</taxon>
		<taxon id="ED-I-337_24|2024|Germany">
			<date value="2024.0" direction="forwards" units="years"/>
		</taxon>
		<taxon id="ED-I-100_23|2023|Germany">
			<date value="2023.0" direction="forwards" units="years"/>
		</taxon>
		<taxon id="OX442305.1|2020|Germany">
			<date value="2020.0" direction="forwards" units="years"/>
		</taxon>
		<taxon id="OX442272.1|2020|Germany">
			<date value="2020.0" direction="forwards" units="years"/>
		</taxon>
		<taxon id="LR743454.1|2019|Germany">
			<date value="2019.0" direction="forwards" units="years"/>
		</taxon>
		<taxon id="ED-I-364_24|2024|Germany">
			<date value="2024.0" direction="forwards" units="years"/>
		</taxon>
		<taxon id="ED-I-233_24|2024|Germany">
			<date value="2024.0" direction="forwards" units="years"/>
		</taxon>
		<taxon id="ED-I-81_23|2023|Germany">
			<date value="2023.0" direction="forwards" units="years"/>
		</taxon>
		<taxon id="4224024887|2024|Germany">
			<date value="2024.0" direction="forwards" units="years"/>
		</taxon>
		<taxon id="ED-I-172_24|2024|Germany">
			<date value="2024.0" direction="forwards" units="years"/>
		</taxon>
		<taxon id="ED-I-177_24|2024|Germany">
			<date value="2024.0" direction="forwards" units="years"/>
		</taxon>
		<taxon id="ED-I-179_24|2024|Germany">
			<date value="2024.0" direction="forwards" units="years"/>
		</taxon>
		<taxon id="ED-I-133_24|2024|Germany">
			<date value="2024.0" direction="forwards" units="years"/>
		</taxon>
		<taxon id="4124025032|2024|Germany">
			<date value="2024.0" direction="forwards" units="years"/>
		</taxon>
		<taxon id="ED-I-50_23|2023|Germany">
			<date value="2023.0" direction="forwards" units="years"/>
		</taxon>
		<taxon id="ED-I-113_23|2023|Germany">
			<date value="2023.0" direction="forwards" units="years"/>
		</taxon>
		<taxon id="ED-I-472_24|2024|Germany">
			<date value="2024.0" direction="forwards" units="years"/>
		</taxon>
		<taxon id="ED-I-235_24|2024|Germany">
			<date value="2024.0" direction="forwards" units="years"/>
		</taxon>
		<taxon id="ED-I-524_24|2024|Germany">
			<date value="2024.0" direction="forwards" units="years"/>
		</taxon>
		<taxon id="ED-I-117_23|2023|Germany">
			<date value="2023.0" direction="forwards" units="years"/>
		</taxon>
		<taxon id="ED-I-146_24|2024|Germany">
			<date value="2024.0" direction="forwards" units="years"/>
		</taxon>
		<taxon id="ED-I-167_24|2024|Germany">
			<date value="2024.0" direction="forwards" units="years"/>
		</taxon>
		<taxon id="ED-I-475_24|2024|Germany">
			<date value="2024.0" direction="forwards" units="years"/>
		</taxon>
		<taxon id="ED-I-474_24|2024|Germany">
			<date value="2024.0" direction="forwards" units="years"/>
		</taxon>
		<taxon id="ED-I-453_24|2024|Germany">
			<date value="2024.0" direction="forwards" units="years"/>
		</taxon>
		<taxon id="4124023673|2024|Germany">
			<date value="2024.0" direction="forwards" units="years"/>
		</taxon>
		<taxon id="04-51024-000647|2024|Germany">
			<date value="2024.0" direction="forwards" units="years"/>
		</taxon>
		<taxon id="ED-I-328_24|2024|Germany">
			<date value="2024.0" direction="forwards" units="years"/>
		</taxon>
		<taxon id="ED-I-183_24|2024|Germany">
			<date value="2024.0" direction="forwards" units="years"/>
		</taxon>
		<taxon id="M9391|2023|Germany">
			<date value="2023.0" direction="forwards" units="years"/>
		</taxon>
		<taxon id="PQ119426|2021|Germany">
			<date value="2021.0" direction="forwards" units="years"/>
		</taxon>
		<taxon id="ED-I-93_24|2024|Germany">
			<date value="2024.0" direction="forwards" units="years"/>
		</taxon>
		<taxon id="ED-I-94_24|2024|Germany">
			<date value="2024.0" direction="forwards" units="years"/>
		</taxon>
		<taxon id="ED-I-471_24|2024|Germany">
			<date value="2024.0" direction="forwards" units="years"/>
		</taxon>
		<taxon id="ED-I-143_24|2024|Germany">
			<date value="2024.0" direction="forwards" units="years"/>
		</taxon>
		<taxon id="ED-I-507_24|2024|Germany">
			<date value="2024.0" direction="forwards" units="years"/>
		</taxon>
		<taxon id="ED-I-06_24|2024|Germany">
			<date value="2024.0" direction="forwards" units="years"/>
		</taxon>
		<taxon id="ED-I-267_24|2024|Germany">
			<date value="2024.0" direction="forwards" units="years"/>
		</taxon>
		<taxon id="4124026538|2024|Germany">
			<date value="2024.0" direction="forwards" units="years"/>
		</taxon>
		<taxon id="ED-I-98_23_-1|2023|Germany">
			<date value="2023.0" direction="forwards" units="years"/>
		</taxon>
		<taxon id="4124022518|2024|Germany">
			<date value="2024.0" direction="forwards" units="years"/>
		</taxon>
		<taxon id="24_11000-P_503|2024|Germany">
			<date value="2024.0" direction="forwards" units="years"/>
		</taxon>
		<taxon id="ED-I-185_23|2023|Germany">
			<date value="2023.0" direction="forwards" units="years"/>
		</taxon>
		<taxon id="ED-I-144_24|2024|Germany">
			<date value="2024.0" direction="forwards" units="years"/>
		</taxon>
		<taxon id="ED-I-232_24|2024|Germany">
			<date value="2024.0" direction="forwards" units="years"/>
		</taxon>
		<taxon id="PQ119487|2021|Germany">
			<date value="2021.0" direction="forwards" units="years"/>
		</taxon>
		<taxon id="PQ119475|2022|Germany">
			<date value="2022.0" direction="forwards" units="years"/>
		</taxon>
		<taxon id="PQ119483|2022|Germany">
			<date value="2022.0" direction="forwards" units="years"/>
		</taxon>
		<taxon id="ED-I-184_24|2024|Germany">
			<date value="2024.0" direction="forwards" units="years"/>
		</taxon>
		<taxon id="ED-I-234_24|2024|Germany">
			<date value="2024.0" direction="forwards" units="years"/>
		</taxon>
		<taxon id="PQ119442|2022|Germany">
			<date value="2022.0" direction="forwards" units="years"/>
		</taxon>
		<taxon id="PQ119440|2022|Germany">
			<date value="2022.0" direction="forwards" units="years"/>
		</taxon>
		<taxon id="ED-I-131_23|2023|Germany">
			<date value="2023.0" direction="forwards" units="years"/>
		</taxon>
		<taxon id="ED-I-90_23|2023|Germany">
			<date value="2023.0" direction="forwards" units="years"/>
		</taxon>
		<taxon id="ED-I-99_23|2023|Germany">
			<date value="2023.0" direction="forwards" units="years"/>
		</taxon>
		<taxon id="ED-I-91_23|2023|Germany">
			<date value="2023.0" direction="forwards" units="years"/>
		</taxon>
		<taxon id="PQ119472|2022|Germany">
			<date value="2022.0" direction="forwards" units="years"/>
		</taxon>
		<taxon id="ED-I-49_23|2023|Germany">
			<date value="2023.0" direction="forwards" units="years"/>
		</taxon>
		<taxon id="ED-I-171_24|2024|Germany">
			<date value="2024.0" direction="forwards" units="years"/>
		</taxon>
		<taxon id="ED-I-215_24|2024|Germany">
			<date value="2024.0" direction="forwards" units="years"/>
		</taxon>
		<taxon id="ED-I-196_24|2024|Germany">
			<date value="2024.0" direction="forwards" units="years"/>
		</taxon>
		<taxon id="PQ119474|2021|Germany">
			<date value="2021.0" direction="forwards" units="years"/>
		</taxon>
		<taxon id="PQ119441|2022|Germany">
			<date value="2022.0" direction="forwards" units="years"/>
		</taxon>
		<taxon id="ED-I-80_23|2023|Germany">
			<date value="2023.0" direction="forwards" units="years"/>
		</taxon>
		<taxon id="ED-I-178_24|2024|Germany">
			<date value="2024.0" direction="forwards" units="years"/>
		</taxon>
		<taxon id="PQ119454|2021|Germany">
			<date value="2021.0" direction="forwards" units="years"/>
		</taxon>
		<taxon id="M9384|2023|Germany">
			<date value="2023.0" direction="forwards" units="years"/>
		</taxon>
		<taxon id="ED-I-463_24|2024|Germany">
			<date value="2024.0" direction="forwards" units="years"/>
		</taxon>
		<taxon id="ED-I-103_23|2023|Germany">
			<date value="2023.0" direction="forwards" units="years"/>
		</taxon>
		<taxon id="PQ119485|2021|Germany">
			<date value="2021.0" direction="forwards" units="years"/>
		</taxon>
		<taxon id="PQ119437|2022|Germany">
			<date value="2022.0" direction="forwards" units="years"/>
		</taxon>
		<taxon id="PQ119480|2022|Germany">
			<date value="2022.0" direction="forwards" units="years"/>
		</taxon>
		<taxon id="PQ119461|2022|Germany">
			<date value="2022.0" direction="forwards" units="years"/>
		</taxon>
		<taxon id="PQ119443|2022|Germany">
			<date value="2022.0" direction="forwards" units="years"/>
		</taxon>
		<taxon id="PQ119430|2021|Germany">
			<date value="2021.0" direction="forwards" units="years"/>
		</taxon>
		<taxon id="OX442304.1|2020|Germany">
			<date value="2020.0" direction="forwards" units="years"/>
		</taxon>
		<taxon id="OX442284.1|2020|Germany">
			<date value="2020.0" direction="forwards" units="years"/>
		</taxon>
		<taxon id="OX442308.1|2020|Germany">
			<date value="2020.0" direction="forwards" units="years"/>
		</taxon>
		<taxon id="PQ119477|2022|Germany">
			<date value="2022.0" direction="forwards" units="years"/>
		</taxon>
		<taxon id="PQ119482|2021|Germany">
			<date value="2021.0" direction="forwards" units="years"/>
		</taxon>
		<taxon id="PQ119429|2021|Germany">
			<date value="2021.0" direction="forwards" units="years"/>
		</taxon>
		<taxon id="OX442296.1|2020|Germany">
			<date value="2020.0" direction="forwards" units="years"/>
		</taxon>
		<taxon id="OX442300.1|2020|Germany">
			<date value="2020.0" direction="forwards" units="years"/>
		</taxon>
		<taxon id="PQ119444|2021|Germany">
			<date value="2021.0" direction="forwards" units="years"/>
		</taxon>
		<taxon id="OX442283.1|2020|Germany">
			<date value="2020.0" direction="forwards" units="years"/>
		</taxon>
		<taxon id="OX442289.1|2020|Germany">
			<date value="2020.0" direction="forwards" units="years"/>
		</taxon>
		<taxon id="PQ119432|2021|Germany">
			<date value="2021.0" direction="forwards" units="years"/>
		</taxon>
		<taxon id="OX442295.1|2020|Germany">
			<date value="2020.0" direction="forwards" units="years"/>
		</taxon>
		<taxon id="OX442277.1|2020|Germany">
			<date value="2020.0" direction="forwards" units="years"/>
		</taxon>
		<taxon id="OX442291.1|2020|Germany">
			<date value="2020.0" direction="forwards" units="years"/>
		</taxon>
		<taxon id="LR743433.1|2018|Germany">
			<date value="2018.0" direction="forwards" units="years"/>
		</taxon>
		<taxon id="PQ119428|2021|Germany">
			<date value="2021.0" direction="forwards" units="years"/>
		</taxon>
		<taxon id="MH986055.1|2018|Germany">
			<date value="2018.0" direction="forwards" units="years"/>
		</taxon>
		<taxon id="OX442292.1|2020|Germany">
			<date value="2020.0" direction="forwards" units="years"/>
		</taxon>
		<taxon id="LR743451.1|2019|Germany">
			<date value="2019.0" direction="forwards" units="years"/>
		</taxon>
		<taxon id="PQ119462|2021|Germany">
			<date value="2021.0" direction="forwards" units="years"/>
		</taxon>
		<taxon id="OX442311.1|2020|Germany">
			<date value="2020.0" direction="forwards" units="years"/>
		</taxon>
		<taxon id="OX442278.1|2020|Germany">
			<date value="2020.0" direction="forwards" units="years"/>
		</taxon>
		<taxon id="OX442281.1|2020|Germany">
			<date value="2020.0" direction="forwards" units="years"/>
		</taxon>
		<taxon id="OX442347.1|2020|Germany">
			<date value="2020.0" direction="forwards" units="years"/>
		</taxon>
		<taxon id="PQ119446|2021|Germany">
			<date value="2021.0" direction="forwards" units="years"/>
		</taxon>
		<taxon id="OX442280.1|2020|Germany">
			<date value="2020.0" direction="forwards" units="years"/>
		</taxon>
		<taxon id="OX442298.1|2020|Germany">
			<date value="2020.0" direction="forwards" units="years"/>
		</taxon>
		<taxon id="OX442294.1|2020|Germany">
			<date value="2020.0" direction="forwards" units="years"/>
		</taxon>
		<taxon id="PQ119473|2021|Germany">
			<date value="2021.0" direction="forwards" units="years"/>
		</taxon>
		<taxon id="OX442312.1|2020|Germany">
			<date value="2020.0" direction="forwards" units="years"/>
		</taxon>
		<taxon id="OX442307.1|2020|Germany">
			<date value="2020.0" direction="forwards" units="years"/>
		</taxon>
		<taxon id="OX442302.1|2020|Germany">
			<date value="2020.0" direction="forwards" units="years"/>
		</taxon>
		<taxon id="LR743443.1|2018|Germany">
			<date value="2018.0" direction="forwards" units="years"/>
		</taxon>
		<taxon id="LR743427.1|2019|Germany">
			<date value="2019.0" direction="forwards" units="years"/>
		</taxon>
		<taxon id="MN794939.1|2019|Germany">
			<date value="2019.0" direction="forwards" units="years"/>
		</taxon>
		<taxon id="LR743423.1|2019|Germany">
			<date value="2019.0" direction="forwards" units="years"/>
		</taxon>
		<taxon id="LR743426.1|2019|Germany">
			<date value="2019.0" direction="forwards" units="years"/>
		</taxon>
		<taxon id="LR743432.1|2019|Germany">
			<date value="2019.0" direction="forwards" units="years"/>
		</taxon>
		<taxon id="LR743435.1|2019|Germany">
			<date value="2019.0" direction="forwards" units="years"/>
		</taxon>
		<taxon id="OX442282.1|2020|Germany">
			<date value="2020.0" direction="forwards" units="years"/>
		</taxon>
		<taxon id="OX442293.1|2020|Germany">
			<date value="2020.0" direction="forwards" units="years"/>
		</taxon>
		<taxon id="LR989888.1|2019|Germany">
			<date value="2019.0" direction="forwards" units="years"/>
		</taxon>
		<taxon id="OX442297.1|2019|Germany">
			<date value="2019.0" direction="forwards" units="years"/>
		</taxon>
		<taxon id="LR989885.1|2019|Germany">
			<date value="2019.0" direction="forwards" units="years"/>
		</taxon>
		<taxon id="OX442313.1|2020|Germany">
			<date value="2020.0" direction="forwards" units="years"/>
		</taxon>
		<taxon id="OX442273.1|2020|Germany">
			<date value="2020.0" direction="forwards" units="years"/>
		</taxon>
		<taxon id="LR743421.1|2019|Germany">
			<date value="2019.0" direction="forwards" units="years"/>
		</taxon>
		<taxon id="OX442301.1|2020|Germany">
			<date value="2020.0" direction="forwards" units="years"/>
		</taxon>
		<taxon id="PQ119457|2021|Germany">
			<date value="2021.0" direction="forwards" units="years"/>
		</taxon>
		<taxon id="OX442288.1|2020|Germany">
			<date value="2020.0" direction="forwards" units="years"/>
		</taxon>
		<taxon id="OX442276.1|2020|Germany">
			<date value="2020.0" direction="forwards" units="years"/>
		</taxon>
		<taxon id="LR743457.1|2019|Germany">
			<date value="2019.0" direction="forwards" units="years"/>
		</taxon>
		<taxon id="PQ119433|2022|Germany">
			<date value="2022.0" direction="forwards" units="years"/>
		</taxon>
		<taxon id="OX442309.1|2020|Germany">
			<date value="2020.0" direction="forwards" units="years"/>
		</taxon>
		<taxon id="LR743458.1|2019|Germany">
			<date value="2019.0" direction="forwards" units="years"/>
		</taxon>
		<taxon id="PQ119427|2021|Germany">
			<date value="2021.0" direction="forwards" units="years"/>
		</taxon>
		<taxon id="PQ119478|2022|Germany">
			<date value="2022.0" direction="forwards" units="years"/>
		</taxon>
		<taxon id="OX442285.1|2020|Germany">
			<date value="2020.0" direction="forwards" units="years"/>
		</taxon>
		<taxon id="LR743424.1|2019|Germany">
			<date value="2019.0" direction="forwards" units="years"/>
		</taxon>
		<taxon id="LR743455.1|2019|Germany">
			<date value="2019.0" direction="forwards" units="years"/>
		</taxon>
		<taxon id="LR743447.1|2019|Germany">
			<date value="2019.0" direction="forwards" units="years"/>
		</taxon>
		<taxon id="LR743428.1|2019|Germany">
			<date value="2019.0" direction="forwards" units="years"/>
		</taxon>
		<taxon id="OX442279.1|2020|Germany">
			<date value="2020.0" direction="forwards" units="years"/>
		</taxon>
		<taxon id="MW142224.1|2020|Germany">
			<date value="2020.0" direction="forwards" units="years"/>
		</taxon>
		<taxon id="MN794935.1|2019|Germany">
			<date value="2019.0" direction="forwards" units="years"/>
		</taxon>
		<taxon id="MW142226.1|2020|Germany">
			<date value="2020.0" direction="forwards" units="years"/>
		</taxon>
		<taxon id="PQ119471|2022|Germany">
			<date value="2022.0" direction="forwards" units="years"/>
		</taxon>
		<taxon id="MN794937.1|2019|Germany">
			<date value="2019.0" direction="forwards" units="years"/>
		</taxon>
		<taxon id="MW142223.1|2020|Germany">
			<date value="2020.0" direction="forwards" units="years"/>
		</taxon>
		<taxon id="LR743430.1|2019|Germany">
			<date value="2019.0" direction="forwards" units="years"/>
		</taxon>
		<taxon id="OX442271.1|2020|Germany">
			<date value="2020.0" direction="forwards" units="years"/>
		</taxon>
		<taxon id="OX451204.1|2020|Germany">
			<date value="2020.0" direction="forwards" units="years"/>
		</taxon>
		<taxon id="OX442287.1|2020|Germany">
			<date value="2020.0" direction="forwards" units="years"/>
		</taxon>
		<taxon id="MN794938.1|2019|Germany">
			<date value="2019.0" direction="forwards" units="years"/>
		</taxon>
		<taxon id="PQ119484|2021|Germany">
			<date value="2021.0" direction="forwards" units="years"/>
		</taxon>
		<taxon id="LR743456.1|2019|Germany">
			<date value="2019.0" direction="forwards" units="years"/>
		</taxon>
		<taxon id="LR743446.1|2019|Germany">
			<date value="2019.0" direction="forwards" units="years"/>
		</taxon>
		<taxon id="LR743449.1|2019|Germany">
			<date value="2019.0" direction="forwards" units="years"/>
		</taxon>
		<taxon id="LR743445.1|2019|Germany">
			<date value="2019.0" direction="forwards" units="years"/>
		</taxon>
		<taxon id="LR743452.1|2019|Germany">
			<date value="2019.0" direction="forwards" units="years"/>
		</taxon>
		<taxon id="OX442274.1|2020|Germany">
			<date value="2020.0" direction="forwards" units="years"/>
		</taxon>
		<taxon id="OX442275.1|2020|Germany">
			<date value="2020.0" direction="forwards" units="years"/>
		</taxon>
		<taxon id="LR743442.1|2019|Germany">
			<date value="2019.0" direction="forwards" units="years"/>
		</taxon>
		<taxon id="OX442303.1|2020|Germany">
			<date value="2020.0" direction="forwards" units="years"/>
		</taxon>
		<taxon id="LR743453.1|2019|Germany">
			<date value="2019.0" direction="forwards" units="years"/>
		</taxon>
		<taxon id="LR743450.1|2019|Germany">
			<date value="2019.0" direction="forwards" units="years"/>
		</taxon>
		<taxon id="MH986056.1|2018|Germany">
			<date value="2018.0" direction="forwards" units="years"/>
		</taxon>
		<taxon id="MH924836.1|2018|Germany">
			<date value="2018.0" direction="forwards" units="years"/>
		</taxon>
		<taxon id="LR743429.1|2018|Germany">
			<date value="2018.0" direction="forwards" units="years"/>
		</taxon>
		<taxon id="LR743436.1|2018|Germany">
			<date value="2018.0" direction="forwards" units="years"/>
		</taxon>
		<taxon id="MW142227.1|2020|Germany">
			<date value="2020.0" direction="forwards" units="years"/>
		</taxon>
		<taxon id="ED-I-115_23|2023|Germany">
			<date value="2023.0" direction="forwards" units="years"/>
		</taxon>
		<taxon id="OX442310.1|2018|Germany">
			<date value="2018.0" direction="forwards" units="years"/>
		</taxon>
		<taxon id="LR743431.1|2019|Germany">
			<date value="2019.0" direction="forwards" units="years"/>
		</taxon>
		<taxon id="PQ119459|2022|Germany">
			<date value="2022.0" direction="forwards" units="years"/>
		</taxon>
		<taxon id="LR743448.1|2019|Germany">
			<date value="2019.0" direction="forwards" units="years"/>
		</taxon>
		<taxon id="PQ119476|2022|Germany">
			<date value="2022.0" direction="forwards" units="years"/>
		</taxon>
		<taxon id="MH910045.1|2018|Germany">
			<date value="2018.0" direction="forwards" units="years"/>
		</taxon>
		<taxon id="ED-I-220_24|2024|Germany">
			<date value="2024.0" direction="forwards" units="years"/>
		</taxon>
		<taxon id="PQ119439|2022|Germany">
			<date value="2022.0" direction="forwards" units="years"/>
		</taxon>
		<taxon id="ED-I-563_24|2024|Germany">
			<date value="2024.0" direction="forwards" units="years"/>
		</taxon>
		<taxon id="PQ119450|2022|Germany">
			<date value="2022.0" direction="forwards" units="years"/>
		</taxon>
		<taxon id="ED-I-363_24|2024|Germany">
			<date value="2024.0" direction="forwards" units="years"/>
		</taxon>
		<taxon id="ED-I-186_23|2023|Germany">
			<date value="2023.0" direction="forwards" units="years"/>
		</taxon>
		<taxon id="ED-I-150_23|2023|Germany">
			<date value="2023.0" direction="forwards" units="years"/>
		</taxon>
		<taxon id="OX442306.1|2020|Germany">
			<date value="2020.0" direction="forwards" units="years"/>
		</taxon>
		<taxon id="OX442348.1|2020|Germany">
			<date value="2020.0" direction="forwards" units="years"/>
		</taxon>
		<taxon id="ED-I-114_23|2023|Germany">
			<date value="2023.0" direction="forwards" units="years"/>
		</taxon>
		<taxon id="ED-I-108_23|2023|Germany">
			<date value="2023.0" direction="forwards" units="years"/>
		</taxon>
		<taxon id="4124024588|2024|Germany">
			<date value="2024.0" direction="forwards" units="years"/>
		</taxon>
		<taxon id="ED-I-473_24|2024|Germany">
			<date value="2024.0" direction="forwards" units="years"/>
		</taxon>
		<taxon id="A_844|2024|Germany">
			<date value="2024.0" direction="forwards" units="years"/>
		</taxon>
		<taxon id="LR743422.1|2019|Germany">
			<date value="2019.0" direction="forwards" units="years"/>
		</taxon>
		<taxon id="LR743425.1|2019|Germany">
			<date value="2019.0" direction="forwards" units="years"/>
		</taxon>
		<taxon id="LR743444.1|2019|Germany">
			<date value="2019.0" direction="forwards" units="years"/>
		</taxon>
		<taxon id="ED-I-148_24|2024|Germany">
			<date value="2024.0" direction="forwards" units="years"/>
		</taxon>
		<taxon id="ED-I-145_24|2024|Germany">
			<date value="2024.0" direction="forwards" units="years"/>
		</taxon>
		<taxon id="LR743434.1|2018|Germany">
			<date value="2018.0" direction="forwards" units="years"/>
		</taxon>
		<taxon id="LR743437.1|2018|Germany">
			<date value="2018.0" direction="forwards" units="years"/>
		</taxon>
		<taxon id="PQ119447|2022|Germany">
			<date value="2022.0" direction="forwards" units="years"/>
		</taxon>
		<taxon id="OX442286.1|2020|Germany">
			<date value="2020.0" direction="forwards" units="years"/>
		</taxon>
		<taxon id="OX442299.1|2020|Germany">
			<date value="2020.0" direction="forwards" units="years"/>
		</taxon>
		<taxon id="PQ119466|2021|Germany">
			<date value="2021.0" direction="forwards" units="years"/>
		</taxon>
		<taxon id="PQ119449|2022|Germany">
			<date value="2022.0" direction="forwards" units="years"/>
		</taxon>
		<taxon id="PQ119431|2022|Germany">
			<date value="2022.0" direction="forwards" units="years"/>
		</taxon>
		<taxon id="PQ119451|2021|Germany">
			<date value="2021.0" direction="forwards" units="years"/>
		</taxon>
		<taxon id="ED-I-454_24|2024|Germany">
			<date value="2024.0" direction="forwards" units="years"/>
		</taxon>
		<taxon id="PQ119445|2022|Germany">
			<date value="2022.0" direction="forwards" units="years"/>
		</taxon>
		<taxon id="OX442290.1|2020|Germany">
			<date value="2020.0" direction="forwards" units="years"/>
		</taxon>
	</taxa>
	
	

	<!-- The sequence alignment (each sequence refers to a taxon above).         -->
	<!-- ntax=224 nchar=10272                                                    -->
	<alignment id="alignment" dataType="nucleotide">
		<sequence>
			<taxon idref="PQ119458|2021|Germany"/>
			CGGGCTGTCAATATGCTAAAACGCGGTATGCCCCGCGGATTGTCCTTGATAGGACTGAAGAGGGCTATGCTGAGTCTGATTGACGGGAAAGGCCCAATACGTTTCGTGTTGGCTCTTTTGGCGTTCTTCAGATTCACTGCAATCGCTCCGACTCGTGCGGTGCTGGACAGATGGAGAGGCGTCAACAAACAAACAGCGATGAAGCATCTCTTGAGTTTCAAGAAAGAACTAGGAACTCTGACCAGTGCCATCAACCGCCGGAGCACAAAACAAAAGAAAAGAGGAGGCACAGCGGGCTTTACTATCTTGCTTGGGCTGATCGCTTGTGCTGGAGCTGTGACCCTCTCGAACTTCCAGGGCAAAGTGATGATGACAGTCAATGCAACCGATGTTACTGACGTGATTACCATCCCAACAGCTGCTGGGAAAAACCTGTGCATTGTGAGGGCTATGGACGTGGGATACCTTTGTGAGGATACTATCACTTATGAATGTCCGGTCCTAGCTGCTGGAAATGACCCTGAAGACATTGACTGCTGGTGCACGAAATCATCTGTTTACGTGCGCTATGGAAGATGCACAAAAACTCGGCATTCCCGTCGAAGCAGAAGGTCTCTGACTGTCCAGACACATGGAGAAAGTACACTGGCCAACAAGAAAGGAGCTTGGTTGGACAGCACAAAAGCCACGAGATATCTGGTGAAGACAGAATCATGGATACTGAGAAACCCGGGTTACGCCCTCGTTGCAGCGGTCATTGGATGGATGCTCGGAAGCAACACAATGCAACGCGTCGTGTTTGCCATCCTATTGCTCCTGGTGGCACCAGCATACAGCTTCAATTGCTTGGGAATGAGTAACAGAGACTTCTTGGAGGGAGTGTCTGGAGCTACATGGGTTGATCTGGTACTGGAAGGCGATAGCTGTGTGACCATAATGTCAAAGGACAAGCCAACCATTGATGTCAAAATGATGAACATGGAAGCAGCCAACCTCGCAGATGTGCGCAGCTACAGTTACGTAGCTTCGGTCAGTGACTTGTCAACGAGAGCTGCGTGTCCAACCATGGGTGAAGCCCACAACGAGAAAAGAGCTGACCCCGCCTTCGTTTGCAAGCAAGGCGTTGTGGACAGAGGATGGGGAAATGGCTGCGGACTGTTTGGAAAGGGAAGCATTGACACATGCGCGAAGTTTGCCTGTACAACCAAAGCAACTGGATGGATCATCCAGAAGGAGAACATCAAGTATGAGGTCGCCATATTTGTGCATGGCCCGACGACTGTTGAATCTCATGGCAATTATTCAACACAGGCAGGGGCCACCCAGGCTGGAAGATTCAGCATAACTCCATCGGCGCCATCTTACACGCTAAAGTTGGGTGAGTATGGTGAGGTCACGGTTGACTGTGAGCCACGGTCAGGAATAGACACTAGCGCCTATTACGTTATGTCAGTTGGTGCGAAGTCCTTCCTGGTTCACCGAGAGTGGTTTATGGATCTGAACCTGCCATGGAGCAGTGCTGGAAGCACCACGTGGAGGAATCGGGAAACACTGATGGAGTTTGAAGAACCTCATGCCACCAAACAATCTGTTGTGGCTCTAGGGTCGCAGGAAGGTGCATTGCACCAAGCTCTGGCCGGAGCGATTCCTGTTGAGTTCTCAAGCAATACTGTGAAGTTGACATCAGGACATCTGAAGTGTAGGGTGAAGATGGAGAAGTTGCAGCTTAAGGGAACAACATATGGAGTATGTTCAAAAGCGTTTAAATTCGCTGGGACTCCCGCTGACACTGGCCATGGAACGGTGGTGTTGGAACTGCAATACACCGGAACAGACGGTCCCTGCAAAGTGCCCATTTCTTCCGTAGCTTCCCTGAATGACCTCACACCTGTTGGAAGACTGGTGACCGTGAATCCATTTGTGTCTGTGGCCACAGCCAACTCGAAGGTCTTGATTGAACTCGAACCCCCGTTTGGTGACTCTTACATCGTGGTGGGAAGAGGAGAACAGCAGATAAACCACCACTGGCACAAATCTGGGAGCAGCATCGGAAAGGCCTTTACCACTACACTCAGAGGAGCTCAACGACTCGCAGCTCTTGGAGACACTGCTTGGGATTTTGGGTCAGTTGGAGGGGTTTTCACCTCAGTGGGGAAAGCCATACACCAAGTCTTTGGAGGAGCTTTTAGATCACTCTTTGGAGGGATGTCCTGGATCACACAGGGACTTCTAGGAGCCCTTCTGTTGTGGATGGGGATCAATGCCCGTGACAGGTCAATTGCCATGACGTTTCTTGCGGTTGGAGGAGTTTTGCTCTTCCTTTCGGTCAACGTCCATGCTGACACAGGCTGTGCCATTGATATTGGCAGGCAAGAGCTCCGGTGTGGAAGTGGAGTGTTTATCCACAACGATGTGGAAGCCTGGATGGATCGTTACAAGTTCTACCCGGAGACACCACAAGGCCTAGCAAGAATTATTCAGAAAGCACATGCAGAAGGAGTCTGCGGCTTGCGTTCCGTTTCCAGACTCGAGCACCAAATGTGGGAAGCCATTAAGGATGAGCTGAACACCCTGTTGAAAGAGAATGGAGTCGACTTGAGTGTCGTGGTGGAAAAACAAAATGGGATGTATAAAGCAGCACCAAAACGTTTGGCTGCCACCACCGAAAAACTGGAGATGGGTTGGAAGGCTTGGGGCAAGAGCATATTCTATGTTCCAGAACTAGCTAACAACACCTTTGTCATCGACGGTCCTGAGACTGAGGAATGCCCAACGGCCAACCGAGCATGGAACAGTATGGAGGTAGAAGACTTTGGATTTGGATTGACAAGCACTCGCATGTTCCTGAGGATTCGGGAAACGAACACAACTGAATGCGACTCGAAGATCATAGGAACCGCCGTCAAGAACAACATGGCTGTGCATAGTGATCTGTCGTACTGGATAGAGAGCGGACTCAACGACACCTGGAAGCTTGAGAGGGCGGTTCTAGGTGAAGTCGAATCATGCACCTGGCCAGAAACCCACACTTTGTGGGGTGATGGAGTTCTGAAAAGTGATCTCATCATACCCATCACCTTGGCAGGATGCAGAAGCAATCATAACAGGAGACCAGGGTACAAAACTCAGAACCAAGGTCCATGGGATGAGGGGCGTGTCGAGATTGATCTTGACTATTGTGCAGGAACAACCGCACTATTAAGTGATAGTTGCGGACACCGTGGACCTGCGCAACGCACAACCACTGAGAGTGGGAAGCTCAGTACAGACTGGTGCTGCAGAAGCTGCACCCCCCCTCTACTTCGNTTCCAGACTGAGAATGGCTGTTGGTATGGAATGGAAATTCGACCCACGCGGCACGACGAAAAGACCCTCGTGCAATCGAGAGTGAATGCATACAACGCCGACATGATTGATCCTTTTCAGTTGGGCCTTCTGGTCGTGTTCTTGGCCACCCAGGAGGTCCTCCGCAAGAGGTGGACGGCCAAGATCAGCATTCCAGCTATCATGTTTGCACTCCTAGTCCTAGTGTTTGGGGGTATTACGTACACTGATGTCCTGCGGTATGTCATTCTCGTCGGCGCCGCGTTTGCTGAAGCAAACTCAGGAGGAGACGTTGTGCACTTGGCACTCATGGCTACATTCAAGATTCAACCAGTCTTTCTGGTGGCTTCCTTTTTGAAGGCAAGGTGGACCAACCAAGAGAGTATTTTGCTCATGCTTGCAGCTGCTTTCTTTCAAATGGCTTACTATGACGCCAAGAACGTTTTGTCATGGGAAGTGCCTGACGTTTTGAACTCTCTCTCCGTTGCGTGGATGATTCTCAGAGCTATAAGCTTCACCAACACCTCAAATGTGGTGGTGCCGCTGCTGGCCCTTCTGACACCTGGACTAAAATGCCTAAACCTTGATGTGTACAGAATTTTGCTACTCATGGTTGGAGTTGGAAGCCTCATTAAAGAAAAAAGGAGCTCTGCAGCAAAAAAGAAAGGGGCTTGCCTCATCTGCCTAGCGCTGGCGTCTACAGGAGTGTTCAATCCAATGATACTTGCAGCTGGGCTGATGGCTTGCGACCCCAACCGCAAGCGGGGCTGGCCTGCCACAGAAGTGATGACTGCAGTTGGACTCATGTTCGCCATCGTTGGGGGTCTGGCAGAACTTGACATAGACTCTATGGCTATCCCCATGACCATTGCCGGACTCATGTTCGTGGCATTTGTCATCTCTGGAAAGTCAACAGACATGTGGATTGAGAGGACGGCTGATATTACTTGGGAGAGTGACGCTGAAATCACAGGCTCTAGTGAAAGAGTAGATGTTAGGCTGGATGATGATGGAAATTTTCAATTGATAAATGACCCCGGGGCGCCATGGAAAATTTGGATGCTTAGGATGGCCTGCCTGGCAATAAGTGCCTACACACCTTGGGCGATTCTTCCCTCGGTCATTGGATTCTGGATAACCCTTCAGTACACAAAGAGAGGAGGTGTCCTTTGGGACACACCATCACCCAGGGAGTACAAGAAGGGTGATACCACCACTGGCGTTTACAGAATCATGACTCGAGGTCTGCTTGGCAGTTACCAAGCTGGAGCCGGAGTGATGGTAGAGGGAGTGTTCCACACACTATGGCACACCACTAAGGGAGCTGCTCTCATGAGTGGTGAAGGACGTCTGGATCCCTATTGGGGGAGCGTGAAAGAAGACCGGCTTTGCTATGGGGGGCCATGGAAACTCCAACATAAATGGAATGGACATGATGAGGTCCAAATGATTGTCGTGGAGCCAGGAAAAAATGTGAAAAACGTCCAGACTAAGCCCGGAGTGTTTAAGACACCAGAAGGAGAAATTGGGGCAGTTACGCTAGACTATCCCACTGGAACGTCAGGTTCCCCCATTGTGGATAAAAATGGAGATGTGATTGGATTGTATGGGAACGGCGTCATCATGCCTAATGGTTCATACATAAGCGCCATTGTGCAAGGAGAGAGAATGGAAGAACCGGCACCAGCTGGCTTCGAACCTGAAATGTTGAGGAAGAAACAGATCACTGTCCTTGATCTGCACCCCGGAGCAGGAAAGACGCGCAAGATACTTCCCCAAATCATCAAGGAGGCCATCAACAAAAGATTGAGGACGGCTGTACTGGCACCCACCAGGGTCGTTGCTGCTGAGATGTCTGAGGCCCTGAGAGGACTTCCCATCCGGTACCAAACCTCAGCAGTGCACAGGGAGCACAGTGGAAATGAGATCGTTGATGTCATGTGCCATGCCACTCTCACACACAGGCTGATGTCTCCACACAGAGTCCCCAATTACAATCTGTTCATAATGGATGAAGCCCATTTCACGGATCCAGCGAGCATCGAGGCCTGTGGATTCATAGCAACCAACGTTGAACTGAACGAAGACGCCGCGATTTTCATGACGGCAACGCCACCCGGGACTTCTGACCCCTTTCCAGAGTCCAATGCTCCTATCTCGGACATGCAAACAGAGATCCCAGACAGAGCCTGGAACACTGGATATGAATCGATAACTCAGCATCTTGGAAAGACCGTTTGGTTTGTTCCAAGTGTGAAAATGGGAAATGAAATTGCCCTCTGTCTGCAACGGGCGGGGAAGAAGGTTATCCAGCTGAACAGAAAGTCCTATGAGACAGAGTACCCCAAGTGCAAGAACGATGATTGGGATTTTGTCATCACCACAGACATATCAGAAATGGGAGCAAACTTCAAGGCAAGCAGAGTGATCGACAGCCGCAAAAGCGTGAAACCCACCATCATTGAGGAAGGTGATGGAAGAGTCATCCTGGGGGAACCCTCAGCCATCACGGCTGCCAGCGCTGCTCAGCGGAGAGGACGCATAGGAAGAAACCCATCACAAGTTGGTGATGAGTATTGTTATGGAGGGCACACAAATGAGGATGATTCCACATTTGCCCNCTGGACAGAGGCTCGCATCATGCTAGACAACATCAACATGCCGAATGGTCTGGTGGCCCAACTATATCAGCCTGAGCGCGAGAAGGTGTACACCATGGACGGGGAATATAGGCTCAGAGGGGAAGAACGGAAGAACTTCCTTGAATTCCTGAGAACAGCTGAGTTACCAGTATGGCTCGGTTACAAAGTGGCAGCAGCAGGAATATCATACCATGACCGGAAGTGGTGCTTTGATGGACCTCGAACCAACACGATTCTTGAAGACAACAATGAAGTTGAAGTCATCACGAAGTTGGGTGAGAGAAAGATCCTAAGACCCAGGTGGGCGGATGCCAGAGTGTACTCAGACCACCAAGCTCTAAAGTCCTTCAAAGATTTTGCATCAGGGAAACGATCACAAATCGGGCTCGTTGAGGTGCTCGGGAGAATGCCTGAGCACTTCATGGGGAAAACTTGGGAGGCGTTGGACACGATGTATGTGGTGGCAACCGCTGAAAAAGGAGGCCGAGCTCACAGGATGGCTCTTGAGGAGCTACCGGACGCCCTTCAGACAATAGGTTTGATTGCACTATTGAGTGTGATGTCCTTAGGTGTGACCTTTCTACTAATGCAAAGGAAACGCATTGGAAGTATTGGCTTCGGAGGAGTGTACTTAGGAGCTGCCACATTCTTCTGCTGGATGGCTGAAGTCCCAGGAACGAAAATAGCAGGCATGCTCCTGCTTTCCCTGCTGCTCATGATTGTTTTGATTCCGGAGCCGGAAAAGCAGCGCTCACAGACTGACAACCAGCTTGCCGTGTTCTTGATTTGTGTGCTCACACTGGTCAGCGCCGTGGCTGCCAATGAAATGGGTTGGCTGGACAAGACCAAGAATGACATTAGCAGCCTGTTGGGACACAAGCCAGAAACTAGAGAGACGACCCTGGGATTTGAGAACTTCTTGCTTGATCTGCGGCCGGCTACAGCATGGTCGCTCTATGCCGTAACGACAGCCGTTCTTACCCCTTTGCTGAAACATCTAATCACGTCAGACTACATCAACACTTCGTTGACCTCAATAAACGTCCAAGCCAGTGCGTTGTTCACCTTGGCCAGAGGCTTCCCTTTTGTGGACGTTGGTGTGTCAGCTCTCTTGCTGGCGGCCGGGTGCTGGGGCCAAGTGACCCTGACTGTGACTGTGACTGCAGCTGCCCTGCTCTTTTGCCACTATGCTTACATGGTACCAGGCTGGCAAGCGGAAGCCATGCGATCCGCCCAGCGGCGGACAGCTGCTGGCATCATGAAAAATGCAGTGGTGGATGGGATCGTGGCTACTGATGTACCTGAACTTGAGCGAACAACTCCAGTCATGCAGAAAAAAGTTGGACAGATCATGCTGATCTTGGTGTCAATGGCCGCGGTTGTCGTCAATCCATCAGTGAGAACTGTCAGAGAGGCTGGAATTCTGACTACAGCAGCAGCAGTCACCTTATGGGAGAATGGTGCTAGTTCAGTGTGGAATGCAACGACAGCTATTGGGCTTTGTCACATCATGCGAGGAGGATGGCTCTCGTGTCTCTCCATCACGTGGACTCTCATCAAAAACATGGAGAAACCAGGCCTCAAGAGGGGTGGAGCCAAGGGACGCACACTAGGGGAAGTTTGGAAGGAGAGACTCAACCACATGACGAAGGAAGAATTTACCAGATACAGAAAAGAAGCCATCACTGAAGTCGACCGCTCCGCGGCAAAACATGCCAGGAGAGAGGGAAACATCACTGGAGGCCATCCAGTCTCACGGGGAACCGCGAAATTACGGTGGTTAGTGGAAAGGCGTTTCCTCGAGCCAGTGGGAAAGGTTGTGGATCTCGGATGTGGTAGAGGCGGCTGGTGTTATTACATGGCTACCCAGAAGAGGGTACAGGAAGTGAAAGGGTACACGAAAGGAGGACCTGGCCATGAAGAGCCACAACTGGTGCAGAGCTATGGCTGGAATATTGTTACCATGAAGAGCGGAGTCGACGTCTTCTACAGACCATCAGAAGCGAGCGACACACTGCTCTGTGACATTGGAGAGTCATCGTCAAGTGCCGAGGTAGAAGAACACCGCACCGTCCGTGTCTTGGAGATGGTGGAAGACTGGCTGCACAGAGGACCTAAGGAATTCTGCATCAAAGTGCTATGCCCTTACATGCCCAGAGTGATTGAGAAGATGGAAACACTCCAAAGGCGATATGGAGGTGGCCTTGTGAGAAACCCCCTTTCACGCAACTCTACCCATGAGATGTACTGGGTGAGCCACGCTTCAGGCAACATTGTCCACTCCGTGAACATGACAAGCCAGGTGCTTCTGGGGAGGATGGAAAAGAAAACATGGAAGGGACCCCAGTTTGAGGAAGATGTCAACTTGGGAAGTGGAACGCGGGCAGTAGGGAAGCCTCTCCTCAATTCTGATACTAGCAAGATCAAGAACCGAATTGAGAGGCTGAAGAAAGAATACAGCTCCACATGGCACCAGGATACGAATCACCCCTACAGGACCTGGAACTACCACGGAAGCTATGAAGTGAAACCTACCGGCTCAGCCAGCTCCCTTGTGAATGGGGTAGTTAGATTACTCTCAAAACCATGGGACACTATCACCAATGTGACCACGATGGCCATGACAGACACCACTCCTTTCGGTCAACAACGAGTGTTCAAGGAAAAGGTGGACACAAAGGCTCCAGAGCCTCCAGAAGGGGTCAAATACGTCCTCAATGAGACCACGAACTGGCTGTGGGCTTTTCTAGCCCGCGATAAGAAACCCAGGATGTGTTCCCGGGAGGAATTCATTGGAAAAGTCAACAGTAATGCCGCCCTAGGAGCGATGTTTGAAGAACAGAACACCTGGAAGAACGCCCGGGAAGCCGTGGAGGATCCAAAGTTTTGGGAGATGGTGGATGAGGAGCGTGAGGCGCATCTCCGTGGAGAATGCAACACCTGCATCTACAACATGATGGGAAAGAGAGAGAAGAAGCCTGGAGAGTTCGGCAAAGCTAAAGGCAGCAGAGCCATTTGGTTCATGTGGCTAGGGGCCCGCTTCCTGGAGTTTGAAGCTCTCGGATTCCTCAATGAAGACCACTGGCTGGGTAGGAAAAACTCAGGAGGAGGAGTTGAAGGCTTAGGACTGCAGAAGCTTGGGTACATCTTGAAGGAAGTCGGAACAAAGCCTGGAGGAAAGATCTACGCCGATGATACCGCAGGCTGGGACACACGCATCACCAAAGCTGACCTCGAGAACGAAGCGAAGGTTCTTGAACTGCTGGACGGAGAACACCGACGCCTAGCGCGGTCCATCATTGAGCTCACATACCGACACAAAGTCGTGAAAGTGATGAGGCCAGCGGCCGACGGGAAAACTGTGATGGATGTCATCTCCAGAGAGGATCAGAGAGGAAGCGGGCAGGTAGTGACTTACGCCCTGAACACCTTCACTAATCTAGCAGTTCAGCTGGTCAGAATGATGGAGGGGGAGGGGGTCATTGGACCTGACGATGTTGAAAAACTGGGAAAAGGAAAAGGCCCCAAGGTCAGAACCTGGCTGTTTGAGAATGGCGAGGAGCGTCTCAGTCGCATGGCCGTCAGCGGTGATGACTGCGTGGTGAAACCTTTGGACGACCGCTTCGCCACATCACTACACTTCCTAAATGCCATGTCAAAGGTCCGCAAAGACATCCAGGAATGGAAACCCTCGACAGGGTGGTATGACTGGCAGCAGGTCCCATTCTGTTCAAACCATTTTACGGAACTGATCATGAAGGACGGCAGGACGTTGGTGGTCCCGTGTCGTGGACAAGACGAGTTGATTGGACGGGCCAGAATCTCTCCAGGGGCTGGATGGAATGTGCGCGACACCGCCTGCCTGGCGAAGTCATACGCGCAGATGTGGCTGTTGCTTTATTTTCACCGTAGAGACCTGAGATTGATGGCTAACGCCATCTGTTCCGCTGTGCCTGTCAACTGGGTTCCAATAGGGCGTAACACCTGGTCGAACCACGCAAAAGGAGAATGGATGACGACAGAAGACATGCTCGCAGTCTGGAACAGAGTGTGGATTGAGGAGAATGAGTGGATGGAAGACAAAACACCAGTTGAGAGGTGGAGTGATGTTCCATACTCTGGAAAGAGAGAAGACATTTGGTGTGGCAGTTTGATTGGCACACGAACCCGCGCTACTTGGGCTGAAAATATCCATGTGGCAATCAATCAGGTCCGTTCAGTGATTGGAGAAGAGAAGTATGTGGATTACATGAGCTCCCTGAGGAGGTATGAAGACACCATTGTAGTTGAGGACACTGTTTTGTAA
		</sequence>
		<sequence>
			<taxon idref="4124025917|2024|Germany"/>
			CGGGCTGTCAATATGCTAAAACGCGGTATGCCCCGCGGATTGTCCTTGATAGGACTGAAGAGGGCTATGCTGAGTCTGATTGACGGGAAAGGCCCAATACGTTTCGTGTTGGCTCTTTTGGCGTTTTTCAGATTCACTGCAATCGCTCCGACTCGTGCGGTGCTGGACAGATGGAGAGGCGTCAACAAACAAACAGCGATGAAGCATCTCTTGAGTTTCAAGAAAGAACTAGGAACTCTGACCAGTGCCATCAACCGCCGGAGCACAAAACAAAAGAAAAGAGGAGGCACAGCGGGCTTTACTATCTTGCTTGGGCTGATCGCTTGTGCTGGAGCTGTGACCCTCTCGAACTTCCAGGGCAAAGTGATGATGACAGTCAATGCAACCGATGTTACTGACGTGATTACCATCCCAACAGCTGCTGGGAAAAACCTGTGCATTGTGAGGGCTATGGACGTGGGATACCTTTGTGAGGATACTATCACTTATGAATGTCCGGTCCTAGCTGCTGGAAATGACCCTGAAGACATTGACTGCTGGTGCACGAAATCATCNGTTTACGTGCGNTATGGAAGATGCACAAAAACTCGNCATTCCCGTCGAAGCAGAAGGTCTCTGACTGTCCAGACACATGGAGAAAGCACACTGGCCAACAAGAAAGGAGCTTGGTTGGACAGCACAAAAGCCACGAGATATCTGGTGAAGACAGAATCATGGATACTGAGAAACCCGGGCTACGCCCTCGTTGCAGCGNTCATTGGATGGATGCTAGGAAGCAACACAATGCAACGCGTCGTGTTTGCCATCCTATTGCTCCTGGTGGCACCAGCATACAGCTTCAATTGCTTGGGAATGAGTAACAGAGACTTCCTGGAGGGAGTGTCTGGAGCTACATGGGTTGATCTGGTACTGGAAGGCGATAGTTGTGTGACCATAATGTCAAAGGACAAGCCAACCATTGATGTNAAAATGATGAACATGGAAGCAACCAACCTCGCNGATGTGCGCAGCTACTGTTACCTAGCTTCGGTCAGTGACTTGTCAACGAGAGCNGCGTGTCCAACCATGGGTGAAGCCCACAACGAGAAAAGAGCTGACCCCGCCTTCGTTTGCAAGCAAGGCGTTGTGGACAGAGGATGGGGAAATGGCTGCGGACTGTTTGGAAAGGGAAGCATTGACACATGCGCGAAGTTTGCCTGTACAACCAAAGCNACTGGATGGATCATCCAGAAGGAGAACATCAAGTATGAGGTCGCCATATTTGTGCATGGCCCGACGACTGTTGAATCTCATGGCAATTATTCAACACAGGCAGGNGCCACCCAGGCTGGAAGATTCAGTATAACTCCATCGGCGCCATCTTACACGCTAAAGTTGGGTGAGTATGGTGAGGTCACGGTTGACTGTGAGCCACGGTCAGGAATAGACACTAGCGCCTATTACGTTATGTCAGTTGGTGCGAAGTCCTTCCTGGTTCACCGAGANTGGTTTATGGATCTGAACCTGCCATGGAGCAGTGCTGGAAGCACCACGTGGAGGAATCGGGAAACACTGATGGAGTTTGAAGAACCTCATGCCACCAAACAATCTGTTGTGGCTNTAGGGTCGCAGGAAGGTGCATTGCACCAAGCTCTGGCCGGAGCGATTCCTGTTGAGTTCTCAAGCAATACTGTGAAGTTGACATCAGGACATCTGAAGTGNAGGGTGAAGATGGAGAAGTTGCAGCTTAAGGGAACAACATATGGAGTATGNTCAAAAGCGTTTAAATTCGCTGGGACTCCCGCTGACACTGGCCATGGAACGGTGGTGTTGGAACTGCAATACACCGGAACAGACGGTCCCTGCAAAGTGCCCATTTCTTCCGTAGCTTCCCTGAATGACCTCACACCTGTTGGAAGACTGGTGACCGTGAATCCATTTGTGTCTGTGGCCACAGCCAACTCGAAGGTCTTGATTGAACTCGAACCCCCGTTTGGTGACTCTTACATCGTGGTGGGAAGAGGAGAACAGCAGATAANCCACCACTGGCACAAATCTGGGAGCAGCATCGGAAAGGCCTTTACCACTACACTCAGAGGAGCTCAACGACTCGCAGCTCTTGGAGACACTGCTTGGGATTTTGGGTCAGTTGGAGGGGTTTTCACCTCAGTGGGGAAAGCCATACACCAAGTCTTTGGAGGAGCTTTTAGATCACTCTTTGGAGGGATGTCCTGGATNACACAGGGACTTNTAGGAGCCCTTCTGTTGTGGATGGGAATCAATGCCCGTGACAGGTCAATTGCCATGACGTTTCTTGCGGTTGGAGGAGTTTTGCTCTTCCTTTCGGTCAACGTCCATGCTGACACAGGCTGTGCNATTGATATTGGCAGGCAAGAGCTCCGGTGTGGAAGTGGAGTGTTTATCCACAACGATGTGGAAGCCTGGATGGATCGTTACAAGTTCTACCCGGAGACACCACAAGGCCTAGCAAGAATNATTCAGAAAGCACATGCAGAAGGAGTCTGCGGCTTGCGTTCCGTTTCCAGACTCGAGCACCAAATGTGGGAAGCNATTAAGGATGAGCTGAACACCCTGTTGAAAGAGAATGGAGTCGACTTGAGTGTCGTGGTGGAAAAACAAAATGGGATGTATAAAGCAGCACCAAAACGTTTGGCTGCCACCACCGAAAAACTGGAGATGGGTTGGAAGGCTTGGGGCAAGAGCATCATCTTTGCTCCAGAACTAGCTAACAACACCTTTGTCATCGACGGTCCTGAGACTGAGGAATGCCCAACGGCCAACCGAGCATGGAACAGTATGGAGGTAGAAGACTTTGGATTTGGATTGACAAGCACTCGCATGTTCCTGAGGATTCGGGAAACGAACACAACTGAATGCGACTCGAAGATCATAGGAACCGCCGTCAANAACAACATGGCTGTGCATAGTGATCTGTCGTACTGGATAGAGAGCGGACTCAACGACACCTGGAAGCTTGAGAGGGCGGTTCTAGGAGAAGTCAAATCATGCACCTGGCCAGAAACCCACACTTTGTGGGGTGATGGAGTTCTGGAAAGTGATCTCATCATACCCATCACCTTGGCAGGACCCAGAAGCAATCATAACAGNAGACCAGGGTACAAAACTCAGAACCAAGGTCCATGGGATGAGGGGCGTGTCGAGATTGACTTTGACTATTGCCCAGGAACAACAGTAACTATAAGTGANAGTTGCGGACACCGTGGACCTGCGGCACGCACAACCACTGAGAGTGGGAAGCTCATTACAGACTGGTGCTGCAGAAGCTGCACCCTCCCTCCACTGCGCTTCCAGACTGAGAATGGCTGTTGGTACGGAATGGAAATTCGACCCACGCGGCANGACGAAAAGACCCTCGTGCAATCGAGAGTGAATGCATACAACGCCGACATGATTGATCCTTTTCAGTTNGGCCTTCTGGTCGTGTTCTTGGCCACCCAGGAGGTCCTTCGCAAGAGGTGGACGGCCAAGATCAGCATTCCAGCTATCATGCTTGCACTCCTAGTCCTAGTGTTTGGGGGTATTACGTACACTGATGTCCTGCGATATGTNATTCTCGTCGGNGCCGCGTTTGCTGAAGCAAACTCAGGAGGAGACGTTGTGCACTTGGCACTCATGGCNACATTCAAGATTCAACCAGTCTTTCTGGTGGCTTCCTTTTTGAAGGCAAGGTGGACCAACCAAGAGAGTATTTTGCTCATGCTTGCAGCTGCTTTCTTTCAAATGGCTTACTATGANGCCAAGAATGTTTTGTCATGGGAAGTGCCTGACGTTTTGAACTCTCTCTCCGTTGCGTGGATGATTCTCAGAGCTATAAGCTTCACCAACACNTCAAATGTGGTGGTGCCGCTGCTGGCCCTTCTGACACCTGGACTAAAATGCCTAAACCTTGATGTGTACAGAATTTTGCTACTCATGGTTGGAGTTGGAAGCCTCATCAAAGAAAAAAGGAGCTCTGCAGCAAAAAAGAAAGGGGCTTGCCTCATCTGNCTAGCGCTGGCGTCTACAGGAGNGTTCAATCCAATGATACTTGCAGCTGGGCTGATGGCTTGCGACCCCAACCGCAAGCGGGGCTGGCCTGCNACAGAAGTGATGACTGCAGTTGGACTCATGTTTGCCATCGTTGGGGGTCTGGCAGAACTTGACATAGACTCTATGGCTATCCCCATGACCATTGCCGGACTCATGTTCGTGGCATTTGTCATCTCTGGAAAGTCAACAGACATGTGGATTGAGAGGACGGCTGATATTACTTGGGAGAGTGACGCTGAAATCACAGGCTCTAGTGAAAGAGTAGATGTTAGGCTGGATGATGATGGAAATTTTCAATTGATAAATGACCCNGGGGCGCCATGGAAAATTTGGATGCTTAGGATGGCCTGCCTGGCAATAAGTGCCTACACACCTTGGGCGATTCTTCCCTCGGTCATTGGATTCTGGATAACCCTTCAGTACACAAAGAGAGGAGGTGTCCTTTGGGACACACCATCACCCAGGGAGTACAAGAAGGGTGATACCACCACTGGCGTTTACAGAATCATGACTCGAGGTNTGCTTGGCAGTTACCAAGCTGGAGCCGGAGTGATGGTAGAGGGAGTGTTCCACACACTATGGCACACCACTAAGGGAGCTGCTCTCATGAGTGGTGAAGGACGTCTGGATCCCTATTGGGGGAGCGTGAAAGAAGACCGGCTTTGCTATGGGGGGCCATGGAAACTCCAACATAAATGGAATGGACATGATGAGGTCCAAATGATTGTNGTGGAGCCAGGAAAAAATGTGAAAAACGTCCAGACTAAGCCCGGAGTGTTTAAGACACCAGAAGGAGAAATTGGGGCAGTTACGCTAGACTATCCCACTGGAACGTCAGGTTCCCCCATTGTGGATAAAAATGGAGATGTGATTGGATTGTATGGGAACGGCGTCATCATGCCTAATGGTTCATACATAAGCGCCATTGTGCAAGGAGAGAGAATGGAAGAACCGGCACCAGCTGGCTTCGAACCTGAAATGTTGAGGAAGAAACAGATCACTGTCCTTGATCTGCACCCCGGAGCAGGAAAGACGCGCAAGATACTTCCCCAAATCATCAAGGAGGCCATCAACAAAAGATTGAGGACGGCTGTACTGGCACCCACCAGGGTCGTTGCTGCTGAGATGTCTGAGGCCCTGAGAGGACTTCCCATCCGGTACCAAACNTCAGCAGTGCACAGNGAGCACAGTGGAAATGAGATCGTTGATGTCATGTGCCATGCCACTCTCACACACAGGCTGATGTCTCCACACAGAGTCCCCAATTACAATCTGTTCATAATGGATGAAGCCCATTTCACGGATCCAGCGAGCATCGCAGCCAGAGGATACATAGCAACCAAGGTTGAATTGGGCGAAGCCGCCGCGATTTTCATGACGGCAACGCCACCCGGGACTTCTGACCCCTTTCCAGAGTCCAATGCTCCTATCTCGGACATGCAAACAGAGATCCCAGACAGAGCCTGGAACACTGGATATGAATGGATAACTGAGTATGTTGGAAAGACCGTTTGGTTTGTTCCAAGTGTGAAAATGGGAAATGANATTGCCCTCTGTCTGCAACGGGCGGGGAAGAAGGTTATCCAGCTGAACAGAAAGTCCTATGAGACAGAGTACCCCAAGTGNAAGAACGATGATTGGGATTTTGTCATCACCACAGACATATCAGAAATGGGAGCAAACTTCAAGGCAAGCAGAGTGATCGACAGCCGCAAAAGCGTGAAACCCACCATCATTGAGGAAGGTGATGGAAGAGTCATCCTGGGGGAACCNTCAGCCATNACGGCTGCCAGCGCTGCTCAGCGGAGAGGACGCATAGGAAGAAACCCATCACAAGTTGGTGATGAGTATTGNTATGGAGGGCACACAAATGAGGATGATTCCAACTTTGCCCACTGGACAGAGGCTCGCATCATGCTAGACAACATCAACATGCCGAATGGTCTGGTGGCCCAACTATATCAGCCTGAGCGCGAGAAGGTGTACACCATGGACGGGGAATATAGGCTCAGAGGGGAAGAACGGAAGAACTTCCTTGAATTCCTGAGAACAGCTGATTTACCAGTCTGGCTCGCTTACAAAGTGGCAGCAGCAGGAATATCATACCATGACCGGAAGTGGTGCTTTGATGGACCTCGAACCAACACGATTCTTGAAGACAACAATGAAGTTGAAGTCATCACGAAGTTGGGTGAGAGAAAGATCNTAAGACCCAGGTGGGCGGATGCCAGAGTGTACTCAGACCACCAAGCTCTAANGTCCTTCAAAGATTTTGCATCAGGGAAACGATCACAAATCGGGCTCGTTGAGGTGCTCGGGAGAATGCCTGAGCACTTCATGGGGAAAACTTGGGAGGCGTTGGACACGATGTATGTGGTGGCAACCGCTGAAAAAGGAGGCCGAGCTCACAGGATGGCTCTTGAGGAGCTACCGGACGCCCTTCAGACAATAGCTTTGATTGCACTATTGAGTGTGATGTCCTTAGGTGTGTTTTTTCTACTNATGCAAAGGANAGGCATTGGTAAGATTGGCTTGGGAGGAGTGATCTTAGGAGCTGCCACATTCTTCTGCTGGATGGCTGAAGTCCCAGGAACGAAAATAGCAGGCATGCTCCTGCTNTCCCTGCTGCTCATGATNGTTTTGATTCCGGAGCCGGAAAAGCAGCGCTCACAGACTGACAACCAGCTTGCCGTGTTCTTGATTTGTGTGCTCACACTGGTCAGCGCCGTGGCTGCCAATGAAATGGGTTGGCTGGACAAGACCAAGAATGACATNAGCAGCCTNTTGGGACACAAGCCAGAAACTAGAGAGACGACCCTGGGAGTTGAGAACTTTTTGCTTGATCTGCGGCCNGCTACAGCATGGTCGCTNTATGCNGTAACGACAGCCGTTCTNACCCCTTTGCTGAAACATCTAATCACGTCAGACTACATCAACACTTCGCTGACCTCAATAAACGTCCAAGCCAGTGCGTTGTTCACCTTGGCCAGAGGCTTCCCTTTTGTGGACGTTGGTGTGTCAGCTCTCTTGCTGGCGGCCGGGTGCTGGGGCCAAGTGACCCTGACTGTGACTGTGACTGCAGCTGCCCTGCTCTTTTGCCACTATGCTTACATGGTACCAGGCTGGCAAGCGGAAGCCATGCGATCCGCCCAGCGGCGGACAGCTGCTGGCATCATGAAAAATGCAGTGGTGGATGGGATCGTGGCTACTGATGTACCTGAACTTGAGCGAACAACTCCAGTCATGCAGAAAAANGTTGGACAGATCATGCTGATCTTGGTGTCAATGGCCGCGGTTGTCGTCAATCCATCAGTGAGAACTGTCAGAGAGGCTGGAATTCTGACTACAGCAGCAGCAGTCACCTTATGGGAGAATGGTGCTAGTTCAGTGTGGAATGCAACNACAGCTATTGGGCTTTGTCACATCATGCGAGGAGGATGGCTCTCGTGTCTCTCCATCACGTGGACTCTCATCAAAAACATGGAGAAACCAGGCCTCAAGAGNGGTGGAGCCAAGGGACGCACACTAGGGGAAGTTTGGAAGGAGAGACTCAACCACATGACGAAGGAAGAATTTACCAGATACAGAAAAGAAGCCATCACTGAAGTCGACCGCTCCGCGGCAAAACATGCCAGGAGAGAGGGAAACATCACTGGAGGCCATCCAGTCTCACGGGGAACCGCGAAATTACGGTGGTTNGTGGAAAGGCGTTTCCTCGAGCCAGTGGGAAAGGTTGTGGATCTCGGATGTGGTAGAGGCGGCTGGTGTTATTACATGGCTACCCAGAAGAGGGTACAGGAAGTGAAAGGGTACACGAAAGGAGGACCTGGCCATGAAGAGCCACNNCTGGTGCAGAGCTATGGTTGGAATATTGTTACCATGAAGAGCGGAGTCGACGTCTTCTACAGACCATCAGAAGCGAGCGACACACTGCTCTGTGACATTGGAGAGTCATCGTCAAGTGCCGAGGTAGAAGAACACCGCACCGTCCGTGTCTTGGAGATGGTGGAAGACTGGCTGCACAGNGGACCTAAGGAATTCTGCATCAAAGTGCTATGCCCTTACATGCCNAGAGTGATTGAGAAGATGGAAACACTCCAAAGGCGNTATGGAGGTGGCCTTGTGAGAAACCCCCTTTCACGCAACTCTACCCATGAGATGTANTGGGTGAGCCACGCTTCAGGCAACNTTGTCCACTCNGTGAACATGACAAGCCAGGTGCTTCTGGGGAGGATGGAAAAGAAAACATGGAAGGGACCCCAGTTTGAGGAAGATGTCAACTTGGGAAGTGGAACNNGGGCAGTAGGGAAGCCTCTCCTCAATTCTGATACTAGCAAGATCAAGANCCGAATTGAGAGGCTGAAGAAAGAATACAGCTCCACATGGCACCAGGANNCGAATCACCCCTACAGGACCTGGAACTACCACGGAAGCTATGAAGTGAAACCAACCGGCTCAGCCAGCTCCCTTGTGAATGGGGTAGTTAGATTACTCTCAAAACCATGGGACACTATCACCAATGTGACCACGATGGCCATGACAGACACCACTCCTTTCGGTCAACAACGAGTGTTCAAGGAAAAGGTGGANACAAAGGCTCCAGAGCCTCCAGAAGGGGTCAAATACGTCCTCAATGAGACCACGAACTGGCTGTGGGCTTTTCTAGCCCGCGATAAGAAACCCAGGATGTGTTCCCGGGAGGAATTCATTGGAAAAGTCAACAGTAATGCCGCCCTNGGAGCGATGTTTGAAGAACAGAACCAATGGAAGAANGCCCGGGAAGCCGTGGAGGATCCAAAGTTTTGGGAGATGGTGGATGAGGAGCGTGAGGCGCATCTCCGTGGAGAATGCAACACCTGCATCTACAACATGATGGGAAAGAGAGAGAAGAAGCCTGGAGAGTTCGGCAAAGCTAAAGGCAGCAGAGCCATTTGGTTCATGTGGCTAGGGGCCCGCTTCCTGGAGTTTGAAGCTCTCGGATTCCTCAATGAAGACCACTGGNTGGGTAGGAANAACTCAGGAGGAGGAGTTGAAGGCTTAGGACTGCAGAAGCTTGGGTACATCTTGAAGGAAGTCGGAACAANGCCTGGAGGAAAGATCTANGCCGATGATACCGCAGGCTGGGACACACGCATCACCAAAGCTGACCTCGAGAACGAAGCGAAGGTTCTTGAACTGCTGGACGGAGAACACCGACGCCTAGCGCGGTCCATCATTGAGCTCACATACCGACACAAAGTCGTGAAAGTGATGAGGCCAGCGGCCGACGGGAAAACTGTGATGGATGTCATCTCCAGAGAGGATCAGAGAGGAAGNGGGCAGGTAGTGACTTACGCCCTGAACACCTTCACTAATCTAGCAGTTCAGCTGGTCAGAATGATGGAGGGGGAGGGGGTCATTGGACCTGACGATGTTGAAAAACTGGGAAAAGGAAAAGGCCCNAAGGTCAGAACCTGGCTGTTTGAGAATGGCGAGGAGCGTCTCAGTCGCATGGCCGTCAGCGGTGATGACTGCGTGGTGAAACCTTTGGACGACCGCTTCGCCACATCACTACACTTCCTAAATGCCATGTCAAAGGTCCGCAAAGACATCCAGGAATGGAAACCCTCGACAGGGTGGTATGACTGGCAGCAGGTCCCATTCTGNTCAAACCATTTCACGGAACTGATCATGAAGGANGGCAGGACGTTGGTGGTCCCGTGTCGTGGACAAGACGAGTTGATTGGACGGGCCAGAATCTCTCCAGGGGCTGGATGGAATGTGCGCGACACCGCCTGCCTGGCGAAGTCATACGCGCAGATGTGGCTGTTGNTTTATTTTCACCGTAGAGACCTGAGATTGATGGCTAACGCCATCTGNTCCGCTGTGCCTGTCAACTGGGTTCCCACAGGGCGTACCACCTGGTCGATCCACGCAAAAGGAGAATGGATGACGACAGAAGACATGCTCGCAGTCTGGAACAGAGTGTGGATTGAGGANAATGAGTGGATGGAAGACAAAACACCAGTTGAGAGGTGGAGTGATGTTCCATACTCTGGAAAGAGAGAAGACATTTGGTGTGGCAGTTTGATTGGCACACGAACCCGCGCTACTTGGGCTGAAAATATCCATGTNGCAATCAATCAGGTCCGTTCNGTGATTGGAGAAGAGAAGTATGTGGATTACATGAGCTCNCTGAGGAGGTATGAAGACACCATTGTAGTTGAGGACACTGTTTTGTAA
		</sequence>
		<sequence>
			<taxon idref="ED-I-294_24|2024|Germany"/>
			CGGGCTGTCAATATGCTAAAACGCGGTATGCCCCGCGGATTGTCCTTGATAGGACTGAAGAGGGCTATGCTGAGTCTGATTGACGGGAAAGGCCCAATACGTTTCGTGTTGGCTCTTTTGGCGTTTTTCAGATTCACTGCAATCGCTCCGACTCGTGCGGTGCTGGACAGATGGAGAGGCGTCAACAAACAAACAGCGATGAAGCATCTCTTGAGTTTCAAGAAAGAACTAGGAACTCTGACCAGTGCCATCAACCGCCGGAGCACAAAACAAAAGAAAAGAGGAGGCACAGCGGGCTTTACNATCTTGCTTGGGCTGATCGCTTGTGCTGGAGCTGTGACCCTCTCGAACTTCCAGGGCAAAGTGATGATGACAGTCAATGCAACCGATGTTACTGACGTGATTACCATCCCAACAGCTGCTGGGAAAAACCTGTGCATTGTGAGGGCTATGGACGTGGGATACCTTTGTGAGGATACTATCACTTATGAATGTCCGGTCCTAGCTGCTGGAAATGACCCTGAAGACATTGACTGCTGGTGCACGAAATCATCTGTTTACGTGCGCTATGGAAGATGCACAAAAACTCGNCATTCCCGTCGAAGCAGAAGGTCTCTGACTGTCCAGACACATGGAGAAAGNACACTGGCCAACAAGAAAGGAGCTTGGTTGGACAGCACAAAAGCCACGAGNTATCTGGTGAAGACAGAATCATGGATACTGAGAAACCCGGGCTACGCCCTCGTTGCAGCGNTCATTGGATGGATGCTAGGAAGCAACACAATGCAACGCGTCGTGTTTGCCATCCTATTGCTCCTGGTGGCACCAGCATACAGCTTCAATTGCTTGGGAATGAGTAACAGAGACTTCCTGGAGGGAGTGTCTGGAGCTACATGGGTTGATCTGGTACTGGAAGGCGATAGTTGTGTGACCATAATGTCAAAGGACAAGCCAACCATTGATGTNAAAATGATGAACATGGAAGCANCCAACCTCGCNGATGTGCGCAGCTACTGTTACCTAGCTTCGGTCAGTGACTTGTCAACGAGAGCNGCGTGTCCAACNATGGGTGAAGCCCACAACGAGAAAAGAGCTGACCCCGCCTTCGTTTGCAAGCAAGGCGTTGTGGACAGAGGATGGGGAAATGGCTGCGGACTGTTTGGAAAGGGAAGCATTGACACATGCGCGAAGTTTGCCTGTACAACCAAAGCAACTGGATGGATCATCCAGAAGGAGAANATCAAGTATGAGGTCGCCATATTTGTGCATGGCCCGACGACTGTTGAATCTCATGGCAATTATTCAACACAGGCAGGNGCCACCCAGGCTGGAAGATTCAGTATAACTCCATCGGCGCCATCTTACACGCTAAAGTTGGGTGAGTATGGTGAGGTCACGGTTGACTGTGAGCCACGGTCAGGAATAGANACTAGCGCCTATTACGTTATGTCAGTTGGTGCGAAGTCCTTCCTGGTTCACCGAGANTGGTTTATGGATCTGAACCTGCCATGGAGCAGTGCTGGAAGCACCACGTGGAGGAATCGGGAAACACTGATGGAGTTTGAAGAACCTCATGCCACCAAACAATCTGTTGTGGCTCTAGGGTCGCAGGAAGGTGCATTGCACCAAGCTCTGGCCGGAGCGATTCCTGTTGAGTTCTCAAGCAATACTGTGAAGTTGACATCAGGACATCTGAAGTGTAGGGTGAAGATGGAGAAGTTGCAGCTTAAGGGAACAACATATGGAGTATGTTCAAAAGCGTTTAAATTCGCTGGGACTCCCGCTGACACTGGCCATGGAACGGTGGTGTTGGAACTGCAATACACCGGAACAGACGGTCCCTGCAAAGTGCCCATTTCTTCCGTAGCTTCCCTGAATGACCTCACACCTGTTGGAAGACTGGTGACNGTGAATCCATTTGTGTCTGTGGCCACAGCCAACTCGAAGGTCTTGATTGAACTCGAACCCCCGTTTGGTGACTCTTACATCGTGGTGGGAAGAGGAGAACAGCAGATAAACCACCACTGGCACAAATCTGGGAGCAGCATCGGAAAGGCCTTTACCACTACACTCAGAGGAGCTCAACGACTCGCAGCTCTTGGAGACACTGCTTGGGATTTTGGGTCAGTTGGAGGGGTTTTCACCTCAGTGGGGAAAGCCATACACCAAGTCTTTGGAGGAGCTTTTAGATCACTCTTTGGAGGGATGTCCTGGATTACACAGGGACTTCTAGGAGCCCTTCTGTTGTGGATGGGAATCAATGCCCGTGACAGGTCAATTGCCATGACGTTTCTTGCGGTTGGAGGAGTTTTGCTCTTCCTTTCGGTCAACGTCCATGCTGACACAGGCTGTGCCATTGATATTGGCAGGCAAGAGCTCCGGTGTGGAAGTGGAGTGTTTATCCACAACGATGTGGAAGCCTGGATGGATCGTTACAAGTTCTACCCGGAGACACCACAAGGCCTAGCAAGAATNATTCAGAAAGCACATGCAGAAGGAGTCTGCGGCTTGCGTTCCGTTTCCAGACTCGAGCACCAAATGTGGGAAGCNATTAAGGATGAGCTGAACACCCTGTTGAAAGAGAATGGAGTCGACTTGAGTGTCGTGGTGGAAAAACAAAATGGGATGTATAAAGCAGCACCAAAACGTTTGGCTGCCACCACCGAAAAACTGGAGATGGGTTGGAAGGCTTGGGGCAAGAGCATCATCTTTGCTCCAGAACTAGCTAACAACACCTTTGTCATCGACGGTCCTGAGACTGAGGAATGCCCAACGGCCAACCGAGCATGGAACAGTATGGAGGTAGAAGACTTTGGATTTGGATTGACAAGCACTCGCATGTTCCTGAGGATTCGGGAAACGAACACAACNGAATGCGACTCGAAGATCATAGGAACCGCCGTCAANAACAACATGGCTGTGCATAGTGATCTGTCGTACTGGATAGAGAGCGGACTCAACGACACCTGGAAGCTTGAGAGGGCGGTTCTAGGAGAAGTCAAATCATGCACCTGGCCAGAAACCCACACTTTGTGGGGTGATGGAGTTCTGGAAAGTGATCTCATCATACCCATCACCTTGGCAGGACCCAGAAGCAATCATAACAGGAGACCAGGGTACAAAACTCAGAACCAAGGTCCATGGGATGAGGGGCGTGTCGAGATTGACTTTGACTATTGCCCAGGAACAACAGTAACTATAAGTGANAGTTGCGGACACCGTGGACCTGCGGCACGCACAACCACTGAGAGTGGGAAGCTCATNACAGANTGGTGCTGCAGAAGCTGCACCCTCCCTCCACTGCGCTTCCAGACTGANAATGGCTGTTGGTANGGAATGGAAATTCGACCCACGCGGCACGACGAAAAGACCCTCGTGCAATCGAGAGTGAATGCATACAACGCCGACATGATTGATCCTTTTCAGTTGGGCCTTCTGGTCGTGTTCTTGGCCACCCAGGAGGTCCTTCGCAAGAGGTGGACGGCCAAGATCAGCATTCCAGCTATCATGCTTGCACTCCTAGTCCTAGTGTTTGGGGGTATTACGTACACTGATGTCCTGCGATATGTCATTCTCGTCGGCGCCGCGTTTGCTGAAGCAAACTCAGGAGGAGACGTTGTGCACTTGGCACTCATGGCNACATTCAAGATTCAACCAGTCTTTCTGGTGGCTTCCTTTTTGAAGGCAAGGTGGACCAACCAAGAGAGTATTTTGCTCATGCTTGCAGCTGCTTTCTTTCAAATGGCTTACTATGACGCCAAGAATGTTTTGTCATGGGAAGTGCCTGACGTTTTGAACTCTCTCTCCGTTGCGTGGATGATTCTCAGAGCTATAAGCTTCACCAACACNTCAAATGTGGTGGTGCCGCTGCTGGCCCTNCTGACACCTGGACTAAAATGCCTAAACCTTGATGTGTACAGAATTTTGCTACTCATGGTTGGAGTTGGAAGCCTCATCAAAGAAAAAAGGAGCTCNGCAGCAAAAAAGAAAGGGGCTTGCCTCATCTGNCTAGCGCTGGCGTCTACAGGAGNGTTCAATCCAATGATACTTGCAGCTGGGCTGATGGCTTGCGACCCCAACCGCAAGCGGGGCTGGCCTGCCACAGAAGTGATGACTGCAGTTGGACTCATGTTNGCCATCGTTGGGGGTCTGGCAGAACTTGACNTAGACTCTATGGCTATCCCCATGACCATTGCCGGACTCATGTTCGTGGCATTTGTCATCTCTGGAAAGTCAACAGACATGTGGATTGAGAGGACGGCTGATATTACTTGGGAGAGTGACGCTGAAATCACAGGCTCTAGTGAAAGAGTAGATGTTAGGCTGGATGATGATGGAAATTTTCAATTGATAAATGACCCNGGGGCGCCATGGAAAATTTGGATGCTTAGGATGGCCTGCCTGGCAATAAGTGCCTACACACCTTGGGCGATTCTTCCCTCGGTCATTGGATTCTGGATAACCCTTCAGTACACAAAGAGAGGAGGTGTCCTTTGGGACACACCATCACCNAGGGAGTACAAGAAGGGTGATACCACCACTGGCGTTTACAGAATCATGACTCGAGGTNTGCTTGGCAGTTACCAAGCTGGAGCCGGAGTGATGGTAGAGGGAGTGTTCCACACACTATGGCACACCACTAAGGGAGCTGCTCTCATGAGTGGTGAAGGACGTCTGGATCCCTATTGGGGGAGCGTGAAAGAAGACCGGCTTTGCTATGGGGGGCCATGGAAACTCCAACATAAATGGAATGGACATGATGAGGTCCAAATGATTGTNGTGGAGCCAGGAAAAAATGTGAAAAACGTCCAGACTAAGCCCGGAGTGTTTAAGACACCAGAAGGAGAAATTGGGGCAGTTACGCTAGACTATCCCACTGGAACGTCAGGTTCCCCCATTGTGGATAAAAATGGAGATGTGATTGGATTGTATGGGAACGGCGTCATCATGCCTAATGGTTCATACATAAGCGCCATTGTGCAAGGAGAGAGAATGGAAGAACCGGCACCAGCTGGCTTCGAACCTGAAATGTTGAGGAAGAAACAGATCACTGTCCTTGATCTGCACCCCGGAGCAGGAAAGACGCGCAAGATACTTCCCCAAATCATCAAGGAGGCCATCAACAAAAGATTGAGGACGGCTGTACTGGCACCCACCAGGGTCGTTGCTGCTGAGATGTCTGAGGCCCTGAGAGGACTTCCCATCCGGTACCAAACCTCAGCAGTGCACAGNGAGCACAGTGGAAATGAGATCGTTGATGTCATGTGCCATGCCACTCTCACACACAGGCTGATGTCTCCACACAGAGTCCCCAATTACAATCTGTTCATAATGGATGAAGCCCATTTCACGGATCCAGCGAGCATCGCAGCCAGAGGATACATAGCAACCAAGGTTGAATTGGGCGAAGCCGCCGCGATTTTCATGACGGCAACGCCACCCGGGACTTCTGACCCCTTTCCAGAGTCCAATGCTCCTATCTCGGACATGCAAACAGAGATCCCAGACAGAGCCTGGAACACTGGATATGAATGGATAACTGAGTATGTTGGAAAGACCGTTTGGTTTGTTCCAAGTGTGAAAATGGGAAATGANATTGCCCTCTGTCTGCAACGGGCGGGGAAGAAGGTTATCCAGCTGAACAGAAAGTCCTATGAGACAGAGTACCCCAAGTGCAAGAACGATGATTGGGATTTTGTCATCACCACAGACATATCAGAAATGGGAGCAAACTTCAAGGCAAGCAGAGTGATCGACAGCCGCAAAAGCGTGAAACCCACCATCATTGAGGAAGGTGATGGAAGAGTCATCCTGGGGGAACCNTCAGCCATNACGGCTGCCAGCGCTGCTCAGCGGAGAGGACGCATAGGAAGAAACCCATCACAAGTTGGTGATGAGTATTGNTATGGAGGGCACACAAATGAGGATGATTCCAACTTTGCCCACTGGACAGAGGCTCGCATCATGCTAGACAACATCAACATGCCGAATGGTCTGGTGGCCCAACTATATCAGCCTGAGCGCGAGAAGGTGTACACCATGGACGGGGAATATAGGCTCAGAGGGGAAGAACGGAAGAACTTCCTTGAATTCCTGAGAACAGCNGANTTACCAGTCTGGCTCGCTTACAAAGTGGCAGCAGCAGGAATATCATACCATGACCGGAAGTGGTGCTTTGATGGACCTCGAACCAACACGATTCTTGAAGACAACAATGAAGTTGAAGTCATCACGAAGTTGGGTGAGAGAAAGATCCTAAGACCCAGGTGGGCGGATGCCAGAGTGTACTCAGACCACCAAGCTCTAANGTCCTTCAAAGATTTTGCATCAGGGAAACGATCACAAATCGGGCTCGTTGAGGTGCTCGGGAGAATGCCTGAGCACTTCATGGGGAAAACTTGGGAGGCGTTGGACACGATGTATGTGGTGGCAACCGCTGAAAAAGGAGGCCGAGCTCACAGGATGGCTCTTGAGGAGCTACCGGACGCCCTTCAGACAATAGCTTTGATTGCACTATTGAGTGTGATGTCCTTAGGTGTGTTTTTTCTACTCATGCAAAGGAAAGGCATTGGTAAGATTGGCTTGGGAGGAGTGATCTTAGGAGCTGCCACATTCTTCTGCTGGATGGCTGAAGTCCCAGGAACGAAAATAGCAGGCATGCTCCTGCTNTCCCTGCTGCTCATGATNGTTTTGATNCCGGAGCCGGAAAAGCAGCGCTCACAGACTGACAACCAGCTTGCCGTGTTCTTGATTTGTGTGCTCACACTGGTCAGCGCCGTGGCNGCCAATGAAATGGGTTGGCTGGACAAGACCAAGAATGACATNAGCAGCCTNTTGGGACACAAGCCAGAAACTAGAGAGACGACCCTGGGAGTTGAGAACTTNTTGCTTGATCTGCGGCCNGCTACAGCATGGTCGCTNTATGCCGTAACGACAGCCGTTCTTACCCCTTTGCTGAAACATCTAATCACGTCAGACTACATCAACACTTCGCTGACCTCAATAAACGTCCAAGCCAGTGCGTTGTTCACCTTGGCCAGAGGCTTCCCTTTTGTGGACGTTGGTGTGTCAGCTCTCTTGCTGGCGGCCGGGTGCTGGGGCCAAGTGACCCTGACTGTGACTGTGACTGCAGCTGCCCTGCTCTTTTGCCACTATGCTTACATGGTACCAGGCTGGCAAGCGGAAGCCATGCGATCCGCCCAGCGGCGGACAGCTGCTGGCATCATGAAAAATGCAGTGGTGGATGGGATCGTGGCTACNGATGTACCTGAACTTGAGCGAACAACTCCAGTCATGCAGAAAAAAGTTGGACAGATCATGCTGATCTTGGTGTCAATGGCCGCGGTTGTCGTCAATCCATCAGTGAGAACTGTCAGAGAGGCTGGAATTCTGACTACAGCAGCAGCAGTCACCTTATGGGAGAATGGTGCTAGTTCAGTGTGGAATGCAACNACAGCTATTGGGCTTTGTCACATCATGCGAGGAGGATGGCTCTCGTGTCTCTCCATCACGTGGACTCTCATCAAAAACATGGANAAACCAGGCCTCAAGAGGGGTGGAGCCAAGGGACGCACNCTAGGGGAAGTTTGGAAGGAGAGACTCAACCACATGACGAAGGAAGAATTTACCAGATACAGAAAAGAAGCCATCACTGAAGTCGACCGCTCCGCGGCAAAACATGCCAGGAGAGAGGGAAACATCACTGGAGGCCATCCAGTCTCACGGGGAACCGCGAAATTACGGTGGTTNGTGGAAAGGCGTTTCCTCGAGCCAGTGGGAAAGGTTGTGGATCTCGGATGTGGTAGAGGCGGCTGGTGTTATTACATGGCTACCCAGAAGAGGGTACAGGAAGTGAAAGGGTACACGAAAGGAGGACCTGGCCATGAAGAGCCACAACTGGTGCAGAGCNATGGTTGGAATATTGTTACCATGAAGAGCGGAGTCGACGTCTTCTACAGACCATCAGAAGCGAGCGACACACTGCTCTGTGACATTGGAGAGTCATCGTCAAGTGCCGAGGTAGAAGAACACCGCACCGTCCGTGTCTTGGAGATGGTGGAAGACTGGCTGCACAGNGGACCTAAGGAATTCTGCATCAAAGTGCTATGCCCTTACATGCCNAGAGTGATTGAGAAGATGGAAACACTCCAAAGGCGATATGGAGGTGGCCTTGTGAGAAACCCCCTTTCACGCAACTCTACCCATGAGATGTACTGGGTGAGCCACGCTTCAGGCAACATTGTCCACTCCGTGAACATGACAAGCCAGGTGCTTCTGGGGAGGATGGAAAAGAAAACATGGAAGGGACCCCAGTTTGAGGAAGATGTCAACTTGGGAAGTGGAACNNGGGCAGTAGGGAAGCCTCTCCTCAATTCTGATACTAGCAAGATCAAGANCCGAATTGAGAGGCTGAAGAAAGAATACAGCTCCACATGGCACCAGGANNCGAATCACCCCTACAGGACCTGGAACTACCACGGAAGCTATGAAGTGANACCNACCGGCTCAGCCAGCTCCCTTGTGAATGGGGTAGTTAGATTACTCTCAAAACCATGGGACACTATCACCAATGTGACCACGATGGCCATGACAGACACCACTCCTTTCGGTCAACAACGAGTGTTCAAGGAAAAGGTGGANACAAAGGCTCCAGAGCCTCCAGAAGGGGTCAAATACGTCCTCAATGAGACCACGAACTGGCTGTGGGCTTTTCTAGCCCGCGATAAGAAACCCAGGATGTGTTCCCGGGAGGAATTCATTGGAAAAGTCAACAGTAATGCCGCCCTNGGAGCGATGTTTGAAGAACAGAACCAATGGAAGAACGCCCGGGAAGCCGTGGAGGATCCAAAGTTTTGGGAGATGGTGGATGAGGAGCGTGAGGCGCATCTCCGTGGAGAATGCAACACCTGCATCTACAACATGATGGGAAAGAGAGAGAAGAAGCCTGGAGAGTTCGGCAAAGCTAAAGGCAGCAGAGCCATTTGGTTCATGTGGCTAGGGGCCCGCTTCCTGGAGTTTGAAGCTCTCGGATTCCTCAATGAAGACCACTGGCTGGGTAGGAAAAACTCAGGAGGAGGAGTTGAAGGCTTAGGACTGCAGAAGCTTGGGTACATCTTGAAGGAAGTCGGAACAANGCCTGGAGGAAAGATCTANGCCGATGATACCGCAGGCTGGGACACACGCATCACCAAAGCTGACCTCGAGAACGAAGCGAAGGTTCTTGAACTGCTGGACGGAGAACACCGACGCCTAGCGCGGTCCATCATTGAGCTCACATACCGACACAAAGTCGTGAAAGTGATGAGGCCAGCGGCCGACGGGAAAACTGTGATGGATGTCATCTCCAGAGAGGATCAGAGAGGAAGNGGGCAGGTAGTGACTTACGCCCTGAACACCTTCACTAATCTAGCAGTTCAGCTGGTCAGAATGATGGAGGGGGAGGGGGTCATTGGACCTGACGATGTTGAAAAACTGGGAAAAGGAAAAGGCCCCAAGGTCAGAACCTGGCTGTTTGAGAATGGCGAGGAGCGTCTCAGTCGCATGGCCGTCAGCGGTGATGACTGCGTGGTGAAACCTTTGGACGACCGCTTCGCCACATCACTACACTTCCTAAATGCCATGTCAAAGGTCCGCAAAGACATCCAGGAATGGAAACCCTCGACAGGGTGGTATGACTGGCAGCAGGTCCCATTCTGTTCAAACCATTTNACGGAACTGATCATGAAGGACGGCAGGACGTTGGTGGTCCCGTGTCGTGGACAAGACGAGTTGATTGGACGGGCCAGAATCTCTCCAGGGGCTGGATGGAATGTGCGCGACACCGCCTGCCTGGCGAAGTCATACGCGCAGATGTGGCTGTTGCTTTATTTTCACCGTAGAGACCTGAGATTGATGGCTAACGCCATCTGTTCCGCTGTGCCTGTCAACTGGGTTCCCACAGGGCGTACCACCTGGTCGATCCACGCAAAAGGAGAATGGATGACGACAGAAGACATGCTCGCAGTCTGGAACAGAGTGTGGATTGAGGAGAATGAGTGGATGGAAGACAAAACACCAGTTGAGAGGTGGAGTGATGTTCCATACTCTGGAAAGAGAGAAGACATTTGGTGTGGCAGTTTGATTGGCACACGAACCCGCGCTACTTGGGCTGAAAATATCCATGTGGCAATCAATCAGGTCCGTTCNGTGATTGGAGAAGAGAAGTATGTGGATTACATGAGCTCNCTGAGGAGGTATGAAGACACCATTGTAGTTGAGGANACTGTTNTGTAA
		</sequence>
		<sequence>
			<taxon idref="PQ119453|2022|Germany"/>
			CGGGCTGTCAATATGCTAAAACGCGGTATGCCCCGCGGATTGTCCTTGATAGGACTGAAGAGGGCTATGCTGAGTCTGATTGACGGGAAAGGCCCAATACGTTTCGTGTTGGCTCTTTTGGCGTTTTTCAGATTCACTGCAATCGCTCCGACTCGTGCGGTGCTGGACAGATGGAGAGGCGTCAACAAACAAACAGCGATGAAGCATCTCTTGAGTTTCAAGAAAGAACTAGGAACTCTGACCAGTGCCATCAACCGCCGGAGCACAAAACAAAAGAAAAGAGGAGGCACAGCGGGCTTTACTATCTTGCTTGGGCTGATCGCTTGTGCTGGAGCTGTGACCCTCTCGAACTTCCAGGGCAAAGTGATGATGACAGTCAATGCAACCGATGTTACTGACGTGATTACCATCCCAACAGCTGCTGGGAAAAACCTGTGCATTGTGAGGGCTATGGACGTGGGATACCTTTGTGAGGATACTATCACTTATGAATGTCCGGTCCTAGCTGCTGGAAATGACCCTGAAGACATTGACTGCTGGTGCACGAAATCATCTGTTTACGTGCGCTATGGAAGATGCACAAAAACTCGGCATTCCCGTCGAAGCAGAAGGTCTCTGACTGTCCAGACACATGGAGAAAGTACACTGGCCAACAAGAAAGGAGCTTGGTTGGACAGCACAAAAGCCACGAGGTATCTGGTGAAGACAGAATCATGGATACTGAGAAACCCGGGCTACGCCCTCGTTGCAGCGATCATTGGATGGATGCTAGGAAGCAACACAATGCAACGCGTCGTGTTTGCCATCCTATTGCTCCTGGTGGCACCAGCATACAGCTTCAATTGCTTGGGAATGAGTAACAGAGACTTCCTGGAGGGAGTGTCTGGAGCTACATGGGTTGATCTGGTACTGGAAGGCGATAGTTGTGTGACCATAATGTCAAAGGACAAGCCAACCATTGATGTCAAAATGATGAACATGGAAGCAGCCAACCTCGCAGATGTGCGCAGCTACAGTTACGTAGCTTCGGTCAGTGACTTGTCAACGAGAGCTGCGTGTCCAACCATGGGTGAAGCCCACAACGAGAAAAGAGCTGACCCCGCCTTCGTTTGCAAGCAAGGCGTTGTGGACAGAGGATGGGGAAATGGCTGCGGACTGTTTGGAAAGGGAAGCATTGACACATGCGCGAAGTTTGCCTGTACAACCAAAGCAACTGGATGGATCATCCAGAAGGAGAACATCAAGTATGAGGTCGCCATATTTGTGCATGGCCCGACGACTGTTGAATCTCATGGCAATTATTCAACACAGATGGGGGCCACCCAGGCTGGAAGATTCAGTATAACTCCATCGGCGCCATCTTACACGCTAAAGTTGGGTGAGTATGGTGAGGTCACGGTTGACTGTGAGCCACGGTCAGGAATAGACACTAGCGCCTATTACGTTATGTCAGTTGGTGCGAAGTCCTTCCTAGTTCACCGAGAATGGTTTATGGATTTGAACCTGCCATGGAGCAGTGCTGGAAGCACCACGTGGAGGAATCGGGAAACACTGATGGAGTTTGAAGAACCTCATGCCACCAAACAATCTGTTGTGGCTCTAGGGTCGCAGGAAGGTGCATTGCACCAAGCTCTGGCCGGAGCGATTCCTGTTGAGTTCTCAAGCAATACTGTGAAGTTGACATCAGGACATCTGAAGTGCAGGGTGAAGATGGAGAAGTTGCAGCTTAAGGGAACAACATATGGAGTATGTTCAAAAGCGTTTAAATTCGCTGGGACTCCCGCTGACACTGGCCATGGAACGGTGGTGTTGGAACTGCAATACACCGGAACAGACGGTCCCTGCAAAGTGCCCATTTCTTCCGTAGCTTCCCTGAATGACCTCACACCTGTTGGAAGACTGGTGACTGTGAATCCATTTGTGTCTGTGGCCACAGCCAACTCGAAGGTCTTGATTGAACTCGAACCCCCGTTTGGTGACTCTTACATCGTGGTGGGAAGAGGAGAACAGCAGATAAACCACCACTGGCACAAATCTGGGAGCAGCATCGGAAAGGCCTTTACCACTACACTCAGAGGAGCTCAACGACTCGCAGCTCTTGGAGACACTGCTTGGGATTTTGGGTCAGTTGGAGGGGTTTTCACCTCAGTGGGGAAAGCCATACACCAAGTCTTTGGAGGAGCTTTTAGATCACTCTTTGGAGGGATGTCCTGGATCACACAGGGACTTTTAGGAGCCCTTCTGTTGTGGATGGGAATCAATGCCCGTGACAGGTCAATTGCCATGACGTTTCTTGCGGTTGGAGGAGTTTTGCTCTTCCTTTCGGTCAACGTCCATGCTGACACAGGCTGTGCCATTGATATTGGCAGGCAAGAGCTCCGGTGTGGAAGTGGAGTGTTTATCCACAACGATGTGGAAGCCTGGATGGATCGTTACAAGTTCTACCCGGAGACACCACAAGGCCTAGCAAGAATCATTCAGAAAGCACATGCAGAAGGAGTCTGCGGCTTGCGTTCCGTTTCCAGACTCGAGCACCAAATGTGGGAAGCTATTAAGGATGAGCTGAACACCCTGTTGAAAGAGAATGGAGTCGACTTGAGTGTCGTGGTGGAAAAACAAAATGGGATGTATAAAGCAGCACCAAAACGTTTGGCTGCCACCACCGAAAAACTGGAGATGGGTTGGAAGGCTTGGGGCAAGAGCATCATCTTTGCTCCAGAACTAGCTAACAACACCTTTGTCATCGACGGTCCTGAGACTGAGGAATGCCCAACGGCCAACCGAGCATGGAACAGTATGGAGGTAGAAGACTTTGGATTTGGATTGACAAGCACTCGCATGTTCCTGAGGATTCGGGAAACGAACACAACTGAATGCGACTCGAAGATCATAGGAACCGCCGTCAAGAACAACATGGCTGTGCATAGTGATCTGTCGTACTGGATAGAGAGCGGACTCAACGACACCTGGAAGCTTGAGAGGGCGGTTCTAGGAGAAGTCAAATCATGCACCTGGCCAGAAACCCACACTTTGTGGGGTGATGGAGTTCTGGAAAGTGATCTCATCATACCCATCACCTTGGCAGGACCCAGAAGCAATCATAACAGGAGACCAGGGTACAAAACTCAGAACCAAGGTCCATGGGATGAGGGGCGTGTCGAGATTGACTTTGACTATTGCCCAGGAACAACAGTAACTATAAGTGACAGTTGCGGACACCGTGGAGGTGCTGCACGTACATACACTGGCAGTGGTAACCTCATTACAGATTGGTGCCTGAAAAGCTGCACCCTCCCTCCACTGCGCTTCCAGACTGAGAATGGCTGTTGGTATGGAATGGAAATTCGACCCACGCGGCACGACGAAAAGACCCTCGTGCAATCGAGAGTGAATGCATACAACGCCGACATGATTGATCCTTTTCAGTTGGGCCTTCTGGTCGTGTTCTTGGCCACCCAGGAGGTCCTTCGCAAGAGGTGGACGGCCAAGATCAGCATTCCAGCTATCATGCTTGCACTCCTAGTCCTAGTGTTTGGGGGTATTACGTACACTGATGTCCTGCGATATGTCATTCTCGTCGGCGCCGCGTTTGCTGAAGCAAACTCAGGAGGAGACGTTGTGCACTTGGCACTCATGGCCACATTCAAGATTCAACCAGTCTTTCTGGTGGCTTCCTTTTTGAAGGCAAGGTGGACCAACCAAGAGAGTATTTTGCTCATGCTTGCAGCTGCTTTCTTTCAAATGGCTTACTATGACGCCAAGAATGTTTTGTCATGGGAAGTGCCTGACGTTTTGAACTCTCTCTCCGTTGCGTGGATGATTCTCAGAGCTATAAGCTTCACCAACACCTCAAATGTGGTGGTGCCGCTGCTGGCCCTTCTGACACCTGGACTAAAATGCCTAAACCTTGATGTGTACAGAATTTTGCTACTCATGGTTGGAGTTGGAAGCCTCATCAAAGAAAAAAGGAGCTCTGCAGCAAAAAAGAAAGGGGCTTGCCTCATCTGCCTAGCGCTGGCGTCTACAGGAGCGTTCAATCCAATGATACTTGCAGCTGGGCTGATGGCTTGCGACCCCAACCGCAAGCGGGGCTGGCCTGCCACAGAAGTGATGACTGCAGTTGGACTCATGTTTGCCATCGTTGGGGGTCTGGCAGAACTTGACATAGACTCTATGGCTATCCCCATGACCATTGCCGGACTCATGTTCGTGGCATTTGTCATCTCTGGAAAGTCAACAGACATGTGGATTGAGAGGACGGCTGATATTACTTGGGAGAGTGACGCTGAAATCACAGGCTCTAGTGAAAGAGTAGATGTTAGGCTGGATGATGATGGAAATTTTCAATTGATAAATGACCCTGGGGCGCCATGGAAAATTTGGATGCTTAGGATGGCCTGCCTGGCAATAAGTGCCTACACACCTTGGGCGATTCTTCCCTCGGTCATTGGATTCTGGATAACCCTTCAGTACACAAAGAGAGGAGGTGTCCTTTGGGACACACCATCACCCAGGGAGTACAAGAAGGGTGATACCACCACTGGCGTTTACAGAATCATGACTCGAGGTTTGCTTGGCAGTTACCAAGCTGGAGCCGGAGTGATGGTAGAGGGAGTGTTCCACACACTATGGCACACCACTAAGGGAGCTGCTCTCATGAGTGGTGAAGGACGTCTGGATCCCTATTGGGGGAGCGTGAAAGAAGACCGGCTTTGCTATGGGGGGCCATGGAAACTCCAACATAAATGGAATGGACATGATGAGGTCCAAATGATTGTTGTGGAGCCAGGAAAAAATGTGAAAAACGTCCAGACTAAGCCCGGAGTGTTTAAGACACCAGAAGGAGAAATTGGGGCAGTTACGCTAGACTATCCCACTGGAACGTCAGGTTCCCCCATTGTGGATAAAAATGGAGATGTGATTGGATTGTATGGGAACGGCGTCATCATGCCTAATGGTTCATACATAAGCGCCATTGTGCAAGGAGAGAGAATGGAAGAACCGGCACCAGCTGGCTTCGAACCTGAAATGTTGAGGAAGAAACAGATCACTGTCCTTGATCTGCACCCCGGAGCAGGAAAGACGCGCAAGATACTTCCCCAAATCATCAAGGAGGCCATCAACAAAAGATTGAGGACGGCTGTACTGGCACCCACCAGGGTCGTTGCTGCTGAGATGTCTGAGGCCCTGAGAGGACTTCCCATCCGGTACCAAACCTCAGCAGTGCACAGAGAGCACAGTGGAAATGAGATCGTTGATGTCATGTGCCATGCCACTCTCACACACAGGCTGATGTCTCCACACAGAGTCCCCAATTACAATCTGTTCATAATGGATGAAGCCCATTTCACGGATCCAGCGAGCATCGCAGCCAGAGGATACATAGCAACCAAGGTTGAATTGGGCGAAGCCGCCGCGATTTTCATGACGGCAACGCCACCCGGGACTTCTGACCCCTTTCCAGAGTCCAATGCTCCTATCTCGGACATGCAAACAGAGATCCCAGACAGAGCCTGGAACACTGGATATGAATGGATAACTGAGTATGTTGGAAAGACCGTTTGGTTTGTTCCAAGTGTGAAAATGGGAAATGAAATTGCCCTCTGTCTGCAACGGGCGGGGAAGAAGGTTATCCAGCTGAACAGAAAGTCCTATGAGACAGAGTACCCCAAGTGCAAGAACGATGATTGGGATTTTGTCATCACCACAGACATATCAGAAATGGGAGCAAACTTCAAGGCAAGCAGAGTGATCGACAGCCGCAAAAGCGTGAAACCCACCATCATTGAGGAAGGTGATGGAAGAGTCATCCTGGGGGAACCCTCAGCCATCACGGCTGCCAGCGCTGCTCAGCGGAGAGGACGCATAGGAAGAAACCCATCACAAGTTGGTGATGAGTATTGCTATGGAGGGCACACAAATGAGGATGATTCCAACTTTGCCCACTGGACAGAGGCTCGCATCATGCTAGACAACATCAACATGCCGAATGGTCTGGTGGCCCAACTATATCAGCCTGAGCGCGAGAAGGTGTACACCATGGACGGGGAATATAGGCTCAGAGGGGAAGAACGGAAGAACTTCCTTGAATTCCTGAGAACAGCTGATTTACCAGTCTGGCTCGCTTACAAAGTGGCAGCAGCAGGAATATCATACCATGACCGGAAGTGGTGCTTTGATGGACCTCGAACCAACACGATTCTTGAAGACAACAATGAAGTTGAAGTCATCACGAAGTTGGGTGAGAGAAAGATCTTAAGACCCAGGTGGGCGGATGCCAGAGTGTACTCAGACCACCAAGCTCTAAAGTCCTTCAAAGATTTTGCATCAGGGAAACGATCACAAATCGGGCTCGTTGAGGTGCTCGGGAGAATGCCTGAGCACTTCATGGGGAAAACTTGGGAGGCGTTGGACACGATGTATGTGGTGGCAACCGCTGAAAAAGGAGGCCGAGCTCACAGGATGGCTCTTGAGGAGCTACCGGACGCCCTTCAGACAATAGCTTTGATTGCACTATTGAGTGTGATGTCCTTAGGTGTGTTCTTTCTACTCATGCAAAGGAAAGGCATTGGTAAGATTGGCTTGGGAGGAGTGATCTTAGGAGCTGCCACATTCTTCTGCTGGATGGCTGAAGTCCCAGGAACGAAAATAGCAGGCATGCTCCTGCTTTCCCTGCTGCTCATGATCGTTTTGATTCCGGAGCCGGAAAAGCAGCGCTCACAGACTGACAACCAGCTTGCCGTGTTCTTGATTTGTGTGCTCACACTGGTCAGCGCCGTGGCTGCCAATGAAATGGGTTGGCTGGACAAGACCAAGAATGACATCAGCAGCCTGTTGGGACACAAGCCAGAAACTAGAGAGACGACCCTGGGAGTTGAGAACTTCTTGCTTGATCTGCGGCCCGCTACAGCATGGTCGCTCTATGCCGTAACGACAGCCGTTCTTACCCCTTTGCTGAAACATCTAATCACGTCAGACTACATCAACACTTCGCTGACCTCAATAAACGTCCAAGCCAGTGCGTTGTTCACCTTGGCCAGAGGCTTCCCNTTTGTGGACGTTGGTGTGTCAGCTCTCTTGCTGGCGGCCGGGTGCTGGGGCCAAGTGACCCTGACTGTGACTGTGACTGCAGCTGCCCTGCTCTTTTGCCACTATGCTTACATGGTACCAGGCTGGCAAGCGGAAGCCATGCGATCCGCCCAGCGGCGGACAGCTGCTGGCATCATGAAAAATGCAGTGGTGGATGGGATCGTGGCTACCGATGTACCTGAACTTGAGCGAACAACTCCAGTCATGCAGAAAAAAGTTGGACAGATCATGCTGATCTTGGTGTCAATGGCCGCGGTTGTCGTCAATCCATCAGTGAGAACTGTCAGAGAGGCTGGAATTCTGACTACAGCAGCAGCAGTCACCTTATGGGAGAATGGTGCTAGTTCAGTGTGGAATGCAACGACAGCTATTGGGCTTTGTCACATCATGCGAGGAGGATGGCTCTCGTGTCTCTCCATCACGTGGACTCTCATCAAAAACATGGAGAAACCAGGCCTCAAGANGGGTGTAGCCAAAGTACGCAGCACCTGGGAAGTTTGGAAGGAGAGACTCAACCACATGACGAAGGAAGAATTTACCAGATACAGAAAAGAAGCCATCACTGAAGTCGACCGCTCCGCGGCAAAACATGCCAGGAGAGAGGGAAACATCACTGGAGGCCATCCAGTTTCACGGGGAACCGCGAAATTACGGTGGTTGGTGGAAAGGCGTTTCCTCGAGCCAGTGGGAAAGGTTGTGGATCTCGGATGTGGTAGAGGCGGCTGGTGTTATTACATGGCTACCCAGAAGAGGGTACAGGAAGTGAAAGGGTACACGAAAGGAGGACCTGGCCATGAAGAGCCACAACTGGTGCAGAGCTATGGTTGGAATATTGTTACCATGAAGAGCGGAGTCGACGTCTTCTACAGACCATCAGAAGCGAGCGACACACTGCTCTGTGACATTGGAGAGTCATCGTCAAGTGCCGAGGTAGAAGAACACCGCACCGTCCGTGTCTTGGAGATGGTGGAAGACTGGCTGCACAGAGGACCTAAGGAATTCTGCATCAAAGTGCTATGCCCTTACATGCCCAGAGTGATTGAGAAGATGGAAACACTCCAAAGGCGATATGGAGGTGGCCTTGTGAGAAACCCCCTTTCACGCAACTCTACCCATGAGATGTACTGGGTGAGCCACGCTTCAGGCAACATTGTCCACTCCGTGAACATGACAAGCCAGGTGCTTCTGGGGAGGATGGAAAAGAAAACATGGAAGGGACCCCAGTTTGAGGAAGATGTCAACTTGGGAAGTGGAACGCGGGCAGTAGGGAAGCCTCTCCTCAATTCTGATACTAGCAAGATCAAGAACCGAATTGAGAGGCTGAAGAAAGAATACAGCTCCACATGGCACCAGGATGCGAATCACCCCTACAGGACCTGGAACTACCACGGAAGCTATGAAGTGAAACCAACCGGCTCAGCCAGCTCCCTTGTGAATGGGGTAGTTAGATTACTCTCAAAACCATGGGACACTATCACCAATGTGACCACGATGGCCATGACAGACACCACTCCTTTCGGTCAACAACGAGTGTTCAAGGAAAAGGTGGACACAAAGGCTCCAGAGCCTCCAGAAGGGGTCAAATACGTCCTCAATGAGACCACGAACTGGCTGTGGGCTTTTCTAGCCCGCGATAAGAAACCCAGGATGTGTTCCCGGGAGGAATTCATTGGAAAAGTCAACAGTAATGCCGCCCTAGGAGCGATGTTTGAAGAACAGAACACCTGGAAGAACGCCCGGGAAGCCGTGGAGGATCCAAAGTTTTGGGAGATGGTGGATGAGGAGCGTGAGGCGCATCTCCGTGGAGAATGCAACACCTGCATCTACAACATGATGGGAAAGAGAGAGAAGAAGCCTGGAGAGTTCGGCAAAGCTAAAGGCAGCAGAGCCATTTGGTTCATGTGGCTAGGGGCCCGCTTCCTGGAGTTTGAAGCTCTCGGATTCCTCAATGAAGACCACTGGCTGGGTAGGAAGAACTCAGGAGGAGGAGTTGAAGGCTTAGGACTGCAGAAGCTTGGGTACATCTTGAAGGAAGTCGGAACAAAGCCTGGAGGAAAGATCTATGCCGATGATACCGCAGGCTGGGACACACGCATCACCAAAGCTGACCTCGAGAACGAAGCGAAGGTTCTTGAACTGCTGGACGGAGAACACCGACGCCTAGCGCGGTCCATCATTGAGCTCACATACCGACACAAAGTCGTGAAAGTGATGAGGCCAGCGGCCGACGGGAAAACTGTGATGGATGTCATCTCCAGAGAGGATCAGAGAGGAAGCGGGCAGGTAGTGACTTACGCCCTGAACACCTTCACTAATCTAGCAGTTCAGCTGGTCAGAATGATGGAGGGGGAGGGGGTCATTGGACCTGACGATGTTGAAAAACTGGGAAAAGGAAAAGGCCCTAAGGTCAGAACCTGGCTGTTTGAGAATGGTGAGGAGCGTCTCAGTCGCATGGCCGTCAGCGGTGATGACTGCGTGGTGAAACCTTTGGACGACCGCTTTGCCACATCACTACACTTCCTAAATGCCATGTCAAAGGTCCGCAAGGACATCCAGGAATGGAAACCCTCGACAGGGTGGTATGACTGGCAGCAGGTCCCATTCTGTTCAAACCATTTCACGGAACTGATCATGAAGGATGGCAGGACGTTGGTGGTCCCGTGTCGTGGACAAGACGAGTTGATTGGACGGGCCAGAATCTCTCCAGGGGCTGGATGGAATGTGCGAGACACCGCCTGCCTGGCGAAGTCATACGCGCAGATGTGGCTGTTGCTTTATTTTCACCGTAGAGACCTGAGATTGATGGCTAACGCCATCTGTTCCGCTGTGCCTGTCAACTGGGTTCCCACAGGGCGTACCACCTGGTCGATCCACGCAAAAGGAGAATGGATGACGACAGAAGACATGCTCGCAGTCTGGAACAGAGTGTGGATTGAGGAGAATGAGTGGATGGAAGACAAAACACCAGTTGAGAGGTGGAGTGATGTTCCATACTCTGGAAAGAGAGAAGACATTTGGTGTGGCAGTTTGATTGGCACACGAACCCGCGCTACTTGGGCTGAAAATATCCATGTGGCAATCAATCAGGTCCGTTCGGTGATTGGAGAAGAGAAGTATGTGGATTACATGAGCTCTCTGAGGAGGTATGAAGACACCATTGTAGTTGAGGACACTGTTCTGTAA
		</sequence>
		<sequence>
			<taxon idref="ED-I-312_24|2024|Germany"/>
			CGGGCTGTCAATATGCTAAAACGCGGTATGCCCCGCGGATTGTCCTTGATAGGACTGAAGAGGGCTATGCTGAGTCTGATTGACGGGAAAGGCCCAATACGTTTCGTGTTGGCTCTTTTGGCGTTTTTCAGATTCACTGCAATCGCTCCGACTCGTGCGGTGCTGGACAGATGGAGAGGCGTCAACAAACAAACAGCGATGAAGCATCTCTTGAGTTTCAAGAAAGAACTAGGAACTCTGACCAGTGCCATCAACCGCCGGAGCACAAAACAAAAGAAAAGAGGAGGCACAGCGGGCTTTACTATCTTGCTTGGGCTGATCGCTTGTGCTGGAGCTGTGACCCTCTCGAACTTCCAGGGCAAAGTGATGATGACAGTCAATGCAACCGATGTTACTGACGTGATTACCATCCCAACAGCTGCTGGGAAAAACCTGTGCATTGTGAGGGCTATGGACGTGGGATACCTTTGTGAGGATACTATCACTTATGAATGTCCGGTCCTAGCTGCTGGAAATGACCCTGAAGACATTGACTGCTGGTGCACGAAATCATCTGTTTACGTGCGCTATGGAAGATGCACAAAAACTCGGCATTCCCGTCGAAGCAGAAGGTCTCTGACTGTCCAGACACATGGAGAAAGNACACTGGCCAACAAGAAAGGAGCTTGGTTGGACAGCACAAAAGCCACGAGATATCTGGTGAAGACAGAATCATGGATACTGAGAAACCCGGGCTACGCCCTCGTTGCAGCGGTCATTGGATGGATGCTAGGAAGCAACACAATGCAACGCGTCGTGTTTGCCATCCTATTGCTCCTGGTGGCACCAGCATACAGCTTCAATTGCTTGGGAATGAGTAACAGAGACTTCCTGGAGGGAGTGTCTGGAGCTACATGGGTTGATCTGGTACTGGAAGGCGATAGTTGTGTGACCATAATGTCAAAGGACAAGCCAACCATTGATGTCAAAATGATGAACATGGAAGCAGCCAACCTCGCAGATGTGCGCAGCTACTGTTACCTAGCTTCGGTCAGTGACTTGTCAACGAGAGCTGCGTGTCCAACCATGGGTGAAGCCCACAACGAGAAAAGAGCTGACCCCGCCTTCGTTTGCAAGCAAGGCGTTGTGGACAGAGGATGGGGAAATGGCTGCGGACTGTTTGGAAAGGGAAGCATTGACACATGCGCGAAGTTTGCCTGTACAACCAAAGCAACTGGATGGATCATCCAGAAGGAGAACATCAAGTATGAGGTCGCCATATTTGTGCATGGCCCGACGACTGTTGAATCTCATGGCAATTATTCAACACAGATGGGGGCCACCCAGGCTGGAAGATTCAGTATAACTCCATCGGCGCCATCTTACACGCTAAAGTTGGGTGAGTATGGTGAGGTCACGGTTGACTGTGAGCCACGGTCAGGAATAGACACTAGCGCCTATTACGTTATGTCAGTTGGTGCGAAGTCCTTTCTGGTTCACCGAGAATGGTTTATGGATCTGAACCTGCCATGGAGCAGTGCCGGAAGCACCACGTGGAGGAATCGGGAAACACTGATGGAGTTTGAAGAACCTCATGCCACCAAACAATCTGTTGTGGCTCTAGGGTCGCAGGAAGGTGCATTGCACCAAGCTCTGGCCGGAGCGATTCCTGTTGAGTTCTCAAGCAATACTGTGAAGTTGACATCAGGACATCTGAAGTGCAGGGTGAAGATGGAGAAGTTGCAGCTTAAGGGAACAACATATGGAGTATGTTCAAAAGCGTTTAAATTCGCTGGGACTCCCGCTGACACTGGTCATGGAACGGTGGTGTTGGAACTGCAATACACCGGAACAGACGGTCCCTGCAAAGTGCCCATTTCTTCCGTAGCTTCCCTGAATGACCTCACACCTGTTGGAAGACTGGTGACCGTGAATCCATTTGTGTCTGTGGCCACAGCCAACTCGAAGGTCTTGATTGAACTCGAACCCCCGTTTGGTGACTCTTACATCGTGGTGGGAAGAGGAGAACAGCAGATAAACCACCACTGGCACAAATCTGGGAGCAGCATCGGAAAGGCCTTTACCACTACACTCAGAGGAGCTCAACGACTCGCAGCTCTTGGAGACACTGCTTGGGATTTTGGGTCAGTTGGAGGGGTTTTCACCTCAGTGGGGAAAGCCATACACCAAGTCTTTGGAGGAGCTTTTAGATCACTCTTTGGAGGGATGTCCTGGATTACACAGGGACTTCTAGGAGCCCTTCTGTTGTGGATGGGAATCAATGCCCGTGACAGGTCAATTGCCATGACGTTTCTTGCGGTTGGAGGAGTTTTGCTCTTCCTTTCGGTCAACGTCCATGCTGACACAGGCTGTGCCATTGATATTGGCAGGCAAGAGCTCCGGTGTGGAAGTGGAGTGTTTATCCACAACGATGTGGAAGCCTGGATGGATCGTTACAAGTTCTACCCGGAGACACCACAAGGCCTAGCAAGAATCATTCAGAAAGCACATGCAGAAGGAGTCTGCGGCTTGCGTTCCGTTTCCAGACTCGAGCACCAAATGTGGGAAGCTATTAAGGATGAGCTGAACACCCTGTTGAAAGAGAATGGAGTCGACTTGAGTGTCGTGGTGGAAAAACAAAATGGGATGTATAAAGCAGCACCAAAACGTTTGGCTGCCACCACCGAAAAACTGGAGATGGGTTGGAAGGCTTGGGGCAAGAGCATCATCTTTGCTCCAGAACTAGCTAACAACACCTTTGTCATCGACGGTCCTGAGACTGAGGAATGCCCAACGGCCAACCGAGCATGGAACAGTATGGAGGTAGAAGACTTTGGATTTGGATTGACAAGCACTCGCATGTTCCTGAGGATTCGGGAAACGAACACAACTGAATGCGACTCGAAGATCATAGGAACCGCCGTCAAGAACAACATGGCTGTGCATAGTGATCTGTCGTACTGGATAGAGAGCGGACTCAACGACACCTGGAAGCTTGAGAGGGCGGTTCTAGGAGAAGTCAAATCATGCACCTGGCCAGAAACCCACACTTTGTGGGGTGATGGAGTTCTGGAAAGTGATCTCATCATACCCATCACCTTGGCAGGACCCAGAAGCAATCATAACAGGAGACCAGGGTACAAAACTCAGAACCAAGGTCCATGGGATGAGGGGCGTGTCGAGATTGACTTTGACTATTGCCCAGGAACAACAGTAACTATAAGTGATAGTTGCGGACACCGTGGACCTGCGGCACGCACAACCACTGAGAGTGGGAAGCTCATTACAGATTGGTGCTGCAGAAGCTGCACCCTCCCTCCACTGCGCTTCCAGACTGAGAATGGCTGTTGGTATGGAATGGAAATTCGACCCACGCGGCACGACGAAAAGACCCTCGTGCAATCGAGAGTGAATGCATACAACGCCGACATGATTGATCCTTTTCAGTTGGGCCTTCTGGTCGTGTTCTTGGCCACCCAGGAGGTCCTTCGCAAGAGGTGGACGGCCAAGATCAGCATTCCAGCTATCATGCTTGCACTCCTAGTCTTAGTGTTTGGGGGTATTACGTACACTGATGTCCTGCGATATGTCATTCTCGTCGGCGCCGCGTTTGCTGAAGCAAACTCAGGAGGAGACGTTGTGCACTTGGCACTCATGGCCACATTCAAGATTCAACCAGTCTTTCTGGTGGCTTCCTTTTTGAAGGCAAGGTGGACCAACCAAGAGAGTATTTTGCTCATGCTTGCAGCTGCTTTCTTTCAAATGGCTTACTATGACGCCAAGAATGTTTTGTCATGGGAAGTGCCTGACGTTTTGAACTCTCTCTCCGTTGCGTGGATGATTCTCAGAGCTATAAGCTTCACCAACACCTCAAATGTGGTGGTGCCGCTGCTGGCCCTTCTGACACCTGGACTAAAATGCATAAACCTTGATGTGTACAGAATTTTGTTACTCATGGTTGGAGTTGGAAGCCTCATCAAAGAAAAAAGGAGCTCTGCAGCAAAAAAGAAAGGGGCTTGTCTCATCTGCCTAGCGCTGGCGTCTACAGGAGCGTTCAATCCAATGATACTTGCAGCTGGGCTGATGGCTTGCGACCCCAACCGCAAGCGGGGCTGGCCTGCCACAGAAGTGATGACTGCAGTTGGACTCATGTTTGCCATCGTTGGGGGTCTGGCAGAACTTGACATAGACTCTATGGCTATCCCCATGACCATTGCCGGACTCATGTTCGTGGCATTTGTCATCTCTGGAAAGTCAACAGACATGTGGATTGAGAGGACGGCTGATATTACTTGGGAGAGTGACGCTGAAATCACAGGCTCTAGTGAAAGAGTAGATGTTAGGCTGGATGATGATGGAAATTTTCAATTGATAAATGACCCNGGGGCGCCATGGAAAATTTGGATGCTTAGGATGGCCTGCCTGGCAATAAGTGCCTACACACCTTGGGCGATTCTTCCCTCGGTCATTGGATTCTGGATAACCCTTCAGTACACAAAGAGAGGAGGTGTCCTTTGGGACACACCATCACCCAGGGAGTACAAGAAGGGTGATACCACCACTGGCGTTTACAGAATCATGACTCGAGGTTTGCTTGGCAGTTACCAAGCTGGAGCCGGAGTGATGGTAGAGGGAGTGTTCCACACACTATGGCACACCACTAAGGGAGCTGCTCTCATGAGTGGTGAAGGACGTCTGGATCCCTATTGGGGGAGCGTGAAAGAAGACCGGCTTTGCTATGGGGGGCCATGGAAACTCCAACATAAATGGAATGGACATGATGAGGTCCAAATGATTGTTGTGGAGCCAGGAAAAAATGTGAAAAACGTCCAGACCAAGCCCGGAGTGTTTAAGACACCAGAAGGAGAAATTGGGGCAGTTACGCTAGACTATCCCACTGGAACGTCAGGTTCCCCCATTGTGGATAAAAATGGAGATGTGATTGGATTGTATGGGAACGGCGTCATCATGCCTAATGGTTCATACATAAGCGCCATTGTGCAAGGAGAGAGAATGGAAGAACCGGCACCAGCTGGCTTCGAACCTGAAATGTTGAGGAAGAAACAGATCACTGTCCTTGATCTGCACCCCGGAGCAGGAAAGACGCGCAAGATACTTCCCCAAATCATCAAGGAGGCCATCAACAAAAGATTGAGGACGGCTGTACTGGCACCCACCAGGGTCGTTGCTGCTGAGATGTCTGAGGCCCTGAGAGGACTTCCCATCCGGTACCAAACCTCAGCAGTGCACAGAGAGCACAGTGGAAATGAGATCGTTGATGTCATGTGCCATGCCACTCTCACACACAGGCTGATGTCTCCACACAGAGTCCCCAATTACAATCTGTTCATAATGGATGAAGCCCATTTCACGGATCCAGCGAGCATCGCAGCCAGAGGATACATAGCAACCAAGGTTGAATTGGGCGAAGCCGCCGCGATTTTCATGACGGCAACGCCACCCGGGACTTCTGACCCCTTTCCAGAGTCCAATGCTCCTATCTCGGACATGCAAACAGAGATCCCAGACAGAGCCTGGAACACTGGATATGAATGGATAACTGAGTATGTTGGAAAGACCGTTTGGTTTGTTCCAAGTGTGAAAATGGGAAATGAGATTGCCCTCTGTCTGCAACGGGCGGGGAAGAAGGTTATCCAGCTGAACAGAAAGTCCTATGAGACAGAGTACCCCAAGTGCAAGAACGATGATTGGGATTTTGTCATCACCACAGACATATCAGAAATGGGAGCAAACTTCAAGGCAAGCAGAGTGATCGACAGCCGCAAAAGCGTGAAACCCACCATCATTGAGGAAGGTGATGGAAGAGTCATCCTGGGGGAACCCTCAGCCATCACGGCTGCCAGCGCTGCTCAGCGGAGAGGACGCATAGGAAGAAACCCATCACAAGTTGGTGATGAGTATTGTTATGGAGGGCACACAAATGAGGATGATTCCAACTTTGCCCACTGGACAGAGGCTCGCATCATGCTAGACAACATCAACATGCCGAATGGTCTGGTGGCCCAACTATATCAGCCTGAGCGCGAGAAGGTGTACACCATGGACGGGGAATATAGGCTCAGAGGGGAAGAACGGAAGAACTTCCTTGAATTCCTGAGAACAGCTGATTTACCAGTCTGGCTCGCTTACAAAGTGGCAGCAGCAGGAATATCATACCATGACCGGAAGTGGTGCTTTGATGGACCTCGAACCAACACGATTCTTGAAGACAACAATGAAGTTGAAGTCATCACGAAGTTGGGTGAGAGAAAGATCCTAAGACCCAGGTGGGCGGATGCCAGAGTGTACTCAGACCACCAAGCTCTAAGGTCCTTCAAAGATTTTGCATCAGGGAAACGATCACAAATCGGGCTCGTTGAGGTGCTCGGGAGAATGCCTGAGCACTTCATGGGGAAAACTTGGGAGGCGTTGGACACGATGTATGTGGTGGCAACCGCTGAAAAAGGAGGCCGAGCTCACAGGATGGCTCTTGAGGAGCTACCGGACGCCCTTCAGACAATAGCTTTGATTGCACTATTGAGTGTGATGTCCTTAGGTGTGTTTTTTCTACTCATGCAAAGGAAAGGCATTGGTAAGATTGGCTTGGGAGGAGTGATCTTAGGAGCTGCCACATTCTTCTGCTGGATGGCTGAAGTCCCAGGAACGAAAATAGCAGGCATGCTCCTGCTTTCCCTGCTGCTCATGATTGTTTTGATTCCGGAGCCGGAAAAGCAGCGCTCACAGACTGACAACCAGCTTGCCGTGTTCTTGATTTGTGTGCTCACACTGGTCAGCGCTGTGGCTGCCAATGAAATGGGTTGGCTGGACAAGACCAAGAATGACATCAGCAGCCTTTTGGGACACAAGCCAGAAACTAGAGAGACGACCCTGGGAGTTGAGAACTTCTTGCTTGATCTGCGGCCTGCTACAGCATGGTCGCTCTATGCCGTAACGACAGCCGTTCTTACCCCTTTGCTGAAACATCTAATCACGTCAGACTACATCAACACTTCGCTGACCTCAATAAACGTCCAAGCCAGTGCGTTGTTCACCTTGGCCAGAGGCTTCCCTTTTGTGGACGTTGGTGTGTCAGCTCTCTTGCTGGCGGCCGGGTGCTGGGGCCAAGTGACCCTGACTGTGACTGTGACTGCAGCTGCCCTGCTCTTTTGCCACTATGCTTACATGGTACCAGGCTGGCAAGCGGAAGCCATGCGATCCGCCCAGCGGCGGACAGCTGCTGGCATCATGAAAAATGCAGTGGTGGATGGGATCGTGGCTACCGATGTACCTGAACTTGAGCGAACAACTCCAGTCATGCAGAAAAAAGTTGGACAGATCATGCTGATCTTGGTGTCAATGGCCGCGGTTGTCGTCAATCCATCAGTGAGAACTGTCAGAGAGGCTGGAATTCTGACTACAGCAGCAGCAGTCACCTTATGGGAGAATGGTGCTAGTTCAGTGTGGAATGCAACGACAGCTATTGGGCTTTGTCACATCATGCGAGGAGGATGGCTCTCGTGTCTCTCCATCATGTGGACTCTCATCAAAAACATGGAGAAACCAGGCCTCAAGAGGGGTGGAGCCAAGGGACGCACACTAGGGGAAGTTTGGAAGGAGAGACTCAACCACATGACGAAGGAAGAATTTACCAGATACAGAAAAGAAGCCATCACTGAAGTCGACCGCTCCGCGGCAAAACATGCCAGGAGAGAGGGAAACATCACTGGAGGCCATCCAGTCTCACGGGGAACCGCGAAATTACGGTGGTTAGTGGAAAGGCGTTTCCTCGAGCCAGTGGGAAAGGTTGTGGATCTCGGATGTGGTAGAGGCGGCTGGTGTTATTACATGGCTACCCAGAAGAGGGTACAGGAAGTGAAAGGGTACACGAAAGGAGGACCTGGCCATGAAGAGCCACAACTGGTGCAGAGCTATGGTTGGAATATTGTTACCATGAAGAGCGGAGTCGACGTCTTCTACAGACCATCAGAAGCGAGCGACACACTGCTCTGTGACATTGGAGAGTCATCGTCAAGTGCCGAGGTAGAAGAACACCGCACCGTCCGTGTCTTGGAGATGGTGGAAGACTGGCTGCACAGAGGACCTAAGGAATTCTGCATCAAAGTGCTATGCCCTTACATGCCCAGAGTGATTGAGAAGATGGAAACACTCCAAAGGCGATATGGAGGTGGCCTTGTGAGAAACCCCCTTTCACGCAACTCTACCCATGAGATGTACTGGGTGAGCCACGCTTCAGGCAACATTGTCCACTCCGTGAACATGACAAGCCAGGTGCTTCTGGGGAGGATGGAAAAGAAAACATGGAAGGGACCCCAGTTTGAGGAAGATGTNAACTTGGGAAGTGGAACNNGGGCAGTAGGGAAGCCTCTCCTCAATTCTGATACTAGCAAGATCAAGAGCCGAATTGAGAGGCTGAAGAAAGAATACAGCTCCACATGGCACCAGGATGCGAATCACCCCTACAGGACCTGGAACTACCACGGAAGCTATGAAGTGAAACCAACCGGCTCAGCCAGCTCCCTTGTGAATGGGGTAGTTAGATTACTCTCAAAACCATGGGACACTATCACCAATGTGACCACGATGGCCATGACAGACACCACTCCTTTCGGTCAACAACGAGTGTTCAAGGAAAAGGTGGACACAAAGGCTCCAGAGCCTCCAGAAGGGGTCAAATACGTCCTCAATGAGACCACGAACTGGCTGTGGGCTTTTCTAGCCCGCGATAAGAAACCCAGGATGTGTTCCCGGGAGGAATTCATTGGAAAAGTCAACAGTAATGCCGCCCTAGGAGCGATGTTTGAAGATCAGCACCAATGGAAGAACGCCCGGGAAGCCGTGGAGGATCCAAAGTTTTGGGAGATGGTGGATGAGGAGCGTGAGGCGCATCTCCGTGGAGAATGCAACACCTGCATCTACAACATGATGGGAAAGAGAGAGAAGAAGCCTGGAGAGTTCGGCAAAGCTAAAGGCAGCAGAGCCATTTGGTTCATGTGGCTAGGGGCCCGCTTCCTGGAGTTTGAAGCTCTCGGATTCCTCAATGAAGACCACTGGCTGGGTAGGAAGAACTCAGGAGGAGGAGTTGAAGGCTTAGGACTGCAGAAGCTTGGGTACATCTTGAAGGAAGTCGGAACAAAGCCTGGAGGAAAGATCTATGCCGATGATACCGCAGGCTGGGACACACGCATCACCAAAGCTGACCTCGAGAACGAAGCGAAGGTTCTTGAACTGCTGGACGGAGAACACCGACGCCTAGCGCGGTCCATCATTGAGCTCACATACCGACACAAAGTCGTGAAAGTGATGAGGCCAGCGGCCGACGGGAAAACTGTGATGGATGTCATCTCCAGAGAGGATCAGAGAGGAAGCGGGCAGGTAGTGACTTACGCCCTGAACACCTTCACTAATCTAGCAGTTCAGCTGGTCAGAATGATGGAGGGGGAGGGGGTCATTGGACCTGACGATGTTGAAAAACTGGGAAAAGGAAAAGGCCCTAAGGTCAGAACCTGGCTGTTTGAGAATGGTGAGGAGCGTCTCAGTCGCATGGCCGTCAGCGGTGATGACTGCGTGGTGAAACCTTTGGACGACCGCTTCGCCACATCACTACACTTCCTAAATGCCATGTCAAAGGTCCGCAAGGACATCCAGGAATGGAAACCCTCGACAGGGTGGTATGACTGGCAGCAGGTCCCATTCTGTTCAAACCATTTCACGGAACTGATCATGAAGGATGGCAGGACGTTGGTGGTCCCGTGTCGTGGACAAGACGAGTTGATTGGACGGGCCAGAATCTCTCCAGGGGCTGGATGGAATGTGCGCGACACCGCCTGCCTGGCGAAGTCATACGCGCAGATGTGGCTGTTGCTTTATTTTCACCGTAGAGACCTGAGATTGATGGCTAACGCCATCTGNTCCGCTGTGCCTGTCAACTGGGTTCCCACAGGGCGTACCACCTGGTCGATCCACGCAAAAGGAGAATGGATGACGACAGAAGACATGCTCGCAGTCTGGAACAGAGTGTGGATTGAGGAGAATGAGTGGATGGAAGACAAAACACCAGTTGAGAGGTGGAGTGATGTTCCATACTCTGGAAAGAGAGAAGACATTTGGTGTGGCAGTTTGATTGGCACACGAACCCGCGCTACTTGGGCTGAAAATATCCATGTGGCAATCAATCAGGTCCGTTCGGTGATTGGAGAAGAGAAGTATGTGGATTACATGAGCTCTCTGAGGAGGTATGAAGACACCATTGTAGTTGAGGACACTGTTTTGTAA
		</sequence>
		<sequence>
			<taxon idref="ED-I-236_24|2024|Germany"/>
			CGGGCTGTCAATATGCTAAAACGCGGTATGCCCCGCGGATTGTCCTTGATAGGACTGAAGAGGGCTATGCTGAGTCTGATTGACGGGAAAGGCCCAATACGTTTCGTGTTGGCTCTTTTGGCGTTTTTCAGATTCACTGCAATCGCTCCGACTCGTGCGGTGCTGGACAGATGGAGAGGCGTCAACAAACAAACAGCGATGAAGCATCTCTTGAGTTTCAAGAAAGAACTAGGAACTCTGACCAGTGCCATCAACCGCCGGAGCACAAAACAAAAGAAAAGAGGAGGCACAGCGGGCTTTACTATCTTGCTTGGGCTGATCGCTTGTGCTGGAGCTGTGACCCTCTCGAACTTCCAGGGCAAAGTGATGATGACAGTCAATGCAACCGATGTTACTGACGTGATTACCATCCCAACAGCTGCTGGGAAAAACCTGTGCATTGTGAGGGCTATGGACGTGGGATACCTTTGTGAGGATACTATCACTTATGAATGTCCGGTCCTAGCTGCTGGAAATGACCCTGAAGACATTGACTGCTGGTGCACGAAATCATCTGTTTACGTGCGCTATGGAAGATGCACAAAAACTCGNCATTCCCGTCGAAGCAGAAGGTCTCTGACTGTCCAGACACATGGAGAAAGNACACTGGCCAACAAGAAAGGAGCTTGGTTGGACAGCACAAAAGCCACGAGNTATCTGGTGAAGACAGAATCATGGATACTGAGAAACCCGGGCTACGCCCTCGTTGCAGCGNTCATTGGATGGATGCTAGGAAGCAACACAATGCAACGCGTCGTGTTTGCCATCCTATTGCTCCTGGTGGCACCAGCATACAGCTTCAATTGCTTGGGAATGAGTAACAGAGACTTCCTGGAGGGAGTGTCTGGAGCTACATGGGTTGATCTGGTACTGGAAGGCGATAGTTGTGTGACCATAATGTCAAAGGACAAGCCAACCATTGATGTNAAAATGATGAACATGGAAGCANCCAACCTCGCNGATGTGCGCAGCTACTGTTACCTAGCTTCGGTCAGTGANTTGTCAACGAGAGCNGCGTGTCCAACCATGGGTGAAGCCCACAACGAGAAAAGAGCTGACCCCGCCTTCGTTTGCAAGCAAGGCGTTGTGGACAGAGGATGGGGAAATGGCTGCGGACTGTTTGGAAAGGGAAGCATTGACACATGCGCGAAGTTTGCCTGTACAACCAAAGCAACTGGATGGATCATCCAGAAGGAGAACATCAAGTATGAGGTCGCCATATTTGTGCATGGCCCGACGACTGTTGAATCTCATGGCAATTATTCAACACAGACGGGGGCCACCCAGGCTGGAAGATTCAGTATAACTCCATCGGCGCCATCTTACACGCTAAAGTTGGGTGAGTATGGTGAGGTCACGGTTGACTGTGAGCCACGGTCAGGAATAGACACTAGCGCCTATTACGTTATGTCAGTTGGTGCGAAGTCCTTCCTGGTTCACCGAGAATGGTTTATGGATCTGAACCTGCCATGGAGCAGTGCTGGAAGCACCACGTGGAGGAATCGGGAAACACTGATGGAGTTTGAAGAACCTCATGCCACCAAACAATCTGTTGTGGCTCTAGGGTCGCAGGAAGGTGCATTGCACCAAGCTCTGGCCGGAGCGATTCCTGTTGAGTTCTCAAGCAATACTGTGAAGTTGACATCAGGACATCTGAAGTGCAGGGTGAAGATGGAGAAGTTGCAGCTTAAGGGAACAACATATGGAGTATGTTCAAAAGCGTTTAAATTCGCTGGGACTCCCGCTGACACTGGCCATGGAACGGTGGTGTTGGAACTGCAATACACCGGAACAGACGGTCCCTGCAAAGTGCCCATTTCTTCCGTAGCTTCNCTGAATGACCTCACACCTGTTGGAAGACTGGTGACCGTGAATCCATTTGTGTCTGTGGCCACAGCCAACTCGAAGGTCTTGATTGAACTCGAACCCCCGTTTGGTGACTCTTACATCGTGGTGGGAAGAGGAGAACAGCAGATAAACCACCACTGGCACAAATCTGGGAGCAGCATCGGAAAGGCCTTTACCACTACACTCAGAGGAGCTCAACGNCTCGCAGCTCTTGGAGACACTGCTTGGGATTTTGGGTCAGTTGGAGGGGTTTTCACCTCAGTGGGGAAAGCCATACACCAAGTCTTTGGAGGAGCTTTTAGATCACTCTTTGGAGGGATGTCCTGGATNACACAGGGACTTNTAGGAGCCCTTCTGTTGTGGATGGGAATCAATGCNCGTGACAGGTCAATTGCCATGACGTTTCTTGCGGTTGGAGGAGTTTTGCTCTTCCTTTCGGTCAACGTCCATGCTGACACAGGCTGTGCCATTGATATTGGCAGGCAAGAGCTCCGGTGTGGAAGTGGAGTGTTTATCCACAACGATGTGGAAGCCTGGATGGATCGTTACAAGTTCTACCCGGAGACACCACAAGGCNTAGCAAGAATNATTCAGAAAGCACATGCAGAAGGAGTCTGCGGCTTGCGTTCCGTTTCCAGACTCGAGCACCAAATGTGGGAAGCTATTAAGGATGAGCTGAACACCCTGTTGAAAGAGAATGGAGTCGACTTGAGTGTCGTGGTGGAAAAACAAAATGGGATGTATAAAGCAGCACCAAAACGTTTGGCTGCCACCACCGAAAAACTNGAGATGGGTTGGAAGGCTTGGGGCAAGAGCATCATCTTTGCTCCAGAACTAGCTAACAACACCTTTGTCATCGACGGTCCTGAGACTGAGGAATGCCCAACGGCCAACCGAGCATGGAACAGTATGGAGGTAGAAGACTTTGGATTTGGATTGACAAGCACTCGCATGTTCCTGAGGATTCGGGAAACGAACACAACTGAATGCGACTCGAAGATCATAGGAACCGCCGTNAAGAACAACATGGCTGTGCATAGTGATCTGTCGTACTGGATAGAGAGCGGACTCAACGACACCTGGAAGCTTGANAGGGCNGTTCTAGGAGAAGTCAAATCATGCACCTGGCCAGAAACCCACACTTTGTGGGGTGATGGAGTTCTGGAAAGTGATCTCATCATACCCATCACCTTGGCAGGACCCAGAAGCAATCATAACAGGAGACCAGGGTACAAAACTCAGAACCAAGGTCCATGGGATGAGGGGCGTGTCGAGATTGACTTTGACTATTGCCCAGGAACAACAGTAACTATAAGTGANAGTTGCGGACACCGTGGACCTGCGGCACGCACAACCACTGAGAGTGGGAAGCTCATTACAGANTGGTGCTGCAGAAGCTGCACCCTCCCTCCACTGCGCTTCCAGACTGANAATGGCTGTTGGTANGGAATGGAAATTCGACCNACGCGGCACGACGAAAAGACCCTCGTGCAATCGAGAGTGAATGCATACAACGCCGACATGATTGATCCTTTTCAGTTGGGCCTTCTGGTCGTGTTCTTGGCCACCCAGGAGGTCCTTCGCAAGAGGTGGACGGCCAAGATCAGCATTCCAGCTATCATGCTTGCACTCCTAGTCCTAGTGTTTGGGGGTATTACGTACACTGATGTCCTGCGATATGTCATTCTCGTCGGCGCCGCGTTTGCTGAAGCAAACTCAGGAGGAGACGTTGTGCACTTGGCACTCATGGCCACATTCAAGATTCAACCAGTCTTTCTAGTGGCTTCCTTTTTGAAGGCAAGGTGGACCAACCAAGAGAGTATTTTGCTCATGCTTGCAGCTGCTTTCTTTCAAATGGCTTACTATGANGCCAAGAATGTTTTGTCATGGGAAGTGCCTGACGTTTTGAACTCNCTCTCCGTNGCGTGGATGATTCTCAGAGCTATAAGCTTCACCANCACCTCAAATGTGGTGGTGCCGCTGCTGGCCCTTCTGACACCTGGACTAAAATGCCTAAACCTTGATGTGTACAGAATTTTGCTACTCATGGTTGGAGTTGGAAGCCTCATCAAAGAAAAAAGGAGCTCTGCAGCAAAAAAGAAAGGGGCTTGCCTCATCTGCCTAGCGCTGGCGTCTACAGGAGCGTTCAATCCAATGATACTTGCAGCTGGGCTGATGGCTTGCGACCCCAACCGCAAGCGGGGCTGGCCTGCCACAGAAGTGATGACTGCAGTTGGACTCATGTTTGCCATCGTTGGGGGTCTGGCAGAACTTGACATAGACTCTATGGCTATCCCCATGACCATTGCCGGACTCATGTTCGTGGCATTTGTCATCTCTGGAAAGTCAACAGACATGTGGATTGAGAGGACGGCTGATATTACTTGGGAGAGTGACGCTGAAATCACAGGCTCTAGTGAAAGAGTAGATGTTAGGCTGGATGATGATGGAAATTTTCAATTGATAAATGACCCNGGGGCGCCATGGAAAATTTGGATGCTTAGGATGGCCTGCCTGGCAATAAGTGCCTACACACCTTGGGCGATTCTTCCCTCGGTCATTGGATTCTGGATAACCCTTCAGTACACAAAGAGAGGAGGTGTCCTTTGGGACACACCATCACCCAGGGAGTACAAGAAGGGTGATACCACCACTGGCGTTTACAGAATCATGACTCGAGGTTTGCTTGGCAGTTACCAAGCTGGAGCCGGAGTGATGGTAGAGGGAGTGTTCCACACACTATGGCACACCACTAAGGGAGCTGCTCTCATGAGTGGTGAAGGACGTNTGGATCCCTATTGGGGGAGCGTGAAAGAAGACCGGCTTTGCTATGGGGGGCCATGGAAACTCCAACATAAATGGAATGGACATGATGAGGTCCAAATGATTGTNGTGGAGCCAGGAAAAAATGTGAAAAACGTCCAGACTAAGCCCGGAGTGTTTAAGACACCAGAAGGAGAAATTGGGGCAGTTACGCTAGACTATCCCACNGGAACGTCAGGTTCCCCCATTGTGGATAAAAATGGAGATGTGATTGGATTGTATGGGAACGGCGTCATCATGCCTAATGGTTCATACATAAGCGCCATTGTGCAAGGAGAGAGAATGGAAGAACCGGCACCAGCTGGCTTCGAACCTGAAATGTTGAGGAAGAAACAGATCACTGTCCTTGATCTGCACCCCGGAGCAGGAAAGACGCGCAAGATACTTCCCCAAATCATCAAGGAGGCCATCAACAAAAGANTGAGGACGGCTGTACTGGCACCCACCAGGGTCGTTGCTGCTGAGATGTCTGAGGCCCTGAGAGGACTTCCCATCCGGTACCAAACCTCAGCAGTGCACAGNGAGCACAGTGGAAATGAGATCGTTGATGTCATGTGCCATGCCACTCTCACACACAGGCTGATGTCTCCACACAGAGTCCCCAATTACAATCTGTTCATAATGGATGAAGCCCATTTCACGGATCCAGCGAGCATCGCAGCCAGAGGATACATAGCAACCAAGGTTGAATTGGGCGAAGCCGCCGCGATTTTCATGACGGCAACGCCACCCGGGACTTCTGACCCCTTTCCAGAGTCCAATGCTCCTATCTCGGACATGCAAACAGAGATCCCAGACAGAGCCTGGAACACTGGATATGAATGGATAACTGAGTATGTTGGAAAGACCGTTTGGTTTGTTCCAAGTGTGAAAATGGGAAATGAAATTGCNCTCTGTCTGCAACGGGCGGGGAAGAAGGTTATCCAGCTGAACAGAAAGTCCTATGAGACAGAGTACCCCAAGTGCAAGAACGATGATTGGGATTTTGTCATCACCACAGACATATCAGAAATGGGAGCAAACTTCAAGGCAAGCAGAGTGATCGACAGCCGCAAAAGCGTGAAACCCACCATCATTGAGGAAGGTGATGGAAGAGTCATCCTGGGGGAACCCTCAGCCATCACGGCTGCCAGCGCTGCTCAGCGGAGAGGACGCATAGGAAGAAACCCATCACAAGTTGGTGATGAGTATTGNTATGGAGGGCACACAAATGAGGATGATTCCAACTTTGCCCACTGGACAGAGGCTCGCATCATGCTAGACAACATCAACATGCCGAATGGTCTGGTGGCCCAACTATATCAGCCTGAGCGCGAGAAGGTGTACACCATGGACGGGGAATATAGGCTCAGAGGGGAAGAACGGAAGAACTTCCTTGAATTCCTGAGAACAGCTGATTTACCAGTCTGGCTCGCTTACAAAGTGGCAGCAGCAGGAATATCATACCATGACCGGAAGTGGTGCTTTGATGGACCTCGAACCAACACGATTCTTGAAGACAACAATGAAGTTGAAGTCATCACGAAGTTGGGTGAGAGAAAGATCTTAAGACCCAGGTGGGCGGATGCCAGAGTGTACTCAGACCACCAAGCTCTAAAGTCCTTCAAAGATTTTGCATCAGGGAAACGATCACAAATCGGGCTCGTTGAGGTGCTCGGGAGAATGCCTGAGCACTTCATGGGGAAAACTTGGGAGGCGTTGGACACGATGTATGTGGTGGCAACCGCTGAAAAAGGAGGCCGAGCTCACAGGATGGCTCTTGAGGAGCTACCGGACGCCCTTCAGACAATAGCTTTGATTGCACTATTGAGTGTGATGTCCTTAGGTGTGTTTTTTCTACTCATGCAAAGNAAAGGCATTGGTAAGATTGGCTTGGGAGGAGTGATCTTAGGAGCTGCCACATTCTTCTGCTGGATGGCTGAAGTCCCAGGAACGAAAATAGCAGGCATGCTCCTGCTNTCCCTGCTGCTCATGATCGTTTTGATTCCGGAGCCGGAAAAGCAGCGCTCACAGACTGACAACCAGCTTGCCGTGTTCTTGATTTGTGTGCTCACACTGGTCAGCGCCGTGGCTGCCAATGAAATGGGTTGGCTGGACAAGACCAAGAATGACATCAGCAGCCTGTTGGGACACAAGCCAGAAACTAGAGAGACGACCCTGGGAGTTGAGAACTTCTTGCTTGATCTGCGGCCTGCTACAGCATGGTCGCTCTATGCCGTAACGACAGCCGTTCTTACCCCTTTGCTGAAACATCTAATCACGTCAGACTACATCAACACTTCGCTGACCTCAATAAACGTCCAAGCCAGTGCGTTGTTCACCTTGGCCAGAGGCTTCCCTTTTGTGGACGTTGGTGTGTCAGCTCTCTTGCTGGCGGCCGGGTGCTGGGGCCAAGTGACCCTGACTGTGACTGTGACTGCAGCTGCCCTGCTCTTTTGCCACTATGCTTATATGGTACCAGGCTGGCAAGCGGAAGCCATGCGATCCGCCCAGCGGCGGACAGCTGCTGGCATCATGAAAAATGCAGTGGTGGATGGGATCGTGGCTACCGATGTACCTGAACTTGAGCGAACAACTCCAGTCATGCAGAAAAAAGTTGGACAGATCATGCTGATCTTGGTGTCAATGGCCGCGGTTGTCGTCAATCCATCAGTGAGAACTGTCAGAGAGGCTGGAATTCTGACTACAGCAGCAGCAGTCACCTTATGGGAGAATGGCGCTAGTTCAGTGTGGAATGCAACGACAGCTATTGGGCTTTGTCACATCATGCGAGGAGGATGGCTCTCGTGTCTCTCCATCACGTGGACTCTCATCAAAAACATGGANAAACCAGGCCTCAAGAGGGGTGGAGCCAAGGGACGCACNCTAGGGGAAGTTTGGAAGGAGAGACTCAACCACATGACGAAGGAAGAATTTACCAGATACAGAAAAGAAGCCATCACTGAAGTCGACNGCTCCGCGGCAAAACATGCCAGGAGAGAGGGAAACATCACTGGAGGCCATCCAGTCTCACGGGGAACCGCGAAATTACGGTGGTTNGTGGAAAGGCGTTTCCTCGAGCCAGTGGGAAAGGTTGTGGATCTCGGATGTGGNAGAGGCGGCTGGTGTTATTACATGGCTACCCAGAAGAGGGTACAGGAAGTGAAAGGGTACACGAAAGGAGGACCTGGCCATGAAGAGCCACAACTGGTGCAGAGCTATGGTTGGAATATTGTTACCATGAAGAGCGGAGTCGACGTCTTCTACAGACCATCAGAAGCGAGCGACACACTGCTCTGTGACATTGGAGAGTCATCGTCAAGTGCCGAGGTAGAAGAACACCGCACCGTCCGTGTCTTGGAGATGGTGGAAGACTGGCTGCACAGAGGACCTAAGGAATTCTGCATCAAAGTGCTATGCCCTTACATGCCCAGAGTGATTGAGAAGATGGAAACGCTCCAAAGGCGATATGGAGGTGGCCTTGTGAGAAACCCCCTTTCACGCAACTCTACCCATGAGATGTACTGGGTGAGCCACGCTTCAGGCAACATTGTCCACTCCGTGAACATGACAAGCCAGGTGCTTCTGGGGAGGATGGAAAAGAAAACATGGAAGGGACCCCAGTTTGAGGAAGATGTNAACTTGGGAAGTGGAACNNGGGCAGTAGGGAAGCCTCTCCTCAATTCTGATACTAGCAAGATCAAGAGCCGAATTGAGAGGCTGAAGAAAGAATACAGCTCCACATGGCACCAGGATGCGAATCACCCCTACAGGACCTGGAACTACCACGGAAGCTATGAAGTGNAACCAACCGGCTCAGCCAGCTCCCTTGTGAATGGGGTAGTTAGATTACTCTCAAAACCATGGGACACTATCACCAATGTGACCACGATGGCCATGACAGACACCACTCCTTTCGGTCAACAACGAGTGTTCAAGGAAAAGGTGGANACAAAGGCTCCAGAGCCTCCAGAAGGGGTCAAATACGTNCTCAATGAGACCACGAACTGGCTGTGGGCTTTTCTAGCCCGCGATAAGAAACCCAGNATGTGTTCCCGGGAGGAATTCATTGGAAAAGTCAACAGTAATGCCGCCCTNGGAGCGATGTTTGAAGAACAGCACCAATGGAAGAACGCCCGGGAAGCCGTGGAGGATCCAAAGTTTTGGGAGATGGTGGATGAGGAGCGTGAGGCGCATCTCCGTGGAGAATGCAACACCTGCATCTACAACATGATGGGAAAGAGAGAGAAGAAGCCTGGAGAGTTCGGCAAAGCTAAAGGCAGCAGAGCCATTTGGTTCATGTGGCTAGGGGCCCGCTTCCTGGAGTTTGAAGCTCTCGGATTCCTCAATGAAGACCACTGGCTGGGTAGGAANAACTCAGGAGGAGGAGTTGAAGGCTTAGGACTGCAGAAGCTTGGGTACATCTTGAAGGAAGTCGGAACAAAGCCTGGAGGAAAGATCTATGCCGATGATACCGCAGGCTGGGACACACGCATCACCAAAGCTGACCTCGAGAACGAAGCGAAGGTTCTTGAACTGCTGGACGGAGAACACCGACGCCTAGCGCGGTCCATCATTGAGCTCACATACCGACACAAAGTCGTGAAAGTGATGAGGCCAGCGGCCGACGGGAAAACTGTGATGGATGTCATCTCCAGAGAGGATCAGAGAGGAAGCGGGCAGGTAGTGACTTACGCCCTGAACACCTTCACTAATCTAGCAGTTCAACTGGTCAGAATGATGGAGGGGGAGGGGGTCATTGGACCTGACGATGTTGAAAAACTGGGAAAAGGAAAAGGCCCTAAGGTCAGAACCTGGCTGTTTGAGAATGGNGAGGAGCGTCTCAGTCGCATGGCCGTCAGCGGTGATGACTGCGTGGTGAAACCTTTGGACGACCGCTTCGCCACATCACTACACTTCCTAAATGCCATGTCAAAGGTCCGCAAGGACATCCAGGAATGGAAACCCTCGACAGGGTGGTATGACTGGCAGCAGGTCCCATTCTGTTCAAACCATTTCACGGAACTGATCATGAAGGATGGCAGGACGTTGGTGGTCCCGTGTCGTGGACAAGACGAGTTGATTGGACGGGCCAGAATCTCTCCAGGGGCTGGATGGAATGTGCGCGACACCGCCTGCCTGGCGAAGTCATACGCGCAGATGTGGCTGTTGCTTTATTTTCACCGTAGAGACCTGAGATTGATGGCTAACGCCATCTGTTCCGCTGTGCCTGTCAACTGGGTTCCCACAGGGCGTACCACCTGGTCGATCCACGCAAAAGGAGAATGGATGACGACAGAAGACATGCTCGCAGTCTGGAACAGAGTGTGGATTGAGGAGAATGAGTGGATGGAAGACAAAACACCAGTTGAGAGGTGGAGTGATGTTCCATACTCTGGAAAGAGAGAAGACATTTGGTGTGGCAGTTTGATTGGCACACGAACCCGCGCTACTTGGGCTGAAAATATCCACGTGGCAATCAATCAGGTCCGTTCGGTGATTGGAGAAGAGAAGTATGTGGATTACATGAGCTCTCTGAGGAGGTATGAAGACACCATTGTAGTTGAGGACACTGTTTTGTAA
		</sequence>
		<sequence>
			<taxon idref="ED-I-176_24|2024|Germany"/>
			CGGGCTGTCAATATGCTAAAACGCGGTATGCCCCGCGGATTGTCCTTGATAGGACTGAAGAGGGCTATGCTGAGTCTGATTGACGGGAAAGGCCCAATACGTTTCGTGTTGGCTCTTTTGGCGTTTTTCAGATTCACTGCAATCGCTCCGACTCGTGCGGTGCTGGACAGATGGAGAGGCGTCAACAAACAAACAGCGATGAAGCATCTCTTGAGTTTCAAGAAAGAACTAGGAACTCTGACCAGTGCCATCAACCGCCGGAGCACAAAACAAAAGAAAAGAGGAGGCACAGCGGGCTTTACTATCTTGCTTGGGCTGATCGCTTGTGCTGGAGCTGTGACCCTCTCGAACTTCCAGGGCAAAGTGATGATGACAGTCAATGCAACCGATGTTACTGACGTGATTACCATCCCAACAGCTGCTGGGAAAAACCTGTGCATTGTGAGGGCTATGGACGTGGGATACCTTTGTGAGGATACTATCACTTATGAATGTCCGGTCCTAGCTGCTGGAAATGACCCTGAAGACATTGACTGCTGGTGCACGAAATCATCTGTTTACGTGCGCTATGGAAGATGCACAAAAACTCGNCATTCCCGTCGAAGCAGAAGGTCTCTGACTGTCCAGACACATGGAGAAAGNACACTGGCCAACAAGAAAGGAGCTTGGTTGGACAGCACAAAAGCCACGAGNTATCTGGTGAAGACAGAATCATGGATACTGAGAAACCCGGGCTACGCCCTCGTTGCAGCGNTCATTGGATGGATGCTAGGAAGCAACACAATGCAACGCGTCGTGTTTGCCATCCTATTGCTCCTGGTGGCACCAGCATACAGCTTCAATTGCTTGGGAATGAGTAACAGAGACTTCCTGGAGGGAGTGTCTGGAGCTACATGGGTTGATCTGGTACTGGAAGGCGATAGTTGTGTGACCATAATGTCAAAGGACAAGCCAACCATTGATGTNAAAATGATGAACATGGAAGCANCCAACCTCGCNGATGTGCGCAGCTACTGTTACCTAGCTTCGGTCAGTGACTTGTCAACGAGAGCNGCGTGTCCAACCATGGGTGAAGCCCACAACGAGAAAAGAGCTGACCCCGCCTTCGTTTGCAAGCAAGGCGTTGTGGACAGAGGATGGGGAAATGGCTGCGGACTGTTTGGAAAGGGAAGCATTGACACATGCGCGAAGTTTGCCTGTACAACCAAAGCAACTGGATGGATCATCCAGAAGGAGAACATCAAGTATGAGGTCGCCATATTTGTGCATGGCCCGACGACTGTTGAATCTCATGGCAATTATTCAACACAGACNGGGGCCACCCAGGCTGGAAGATTCAGTATAACTCCATCGGCGCCATCTTACACGCTAAAGTTGGGTGAGTATGGTGAGGTCACGGTTGACTGTGAGCCACGGTCAGGAATAGACACTAGCGCCTATTACGTTATGTCAGTTGGTGCGAAGTCCTTCCTGGTTCACCGAGAATGGTTTATGGATCTGAACCTGCCATGGAGCAGTGCTGGAAGCACCACGTGGAGGAATCGGGAAACACTGATGGAGTTTGAAGAACCTCATGCCACCAAACAATCTGTTGTGGCTCTAGGGTCGCAGGAAGGTGCATTGCACCAAGCTCTGGCCGGAGCGATTCCTGTTGAGTTCTCAAGCAATACTGTGAAGTTGACATCAGGACATCTGAAGTGCAGGGTGAAGATGGAGAAGTTGCAGCTTAAGGGAACAACATATGGAGTATGTTCAAAAGCGTTTAAATTCGCTGGGACTCCCGCTGACACTGGCCATGGAACGGTGGTGTTGGAACTGCAATACACCGGAACAGACGGTCCCTGCAAAGTGCCCATTTCTTCCGTAGCTTCTCTGAATGACCTCACACCTGTTGGAAGACTGGTGACCGTGAATCCATTTGTGTCTGTGGCCACAGCCAACTCGAAGGTCTTGATTGAACTCGAACCCCCGTTTGGTGACTCTTACATCGTGGTGGGAAGAGGAGAACAGCAGATAAACCACCACTGGCACAAATCTGGGAGCAGCATCGGAAAGGCCTTTACCACTACACTCAGAGGAGCTCAACGGCTCGCAGCTCTTGGAGACACTGCTTGGGATTTTGGGTCAGTTGGAGGGGTTTTCACCTCAGTGGGGAAAGCCATACACCAAGTCTTTGGAGGAGCTTTTAGATCACTCTTTGGAGGGATGTCCTGGATCACACAGGGACTTTTAGGAGCCCTTCTGTTGTGGATGGGAATCAATGCNCGTGACAGGTCAATTGCCATGACGTTTCTTGCGGTTGGAGGAGTTTTGCTCTTCCTTTCGGTCAACGTCCATGCTGACACAGGCTGTGCCATTGATATTGGCAGGCAAGAGCTCCGGTGTGGAAGTGGAGTGTTTATCCACAACGATGTGGAAGCCTGGATGGATCGTTACAAGTTCTACCCGGAGACACCACAAGGCCTAGCAAGAATCATTCAGAAAGCACATGCAGAAGGAGTCTGCGGCTTGCGTTCCGTTTCCAGACTCGAGCACCAAATGTGGGAAGCTATTAAGGATGAGCTGAACACCCTGTTGAAAGAGAATGGAGTCGACTTGAGTGTCGTGGTGGAAAAACAAAATGGGATGTATAAAGCAGCACCAAAACGTTTGGCTGCCACCACCGAAAAACTAGAGATGGGTTGGAAGGCTTGGGGCAAGAGCATCATCTTTGCTCCAGAACTAGCTAACAACACCTTTGTCATCGACGGTCCTGAGACTGAGGAATGCCCAACGGCCAACCGAGCATGGAACAGTATGGAGGTAGAAGACTTTGGATTTGGATTGACAAGCACNCGCATGTTCCTGAGGATTCGGGAAACGAACACAACTGAATGCGACTCGAAGATCATAGGAACCGCCGTCAAGAACAACATGGCTGTGCATAGTGATCTGTCGTACTGGATAGAGAGCGGACTCAACGACACCTGGAAGCTTGANAGGGCGGTTCTAGGAGAAGTCAAATCATGCACCTGGCCAGAAACCCACACTTTGTGGGGTGATGGAGTTCTGGAAAGTGATCTCATCATACCCATCACCTTGGCAGGACCCAGAAGCAATCATAACAGGAGACCAGGGTACAAAACTCAGAACCAAGGTCCATGGGATGAGGGGCGTGTCGAGATTGACTTTGACTATTGCCCAGGAACAACAGTAACTATAAGTGATAGTTGCGGACACCGTGGACCTGCGGCACGCACAACCACTGAGAGTGGGAAGCTCATTACAGACTGGTGCTGCAGAAGCTGCACCCTCCCTCCACTGCGCTTCCAGACTGAAAATGGCTGTTGGTACGGAATGGAAATTCGACCTACGCGGCACGACGAAAAGACCCTCGTGCAATCGAGAGTGAATGCATACAACGCCGACATGATTGATCCTTTTCAGTTGGGCCTTCTGGTCGTGTTCTTGGCCACCCAGGAGGTCCTTCGCAAGAGGTGGACGGCCAAGATCAGCATTCCAGCTATCATGCTTGCACTCCTAGTCCTAGTGTTTGGGGGTATTACGTACACTGATGTCCTGCGATATGTCATTCTCGTCGGCGCCGCGTTTGCTGAAGCAAACTCAGGAGGAGACGTTGTGCACTTGGCACTCATGGCCACATTCAAGATTCAACCAGTCTTTCTAGTGGCTTCCTTTTTGAAGGCAAGGTGGACCAACCAAGAGAGTATTTTGCTCATGCTTGCAGCTGCTTTCTTTCAAATGGCTTACTATGANGCCAAGAATGTTTTGTCATGGGAAGTGCCTGACGTTTTGAACTCCCTCTCCGTCGCGTGGATGATTCTCAGAGCTATAAGCTTCACCANCACCTCAAATGTGGTGGTGCCGCTGCTGGCCCTTCTGACACCTGGACTAAAATGCCTAAACCTTGATGTGTACAGAATTTTGCTACTCATGGTTGGAGTTGGAAGCCTCATCAAAGAAAAAAGGAGCTCTGCAGCAAAAAAGAAAGGGGCTTGCCTCATCTGCCTAGCGCTGGCGTCTACAGGAGCGTTCAATCCAATGATACTTGCAGCTGGGCTGATGGCTTGCGACCCCAACCGCAAGCGGGGCTGGCCTGCCACAGAAGTGATGACTGCAGTTGGACTCATGTTTGCCATCGTTGGGGGTCTGGCAGAACTTGACATAGACTCTATGGCTATCCCCATGACCATTGCCGGACTCATGTTCGTGGCATTTGTCATCTCTGGAAAGTCAACAGACATGTGGATTGAGAGGACGGCTGATATTACTTGGGAGAGTGACGCTGAAATCACAGGCTCTAGTGAAAGAGTAGATGTTAGGCTGGATGATGATGGAAATTTTCAATTGATAAATGACCCNGGGGCGCCATGGAAAATTTGGATGCTTAGGATGGCCTGCCTGGCAATAAGTGCCTACACACCTTGGGCGATTCTTCCCTCGGTCATTGGATTCTGGATAACCCTTCAGTACACAAAGAGAGGAGGTGTCCTTTGGGACACACCATCACCCAGGGAGTACAAGAAGGGTGATACCACCACTGGCGTTTACAGAATCATGACTCGAGGTTTGCTTGGCAGTTACCAAGCTGGAGCCGGAGTGATGGTAGAGGGAGTGTTCCACACACTATGGCACACCACTAAGGGAGCTGCTCTCATGAGTGGTGAAGGACGTTTGGATCCCTATTGGGGGAGCGTGAAAGAAGACCGGCTTTGCTATGGGGGGCCATGGAAACTCCAACATAAATGGAATGGACATGATGAGGTCCAAATGATTGTTGTGGAGCCAGGAAAAAATGTGAAAAACGTCCAGACTAAGCCCGGAGTGTTTAAGACACCAGAAGGAGAAATTGGGGCAGTTACGCTAGACTATCCCACCGGAACGTCAGGTTCCCCCATTGTGGATAAAAATGGAGATGTGATTGGATTGTATGGGAACGGCGTCATCATGCCTAATGGTTCATACATAAGCGCCATTGTGCAAGGAGAGAGAATGGAAGAACCGGCACCAGCTGGCTTCGAACCTGAAATGTTGAGGAAGAAACAGATCACTGTCCTTGATCTGCACCCCGGAGCAGGAAAGACGCGCAAGATACTTCCCCAAATCATCAAGGAGGCCATCAACAAAAGANTGAGGACGGCTGTACTGGCACCCACCAGGGTCGTTGCTGCTGAGATGTCTGAGGCCCTGAGAGGACTTCCCATCCGGTACCAAACCTCAGCAGTGCACAGAGAGCACAGTGGAAATGAGATCGTTGATGTCATGTGCCATGCCACTCTCACACACAGGCTGATGTCTCCACACAGAGTCCCCAATTACAATCTGTTCATAATGGATGAAGCCCATTTCACGGATCCAGCGAGCATCGCAGCCAGAGGATACATAGCAACCAAGGTTGAATTGGGCGAAGCCGCCGCGATTTTCATGACGGCAACGCCACCCGGGACTTCTGACCCCTTTCCAGAGTCCAATGCTCCTATCTCGGACATGCAAACAGAGATCCCAGACAGAGCCTGGAACACTGGATATGAATGGATAACTGAGTATGTTGGAAAGACCGTTTGGTTTGTTCCAAGTGTGAAAATGGGAAATGAAATTGCTCTCTGTCTGCAACGGGCGGGGAAGAAGGTTATCCAGCTGAACAGAAAGTCCTATGAGACAGAGTACCCCANGTGCAAGAACGATGATTGGGATTTTGTCATCACCACAGACATATCAGAAATGGGAGCAAACTTCAAGGCAAGCAGAGTGATCGACAGCCGCAAAAGCGTGAAACCCACCATCATTGAGGAAGGTGATGGAAGAGTCATCCTGGGGGAACCCTCAGCCATCACGGCTGCCAGCGCTGCTCAGCGGAGAGGACGCATAGGAAGAAACCCATCACAAGTTGGTGATGAGTATTGCTATGGAGGGCACACAAATGAGGATGATTCCAACTTTGCCCACTGGACAGAGGCTCGCATCATGCTAGACAACATCAACATGCCGAATGGTCTGGTGGCCCAACTATATCAGCCTGAGCGCGAGAAGGTGTACACCATGGACGGGGAATATAGGCTCAGAGGGGAAGAACGGAAGAACTTCCTTGAATTCCTGAGAACAGCTGATTTACCAGTCTGGCTCGCTTACAAAGTGGCAGCAGCAGGAATATCATACCATGACCGGAAGTGGTGCTTTGATGGACCTCGAACCAACACGATTCTTGAAGACAACAATGAAGTTGAAGTCATCACGAAGTTGGGTGAGAGAAAGATCTTAAGACCCAGGTGGGCGGATGCCAGAGTGTACTCAGACCACCAAGCTCTAAAGTCCTTCAAAGATTTTGCATCAGGGAAACGATCACAAATCGGGCTCGTTGAGGTGCTCGGGAGAATGCCTGAGCACTTCATGGGGAAAACTTGGGAGGCGTTGGACACGATGTATGTGGTGGCAACCGCTGAAAAAGGAGGCCGAGCTCACAGGATGGCTCTTGAGGAGCTACCGGACGCCCTTCAGACAATAGCTTTGATTGCACTATTGAGTGTGATGTCCTTAGGTGTGTTTTTTCTACTCATGCAAAGNAAAGGCATTGGTAAGATTGGCTTGGGAGGAGTGATCTTAGGAGCTGCCACATTCTTCTGCTGGATGGCTGAAGTCCCAGGAACGAAAATAGCAGGCATGCTCCTGCTCTCCCTGCTGCTCATGATCGTTTTGATTCCGGAGCCGGAAAAGCAGCGCTCACAGACTGACAACCAGCTTGCCGTGTTCTTGATTTGTGTGCTCACACTGGTCAGCGCCGTGGCTGCCAATGAAATGGGTTGGCTGGACAAGACCAAGAATGACATCAGCAGCCTGTTGGGACACAAGCCAGAAACTAGAGAGACGACCCTGGGAGTTGAGAACTTCTTGCTTGATCTGCGGCCTGCTACAGCATGGTCGCTCTATGCCGTAACGACAGCCGTTCTTACCCCTTTGCTGAAACATCTAATCACGTCAGACTACATCAACACTTCGCTGACCTCAATAAACGTCCAAGCCAGTGCGTTGTTCACCTTGGCCAGAGGCTTCCCTTTTGTGGACGTTGGTGTGTCAGCTCTCTTGCTGGCGGCCGGGTGCTGGGGCCAAGTGACCCTGACTGTGACTGTGACTGCAGCTGCCCTGCTCTTTTGCCACTATGCTTATATGGTACCAGGCTGGCAAGCGGAAGCCATGCGATCCGCCCAGCGGCGGACAGCTGCTGGCATCATGAAAAATGCAGTGGTGGATGGGATCGTGGCTACCGATGTACCTGAACTTGAGCGAACAACTCCAGTCATGCAGAAAAAAGTTGGACAGATCATGCTGATCTTGGTGTCAATGGCCGCGGTTGTCGTCAATCCATCAGTGAGAACTGTCAGAGAGGCTGGAATTCTGACTACAGCAGCAGCAGTTACCTTATGGGAGAATGGTGCTAGTTCAGTGTGGAATGCAACGACAGCTATTGGGCTTTGTCACATCATGCGAGGAGGATGGCTCTCGTGTCTCTCCATCACGTGGACTCTCATCAAAAACATGGAAAAACCAGGCCTCAAGAGGGGTGGAGCCAAGGGACGCACGCTAGGGGAAGTTTGGAAGGAGAGACTCAACCACATGACGAAGGAAGAATTTACCAGATACAGAAAAGAAGCCATCACTGAAGTCGACNGCTCCGCGGCAAAACATGCCAGGAGAGAGGGAAACATCACTGGAGGCCATCCAGTCTCACGGGGAACCGCGAAATTACGGTGGTTGGTGGAAAGGCGTTTCCTCGAGCCAGTGGGAAAGGTTGTGGATCTCGGATGTGGCAGAGGCGGCTGGTGTTATTACATGGCTACCCAGAAGAGGGTACAGGAAGTGAAAGGGTACACGAAAGGAGGACCTGGCCATGAAGAGCCACAACTGGTGCAGAGCTATGGTTGGAATATTGTTACCATGAAGAGCGGAGTCGACGTCTTCTACAGACCATCAGAAGCGAGCGACACACTGCTCTGTGACATTGGAGAGTCATCGTCAAGTGCCGAGGTAGAAGAACACCGCACCGTCCGTGTCTTGGAGATGGTGGAAGACTGGCTGCACAGAGGACCTAAGGAATTCTGCATCAAAGTGCTATGCCCTTACATGCCCAGAGTGATTGAGAAGATGGAAACGCTCCAAAGGCGATATGGAGGTGGCCTTGTGAGAAACCCCCTTTCACGCAACTCTACCCATGAGATGTACTGGGTGAGCCACGCTTCAGGCAACATTGTCCACTCCGTGAACATGACAAGCCAGGTGCTTCTGGGGAGGATGGAAAAGAAAACATGGAAGGGACCCCAGTTTGAGGAAGATGTNAACTTGGGAAGTGGAACNNGGGCAGTAGGGAAGCCTCTCCTCAATTCTGATACTAGCAAGATCAAGAGCCGAATTGAGAGGCTGAAGAAAGAATACAGCTCCACATGGCACCAGGATGCGAATCACCCCTACAGGACCTGGAACTACCACGGAAGCTATGAAGTGAAACCAACCGGCTCAGCCAGCTCCCTTGTGAATGGGGTAGTTAGATTACTCTCAAAACCATGGGACACTATCACCAATGTGACCACGATGGCCATGACAGACACCACTCCTTTCGGTCAACAACGAGTGTTCAAGGAAAAGGTGGANACAAAGGCTCCAGAGCCTCCAGAAGGGGTCAAATACGTCCTCAATGAGACCACGAACTGGCTGTGGGCTTTTCTAGCCCGCGATAAGAAACCCAGNATGTGTTCCCGGGAGGAATTCATTGGAAAAGTCAACAGTAATGCCGCCCTNGGAGCGATGTTTGAAGAACAGNACCAATGGAAGAACGCCCGGGAAGCCGTGGAGGATCCAAAGTTTTGGGAGATGGTGGATGAGGAGCGTGAGGCGCATCTCCGTGGAGAATGCAACACCTGCATCTACAACATGATGGGAAAGAGAGAGAAGAAGCCTGGAGAGTTCGGCAAAGCTAAAGGCAGCAGAGCCATTTGGTTCATGTGGCTAGGGGCCCGCTTCCTGGAGTTTGAAGCTCTCGGATTCCTCAATGAAGACCACTGGCTGGGTAGGAANAACTCAGGAGGAGGAGTTGAAGGCTTAGGACTGCAGAAGCTTGGGTACATCTTGAAGGAAGTCGGAACAAAGCCTGGAGGAAAGATCTATGCCGATGATACCGCAGGCTGGGACACACGCATCACCAAAGCTGACCTCGAGAACGAAGCGAAGGTTCTTGAACTGCTGGACGGAGAACACCGACGCCTAGCGCGGTCCATCATTGAGCTCACATACCGACACAAAGTCGTGAAAGTGATGAGGCCAGCGGCCGACGGGAAAACTGTGATGGATGTCATCTCCAGAGAGGATCAGAGAGGAAGCGGGCAGGTAGTGACTTACGCCCTGAACACCTTCACTAATCTAGCAGTTCAACTGGTCAGAATGATGGAGGGGGAGGGGGTCATTGGACCTGACGATGTTGAAAAACTGGGAAAAGGAAAAGGCCCNAAGGTCAGAACCTGGCTGTTTGAGAATGGNGAGGAGCGTCTCAGTCGCATGGCCGTCAGCGGTGATGACTGCGTGGTGAAACCTTTGGACGACCGCTTCGCCACATCACTACACTTCCTAAATGCCATGTCAAAGGTCCGCAAGGACATCCAGGAATGGAAACCCTCGACAGGGTGGTATGACTGGCAGCAGGTCCCATTCTGTTCAAACCATTTCACGGAACTGATCATGAAGGATGGCAGGACGTTGGTGGTCCCGTGTCGTGGACAAGACGAGTTGATTGGACGGGCCAGAATCTCTCCAGGGGCTGGATGGAATGTGCGCGACACCGCCTGCCTGGCGAAGTCATACGCGCAGATGTGGCTGTTGCTTTATTTTCACCGTAGAGACCTGAGATTGATGGCTAACGCCATCTGTTCCGCTGTGCCTGTCAACTGGGTTCCCACAGGGCGTACCACCTGGTCGATCCACGCAAAAGGAGAATGGATGACGACAGAAGACATGCTCGCAGTCTGGAACAGAGTGTGGATTGAGGAGAATGAGTGGATGGAAGACAAAACACCAGTTGAGAGGTGGAGTGATGTTCCATACTCTGGAAAGAGAGAAGACATTTGGTGTGGCAGTTTGATTGGCACACGAACCCGCGCTACTTGGGCTGAAAATATCCACGTGGCAATCAATCAGGTCCGTTCGGTGATTGGAGAAGAGAAGTATGTGGATTACATGAGCTCTCTGAGGAGGTATGAAGACACCATTGTAGTTGAGGACACTGTTTTGTAA
		</sequence>
		<sequence>
			<taxon idref="ED-I-264_24|2024|Germany"/>
			CGGGCTGTCAATATGCTAAAACGCGGTATGCCCCGCGGATTGTCCTTGATAGGACTGAAGAGGGCTATGCTGAGTCTGATTGACGGGAAAGGCCCAATACGTTTCGTGTTGGCTCTTTTGGCGTTTTTCAGATTCACTGCAATCGCTCCGACTCGTGCGGTGCTGGACAGATGGAGAGGCGTCAACAAACAAACAGCGATGAAGCATCTCTTGAGTTTCAAGAAAGAACTAGGAACTCTGACCAGTGCCATCAACCGCCGGAGCACAAAACAAAAGAAAAGAGGAGGCACAGCGGGCTTTACTATCTTGCTTGGGCTGATCGCTTGTGCTGGAGCTGTGACCCTCTCGAACTTCCAGGGCAAAGTGATGATGACAGTCAATGCAACCGATGTTACTGACGTGATTACCATCCCAACAGCTGCTGGGAAAAACCTGTGCATTGTGAGGGCTATGGACGTGGGATACCTTTGTGAGGATACTATCACTTATGAATGTCCGGTCCTAGCTGCTGGAAATGACCCTGAAGACATTGACTGCTGGTGCACGAAATCATCTGTTTACGTGCGCTATGGAAGATGCACAAAAACTCGNCATTCCCGTCGAAGCAGAAGGTCTCTGACTGTCCAGACACATGGAGAAAGNACACTGGCCAACAAGAAAGGAGCTTGGTTGGACAGCACAAAAGCCACGAGNTATCTGGTGAAGACAGAATCATGGATACTGAGAAACCCGGGCTACGCCCTCGTTGCAGCGNTCATTGGATGGATGCTAGGAAGCAACACAATGCAACGCGTCGTGTTTGCCATCCTATTGCTCCTGGTGGCACCAGCATACAGCTTCAATTGCTTGGGAATGAGTAACAGAGACTTCCTGGAGGGAGTGTCTGGAGCTACATGGGTTGATCTGGTACTGGAAGGCGATAGTTGTGTGACCATAATGTCAAAGGACAAGCCAACCATTGATGTNAAAATGATGAACATGGAAGCANCCAACCTCGCNGATGTGCGCAGCTACTGTTACCTAGCTTCGGTCAGTGACTTGTCAACGAGAGCNGNGTGTCCAACCATGGGTGAAGCCCACAACGAGAAAAGAGCTGACCCCGCCTTCGTTTGCAAGCAAGGCGTTGTGGACAGAGGATGGGGAAATGGCTGCGGACTGTTTGGAAAGGGAAGCATTGACACATGCGCGAAGTTTGCCTGTACAACCAAAGCAACTGGATGGATCATCCAGAAGGAGAACATCAAGTATGAGGTCGCCATATTTGTGCATGGCCCGACGACTGTTGAATCTCATGGCAATTATTCAACACAGATGGGGGCCACCCAGGCTGGAAGATTCAGTATAACTCCATCAGCGCCATCTTACACGCTAAAGTTGGGTGAGTATGGTGAGGTCACGGTTGACTGTGAGCCACGGTCAGGAATAGACACTAGCGCCTATTACGTTATGTCAGTTGGTGCGAAGTCCTTCCTGGTTCACCGAGAATGGTTTATGGATCTGAACCTGCCATGGAGCAGTGCTGGAAGCACCACGTGGAGGAATCGGGAAACACTGATGGAGTTTGAAGAACCTCATGCCACCAAACAATCTGTTGTGGCTCTAGGGTCGCAGGAAGGTGCATTGCACCAAGCTCTGGCCGGAGCGATTCCTGTTGAGTTCTCAAGCAATACTGTGAAGTTGACATCAGGACATCTGAAGTGCAGGGTGAAGATGGAGAAGTTGCAGCTTAAGGGAACAACATATGGAGTATGTTCAAAAGCGTTTAAATTCGCTGGGACTCCCGCTGACACTGGCCATGGAACGGTGGTGTTGGAACTGCAATACACCGGAACAGACGGTCCCTGCAAAGTGCCCATTTCTTCCGTAGCTTCNCTGAATGACCTCACACCTGTTGGAAGACTGGTGACCGTGAATCCATTTGTGTCTGTGGCCACAGCCAACTCGAAGGTCTTGATTGAACTCGAACCCCCGTTTGGTGACTCTTACATCGTGGTGGGAAGAGGAGAACAGCAGATAAACCACCACTGGCACAAATCTGGGAGCAGCATCGGAAAGGCCTTTACCACTACACTCAGAGGAGCTCAACGACTCGCAGCTCTTGGAGACACTGCTTGGGATTTTGGGTCAGTTGGAGGGGTTTTCACCTCAGTGGGGAAAGCCATACACCAAGTCTTTGGAGGAGCTTTTAGATCACTCTTTGGAGGGATGTCCTGGATNACACAGGGACTTTTAGGAGCCCTTCTGTTGTGGATGGGAATCAATGCCCGTGACAGGTCAATTGCCATGACGTTTCTTGCGGTTGGAGGAGTTTTGCTCTTCCTTTCGGTCAACGTCCATGCTGACACAGGCTGTGCCATTGATATTGGCAGGCAAGAGCTCCGGTGTGGAAGTGGAGTGTTTATCCACAACGATGTGGAAGCCTGGATGGATCGTTACAAGTTCTACCCGGAGACACCACAAGGCCTAGCAAGAATCATTCAGAAAGCACATGCAGAAGGAGTCTGCGGCTTGCGTTCCGTTTCCAGACTCGAGCACCAAATGTGGGAAGCTATTAAGGATGAGCTGAACACCCTGTTGAAAGAGAATGGAGTCGACTTGAGTGTCGTGGTGGAAAAACAAAATGGGATGTATAAAGCAGCACCAAAACGTTTGGCTGCCACCACCGAAAAACTGGAGATGGGTTGGAAGGCTTGGGGCAAGAGCATCATCTTTGCTCCAGAACTAGCTAACAACACCTTTGTCATCGACGGTCCTGAGACTGAGGAATGCCCAACGGCCAACCGAGCATGGAACAGTATGGAGGTAGAAGACTTTGGATTTGGATTGACAAGCACTCGCATGTTCCTGAGGATTCGGGAAACGAACACAACTGAATGCGACTCGAAGATCATAGGAACCGCCGTCAAGAACAACATGGCTGTGCATAGTGATCTGTCGTACTGGATAGAGAGCGGACTCAACGACACCTGGAAGCTTGANAGGGCNGTTCTAGGAGAAGTCAAATCATGCACCTGGCCAGAAACCCACACTTTGTGGGGTGATGGAGTTCTGGAAAGTGATCTCATCATACCCATCACCTTGGCAGGACCCAGAAGCAATCATAACAGGAGACCAGGGTACAAAACTCAGAACCAAGGTCCATGGGATGAGGGGCGTGTCGAGATTGACTTTGACTATTGCCCAGGAACAACAGTAACTATAAGTGANAGTTGCGGACACCGTGGACCTGCGGCACGCACAACCACTGAGAGTGGGAAGCTCATTACAGACTGGTGCTGCAGAAGCTGCACCCTCCCTCCACTGCGCTTCCAGACTGAAAATGGCTGTTGGTACGGAATGGAAATTCGACCCACGCGGCACGACGAAAAGACCCTCGTGCAATCGAGAGTGAATGCATACAACGCCGACATGATTGACCCTTTTCAGTTGGGCCTTCTGGTCGTGTTCTTGGCCACCCAGGAGGTCCTTCGCAAGAGGTGGACGGCCAAGATCAGCATTCCAGCTATCATGCTTGCACTCCTAGTCCTAGTGTTTGGGGGTATTACGTACACTGATGTCCTGCGATATGTCATTCTCGTCGGCGCCGCGTTTGCTGAAGCAAACTCAGGAGGAGACGTTGTGCACTTGGCACTCATGGCCACATTCAAGATTCAACCAGTCTTTCTGGTGGCTTCCTTTTTGAAGGCAAGGTGGACCAACCAAGAGAGTATTTTGCTCATGCTTGCAGCTGCTTTCTTTCAAATGGCTTACTATGACGCCAAGAATGTTTTGTCATGGGAAGTGCCTGACGTTTTGAACTCTCTCTCCGTNGCGTGGATGATTCTCAGAGCTATAAGCTTCACCAACACCTCAAATGTGGTGGTGCCGCTGCTGGCCCTTCTGACACCTGGACTAAAATGCCTAAACCTTGATGTGTACAGAATTTTGCTACTCATGGTTGGAGTTGGAAGCCTCATCAAAGAAAAAAGGAGCTCTGCAGCAAAAAAGAAAGGGGCTTGCCTCATCTGCCTAGCGCTGGCGTCTACAGGAGCGTTCAATCCAATGATACTTGCAGCTGGGCTGATGGCTTGCGACCCCAACCGCAAGCGGGGCTGGCCTGCCACAGAAGTGATGACTGCAGTTGGACTCATGTTTGCCATCGTTGGGGGTCTGGCAGAACTTGACATAGACTCTATGGCTATCCCCATGACCATTGCCGGACTCATGTTCGTGGCATTTGTCATCTCTGGAAAGTCAACAGACATGTGGATTGAGAGGACGGCTGATATTACTTGGGAGAGTGACGCTGAAATCACAGGCTCTAGTGAAAGAGTAGATGTTAGGCTGGATGATGATGGAAATTTTCAATTGATAAATGACCCNGGGGCGCCATGGAAAATTTGGATGCTTAGGATGGCCTGCCTGGCAATAAGTGCCTACACACCTTGGGCGATTCTTCCCTCGGTCATTGGATTCTGGATAACCCTTCAGTACACAAAGAGAGGAGGTGTCCTTTGGGACACACCATCACCCAGGGAGTACAAGAAGGGTGATACCACCACTGGCGTTTACAGAATCATGACTCGAGGTTTGCTTGGCAGTTACCAAGCTGGAGCCGGAGTGATGGTAGAGGGAGTGTTCCACACACTATGGCACACCACTAAGGGAGCTGCTCTCATGAGTGGTGAAGGACGTCTGGATCCCTATTGGGGGAGCGTGAAAGAAGACCGGCTTTGCTATGGGGGGCCATGGAAACTCCAACATAAATGGAATGGACATGATGAGGTCCAAATGATTGTTGTGGAGCCAGGAAAAAATGTGAAAAACGTCCAGACTAAGCCCGGAGTGTTTAAGACACCAGAAGGAGAAATTGGGGCAGTTACGCTAGACTATCCCACTGGAACGTCAGGTTCCCCCATTGTGGATAAAAATGGAGATGTGATTGGATTGTATGGGAACGGCGTCATCATGCCTAATGGTTCATACATAAGCGCCATTGTGCAAGGAGAGAGAATGGAAGAACCGGCACCAGCTGGCTTCGAACCTGAAATGTTGAGGAAGAAACAGATCACTGTCCTTGATCTGCACCCCGGAGCAGGAAAGACGCGCAAGATACTTCCCCAAATCATCAAGGAGGCCATCAACAAAAGANTGAGGACGGCTGTGCTGGCACCCACCAGGGTCGTTGCTGCTGAGATGTCTGAGGCCCTGAGAGGACTTCCCATCCGGTACCAAACCTCAGCAGTGCACAGAGAGCACAGTGGAAATGAGATCGTTGATGTCATGTGCCATGCCACTCTCACACACAGGCTGATGTCTCCACACAGAGTCCCCAATTACAATCTGTTCATAATGGATGAAGCCCATTTCACGGATCCAGCGAGCATCGCAGCCAGAGGATACATAGCAACCAAGGTTGAATTGGGCGAAGCCGCCGCGATTTTCATGACGGCAACGCCACCCGGGACTTCTGACCCCTTTCCAGAGTCCAATGCTCCTATCTCGGACATGCAAACAGAGATCCCAGACAGAGCCTGGAACACTGGATATGAATGGATAACTGAGTATGTTGGAANGACCGTTTGGTTTGTTCCAAGTGTGAAAATGGGAAATGAAATTGCCCTCTGTCTGCAACGGGCGGGGAAGAAGGTTATCCAGCTGAACAGAAAGTCCTATGAGACAGAGTACCCCANGTGCAAGAACGATGATTGGGATTTTGTCATCACCACAGACATATCAGAAATGGGAGCAAACTTCAAGGCAAGCAGAGTGATCGACAGCCGCAAAAGCGTGAAACCCACCATCATTGAGGAAGGTGATGGAAGAGTCATCCTGGGGGAACCCTCAGCCATNACGGCTGCCAGCGCTGCTCAGCGGAGAGGACGCATAGGAAGAAACCCATCACAAGTTGGTGATGAGTATTGNTATGGAGGGCACACAAATGAGGATGATTCCAACTTTGCCCACTGGACAGAGGCTCGCATCATGCTAGACAACATCAACATGCCGAATGGTCTGGTGGCCCAACTATATCAGCCTGAGCGCGAGAAGGTGTACACCATGGACGGGGAATATAGGCTCAGAGGGGAAGAACGGAAGAACTTCCTTGAATTCCTGAGAACAGCTGANTTACCAGTCTGGCTCGCTTACAAAGTGGCAGCAGCAGGAATATCATACCATGACCGGAAGTGGTGCTTTGATGGACCTCGAACCAACACGATTCTTGAAGACAACAATGAAGTTGAAGTCATCACGAAGTTAGGTGAGAGAAAGATCTTAAGACCCAGGTGGGCGGATGCCAGAGTGTACTCAGACCACCAAGCTCTAAAGTCCTTCAAAGATTTTGCATCAGGGAAACGATCACAAATCGGGCTCGTTGAGGTGCTCGGGAGAATGCCTGAGCACTTCATGGGGAAAACTTGGGAGGCGTTGGACACGATGTATGTGGTGGCAACCGCTGAAAAAGGAGGCCGAGCTCACAGGATGGCTCTTGAGGAGCTACCGGACGCCCTTCAGACAATAGCTTTGATTGCACTATTGAGTGTGATGTCCTTAGGTGTGTTTTTTCTACTCATGCAAAGGAAAGGCATTGGTAAGATTGGCTTGGGAGGAGTGATCTTAGGAGCTGCCACATTCTTCTGCTGGATGGCTGAAGTCCCAGGAACGAAAATAGCAGGCATGCTCCTGCTTTCCCTGCTGCTCATGATCGTTTTGATTCCGGAGCCGGAAAAGCAGCGCTCACAGACTGACAACCAGCTTGCCGTGTTCTTGATTTGTGTGCTCACACTGGTCAGCGCCGTGGCTGCCAATGAAATGGGTTGGCTGGACAAGACCAAGAGTGACATCAGCAGCCTGTTGGGACACAAGCCAGAAACTAGAGAGACGACTCTGGGAGTTGAGAACTTCTTGCTTGATCTGCGGCCTGCTACAGCATGGTCGCTCTATGCCGTAACGACAGCTGTTCTTACCCCTTTGCTGAAACATCTAATCACGTCAGACTACATCAACACTTCGCTGACCTCAATAAACGTCCAAGCCAGTGCGTTGTTCACCTTGGCCAGAGGCTTCCCTTTTGTGGACGTTGGTGTGTCAGCTCTCTTGCTGGCGGCCGGGTGCTGGGGCCAAGTGACCCTGACTGTGACTGTGACTGCAGCTGCCCTGCTCTTTTGCCACTATGCTTACATGGTACCAGGCTGGCAAGCGGAAGCCATGCGATCCGCCCAGCGGCGGACAGCTGCTGGCATCATGAAAAATGCAGTGGTGGATGGGATCGTGGCTACCGATGTACCTGAACTTGAGCGAACAACTCCAGTCATGCAGAAAAAAGTTGGACAGATCATGCTGATCTTGGTGTCAATGGCCGCGGTTGTCGTCAATCCATCAGTGAGAACTGTCAGAGAGGCTGGAATTCTGACTACAGCAGCAGCAGTCACCTTATGGGAGAATGGTGCTAGTTCAGTGTGGAATGCAACGACAGCTATTGGGCTTTGTCACATCATGCGAGGAGGATGGCTCTCGTGTCTCTCCATCACGTGGACTCTCATCAAAAACATGGANAAACCAGGCCTCAAGAGGGGTGGAGCCAAGGGACGCACNCTAGGGGAAGTTTGGAAGGAGAGACTCAACCACATGACGAAGGAAGAATTTACCAGATACAGAAAAGAAGCCATCACTGAAGTCGACNGCTCCGCGGCAAAACATGCCAGGAGAGAGGGAAACATCACTGGAGGCCATCCAGTCTCACGGGGAACCGCGAAATTACGGTGGTTGGTGGAAAGGCGTTTCCTCGAGCCAGTGGGAAAGGTTGTGGATCTCGGATGTGGTAGAGGCGGCTGGTGTTATTACATGGCTACCCAGAAGAGGGTACAGGAAGTGAAAGGGTACACGAAAGGAGGACCTGGCCATGAAGAGCCACAACTGGTGCAGAGCTATGGTTGGAATATTGTTACCATGAAGAGCGGAGTCGACGTCTTCTACAGACCATCAGAAGCGAGCGACACACTGCTCTGTGACATTGGAGAGTCATCGTCAAGTGCCGAGGTAGAAGAACACCGCACCGTCCGTGTCTTGGAGATGGTGGAAGACTGGCTGCACAGAGGACCTAAGGAATTCTGCATCAAAGTGCTATGCCCTTACATGCCCAGAGTGATTGAGAAGATGGAAACACTCCAAAGGCGATATGGAGGTGGCCTTGTGAGAAACCCCCTTTCACGCAACTCTACCCATGAGATGTACTGGGTGAGCCACGCTTCAGGCAACATTGTCCACTCCGTGAACATGACAAGCCAGGTGCTTCTGGGGAGGATGGAAAAGAAAACATGGAAGGGACCCCAGTTTGAGGAAGATGTNAACTTGGGAAGTGGAACNNGGGCAGTAGGGAAGCCTCTCCTCAATTCTGATACTAGCAAGATCAAGAGCCGAATTGAGAGGCTGAAGAAAGAATACAGCTCCACATGGCACCAGGATGCGAATCACCCCTACAGGACCTGGAACTACCACGGAAGCTATGAAGTGAAACCAACCGGCTCAGCCAGCTCCCTTGTGAATGGGGTAGTTAGATTACTCTCAAAACCATGGGACACTATCACCAATGTGACCACGATGGCCATGACAGATACCACTCCTTTCGGTCAACAACGAGTGTTCAAGGAAAAGGTGGANACAAAGGCTCCAGAGCCTCCAGAAGGGGTCAAATACGTCCTCAATGAGACCACGAACTGGCTGTGGGCTTTTCTAGCCCGCGATAAGAAACCCAGGATGTGTTCCCGGGAGGAATTCATTGGAAAAGTCAACAGTAATGCCGCCCTNGGAGCGATGTTTGAAGAACAGCACCAATGGAAGAACGCCCGGGAAGCCGTGGAGGATCCAAAGTTTTGGGAGATGGTGGATGAGGAGCGTGAGGCGCATCTCCGTGGAGAATGCAACACCTGCATCTACAACATGATGGGAAAGAGAGAGAAGAAGCCTGGAGAGTTCGGCAAAGCTAAAGGCAGCAGAGCCATTTGGTTCATGTGGCTAGGGGCCCGCTTCCTGGAGTTTGAAGCTCTCGGATTCCTCAATGAAGACCACTGGCTGGGTAGGAAGAACTCAGGAGGAGGAGTTGAAGGCTTAGGACTGCAGAAGCTTGGGTACATCTTGAAGGAAGTCGGAACAAAGCCTGGAGGAAAGATCTATGCCGATGATACCGCAGGCTGGGACACACGCATCACCAAAGCTGACCTCGAGAACGAAGCGAAGGTTCTTGAACTGCTGGACGGAGAACACCGACGCCTAGCGCGGTCCATCATTGAGCTCACATACCGACACAAAGTCGTGAAAGTGATGAGGCCAGCGGCCGACGGGAAAACTGTGATGGATGTCATCTCCAGAGAGGATCAGAGAGGAAGCGGGCAGGTAGTGACTTACGCCCTGAACACCTTCACTAATCTAGCAGTTCAGCTGGTCAGAATGATGGAGGGGGAGGGGGTCATTGGACCTGACGATGTTGAAAAACTGGGAAAAGGAAAAGGCCCTAAGGTCAGAACCTGGCTGTTTGAGAATGGTGAGGAGCGTCTCAGTCGCATGGCCGTCAGCGGTGATGACTGCGTGGTGAAACCTTTGGACGACCGCTTCGCCACATCACTACACTTCCTAAATGCTATGTCAAAGGTCCGCAAGGACATCCAGGAATGGAAACCCTCGACAGGGTGGTATGACTGGCAGCAGGTCCCATTCTGTTCAAACCATTTCACGGAACTGATCATGAAGGATGGCAGGACGTTGGTGGTCCCGTGTCGTGGACAAGACGAGTTGATTGGACGGGCCAGAATCTCTCCAGGGGCTGGATGGAATGTGCGCGACACCGCCTGCCTGGCGAAGTCATACGCGCAGATGTGGCTGTTGCTTTATTTTCACCGTAGAGACCTGAGATTGATGGCTAACGCCATCTGTTCCGCTGTGCCTGTCAACTGGGTTCCCACAGGGCGTACCACCTGGTCGATCCACGCAAAAGGAGAATGGATGACGACAGAAGACATGCTCGCAGTCTGGAACAGAGTGTGGATTGAGGAGAATGAGTGGATGGAAGACAAAACACCAGTTGAGAGGTGGAGTGATGTTCCATACTCTGGAAAGAGAGAAGACATTTGGTGTGGCAGTTTGATTGGCACACGAACCCGCGCTACTTGGGCTGAAAATATCCATGTGGCAATCAATCAGGTCCGTTCGGTGATTGGAGAAGAGAAGTATGTGGATTACATGAGCTCTCTGAGGAGGTATGAAGACACCATTGTAGTTGAGGACACTGTTTTGTAA
		</sequence>
		<sequence>
			<taxon idref="ED-I-231_24|2024|Germany"/>
			CGGGCTGTCAATATGCTAAAACGCGGTATGCCCCGCGGATTGTCCTTGATAGGACTGAAGAGGGCTATGCTGAGTCTGATTGACGGGAAAGGCCCAATACGTTTCGTGTTGGCTCTTTTGGCGTTTTTCAGATTCACTGCAATCGCTCCGACTCGTGCGGTGCTGGACAGATGGAGAGGCGTCAACAAACAAACAGCGATGAAGCATCTCTTGAGTTTCAAGAAAGAACTAGGAACTCTGACCAGTGCCATCAACCGCCGGAGCACAAAACAAAAGAAAAGAGGAGGCACAGCGGGCTTTACTATCTTGCTTGGGCTGATCGCTTGTGCTGGAGCTGTGACCCTCTCGAACTTCCAGGGCAAAGTGATGATGACAGTCAATGCAACCGATGTTACTGACGTGATTACCATCCCAACAGCTGCTGGGAAAAACCTGTGCATTGTGAGGGCTATGGACGTGGGATACCTTTGTGAGGATACTATCACTTATGAATGTCCGGTCCTAGCTGCTGGAAATGACCCTGAAGACATTGACTGCTGGTGCACGAAATCATCTGTTTACGTGCGCTATGGAAGATGCACAAAAACTCGNCATTCCCGTCGAAGCAGAAGGTCTCTGACTGTCCAGACACATGGAGAAAGNACACTGGCCAACAAGAAAGGAGCTTGGTTGGACAGCACAAAAGCCACGAGNTATCTGGTGAAGACAGAATCATGGATACTGAGAAACCCGGGCTACGCCCTCGTTGCAGCGNTCATTGGATGGATGCTAGGAAGCAACACAATGCAACGCGTCGTGTTTGCCATCCTATTGCTCCTGGTGGCACCAGCATACAGCTTCAATTGCTTGGGAATGAGTAACAGAGACTTCCTGGAGGGAGTGTCTGGAGCTACATGGGTTGATCTGGTACTGGAAGGCGATAGTTGTGTGACCATAATGTCAAAGGACAAGCCAACCATTGATGTNAAAATGATGAACATGGAAGCANCCAACCTCGCNGATGTGCGCAGCTACTGTTACCTAGCTTCGGTCAGTGACTTGTCAACGAGAGCNGCGTGTCCAACCATGGGTGAAGCCCACAACGAGAAAAGAGCTGACCCCGCCTTCGTTTGCAAGCAAGGCGTTGTGGACAGAGGATGGGGAAATGGCTGCGGACTGTTTGGAAAGGGAAGCATTGACACATGCGCGAAGTTTGCCTGTACAACCAAAGCAACTGGATGGATCATCCAGAAGGAGAACATCAAGTATGAGGTCGCCATATTTGTGCATGGCCCGACGACTGTTGAATCTCATGGCAATTATTCAACACAGATNGGGGCCACCCAGGCTGGAAGATTCAGTATAACTCCATCGGCGCCATCTTACACGCTAAAGTTGGGTGAGTATGGTGAGGTCACGGTTGACTGTGAGCCACGGTCAGGAATAGACACTAGCGCCTATTACGTTATGTCAGTTGGTGCGAAGTCCTTCCTGGTTCACCGAGAATGGTTTATGGATCTGAACCTGCCATGGAGCAGTGCTGGAAGCACCACGTGGAGGAATCGGGAAACACTGATGGAGTTTGAAGAACCTCATGCCACCAAACAATCTGTTGTGGCTCTAGGGTCGCAGGAAGGTGCATTGCACCAAGCTCTGGCCGGAGCGATTCCTGTTGAGTTCTCAAGCAATACTGTGAAGTTGACATCAGGACATCTGAAGTGCAGGGTGAAGATGGAGAAGTTGCAGCTTAAGGGAACAACATATGGAGTATGTTCAAAAGCGTTTAAATTCGCTGGGACTCCCGCTGACACTGGCCATGGAACGGTGGTGTTGGAACTGCAATACACCGGAACAGACGGTCCCTGCAAAGTGCCCATTTCTTCCGTAGCTTCNCTGAATGACCTCACACCTGTTGGAAGACTGGTGACCGTGAATCCATTTGTGTCTGTGGCCACAGCCAACTCGAAGGTCTTGATTGAACTCGAACCCCCGTTTGGTGACTCTTACATCGTGGTGGGAAGAGGAGAACAGCAGATAAACCACCACTGGCACAAATCTGGGAGCAGCATCGGAAAGGCCTTTACCACTACACTCAGAGGAGCTCAACGACTCGCAGCTCTTGGAGACACTGCTTGGGATTTTGGGTCAGTTGGAGGGGTTTTCACCTCAGTGGGGAAAGCCATACACCAAGTCTTTGGAGGAGCTTTTAGATCACTCTTTGGAGGGATGTCCTGGATNACACAGGGACTTNTAGGAGCCCTTCTGTTGTGGATGGGAATCAATGCNCGTGACAGGTCAATTGCCATGACGTTTCTTGCGGTTGGAGGAGTTTTGCTCTTCCTTTCGGTCAACGTCCATGCTGACACAGGCTGTGCCATTGATATTGGCAGGCAAGAGCTCCGGTGTGGAAGTGGAGTGTTTATCCACAACGATGTGGAAGCCTGGATGGATCGTTACAAGTTCTACCCGGAGACACCACAAGGCCTAGCAAGAATCATTCAGAAAGCACATGCAGAAGGAGTCTGCGGCTTGCGTTCCGTTTCCAGACTCGAGCACCAAATGTGGGAAGCTATTAAGGATGAGCTGAACACCCTGTTGAAAGAGAATGGAGTCGACTTGAGTGTCGTGGTGGAAAAACAAAATGGGATGTATAAAGCAGCACCAAAACGTTTGGCTGCCACCACCGAAAAACTGGAGATGGGTTGGAAGGCTTGGGGCAAGAGCATCATCTTTGCTCCAGAACTAGCTAACAACACCTTTGTCATCGACGGTCCTGAGACTGAGGAATGCCCAACGGCCAACCGAGCATGGAACAGTATGGAGGTAGAAGACTTTGGATTTGGATTGACAAGCACTCGCATGTTCCTGAGGATTCGGGAAACGAACACAACTGAATGCGACTCGAAGATCATAGGAACCGCCGTCAAGAACAACATGGCTGTGCATAGTGATCTGTCGTACTGGATAGAGAGCGGACTCAACGACACCTGGAAGCTTGANAGGGCGGTTCTAGGAGAAGTCAAATCATGCACCTGGCCAGAAACCCACACTTTGTGGGGTGATGGAGTTCTGGAAAGTGATCTCATCATACCCATCACCTTGGCAGGACCCAGAAGCAATCATAACAGGAGACCAGGGTACAAAACTCAGAACCAAGGTCCATGGGATGAGGGGCGTGTCGAGATTGACTTTGACTATTGCCCAGGAACAACAGTAACTATAAGTGANAGTTGCGGACACCGTGGACCTGCGGCACGCACAACCACTGAGAGTGGGAAGCTCATTACAGACTGGTGCTGCAGAAGCTGCACCCTCCCTCCACTGCGCTTCCAGACTGAAAATGGCTGTTGGTACGGAATGGAAATTCGACCCACGCGGCACGACGAAAAGACCCTCGTGCAATCGAGAGTGAATGCATACAACGCCGACATGATTGATCCTTTTCAGTTGGGCCTTCTGGTCGTGTTCTTGGCCACCCAGGAGGTCCTTCGCAAGAGGTGGACGGCCAAGATCAGCATTCCAGCTATCATGCTTGCACTCCTAGTCCTAGTGTTTGGGGGTATTACGTACACTGATGTCCTGCGATATGTCATTCTCGTCGGCGCCGCGTTTGCTGAAGCAAACTCAGGAGGAGACGTTGTGCACTTGGCACTCATGGCCACATTCAAGATTCAACCAGTCTTTCTGGTGGCTTCCTTTTTGAAGGCAAGGTGGACCAACCAAGAGAGTATTTTGCTCATGCTTGCAGCTGCTTTCTTTCAAATGGCTTACTATGANGCCAAGAATGTTTTGTCATGGGAAGTGCCTGACGTTTTGAACTCTCTCTCCGTNGCNTGGATGATTCTCAGAGCTATAAGCTTCACCANCACCTCAAATGTGGTGGTGCCGCTGCTGGCCCTTCTGACACCTGGACTAAAATGCCTAAACCTTGATGTGTACAGAATTTTGCTACTCATGGTTGGAGTTGGAAGCCTCATCAAAGAAAAAAGGAGCTCTGCAGCAAAAAAGAAAGGGGCTTGCCTCATCTGCCTAGCGCTGGCGTCTACAGGAGCGTTCAATCCAATGATACTTGCAGCTGGGCTGATGGCTTGCGACCCCAACCGCAAGCGGGGCTGGCCTGCCACAGAAGTGATGACTGCAGTTGGACTCATGTTTGCCATCGTTGGGGGTCTGGCAGAACTTGACATAGACTCTATGGCTATCCCCATGACCATTGCCGGACTCATGTTCGTGGCATTTGTCATCTCTGGAAAGTCAACAGACATGTGGATTGAGAGGACGGCTGATATTACTTGGGAGAGTGACGCTGAAATCACAGGCTCTAGTGAAAGAGTAGATGTTAGGCTGGATGATGATGGAAATTTTCAATTGATAAATGACCCNGGGGCGCCATGGAAAATTTGGATGCTTAGGATGGCCTGCCTGGCAATAAGTGCCTACACACCTTGGGCGATTCTTCCCTCGGTCATTGGATTCTGGATAACCCTTCAGTACACAAAGAGAGGAGGTGTCCTTTGGGACACACCATCACCCAGGGAGTACAAGAAGGGTGATACCACCACTGGCGTTTACAGAATCATGACTCGAGGTTTGCTTGGCAGTTACCAAGCTGGAGCCGGAGTGATGGTAGAGGGAGTGTTCCACACACTATGGCACACCACTAAGGGAGCTGCTCTCATGAGTGGTGAAGGACGTCTGGATCCCTATTGGGGGAGCGTGAAAGAAGACCGGCTTTGCTATGGGGGGCCATGGAAACTCCAACATAAATGGAATGGACATGATGAGGTCCAAATGATTGTTGTGGAGCCAGGAAAAAATGTGAAAAACGTCCAGACTAAGCCCGGAGTGTTTAAGACACCAGAAGGAGAAATTGGGGCAGTTACGCTAGACTATCCCACTGGAACGTCAGGTTCCCCCATTGTGGATAAAAATGGAGATGTGATTGGATTGTATGGGAACGGCGTCATCATGCCTAATGGTTCATACATAAGCGCCATTGTGCAAGGAGAGAGAATGGAAGAACCGGCACCAGCTGGCTTCGAACCTGAAATGTTGAGGAAGAAACAGATCACTGTCCTTGATCTGCACCCCGGAGCAGGAAAGACGCGCAAGATACTTCCCCAAATCATCAAGGAGGCCATCAACAAAAGANTGAGGACGGCTGTACTGGCACCCACCAGGGTCGTTGCTGCTGAGATGTCTGAGGCCCTGAGAGGACTTCCCATCCGGTACCAAACCTCAGCAGTGCACAGAGAGCACAGTGGAAATGAGATCGTTGATGTCATGTGCCATGCCACTCTCACACACAGGCTGATGTCTCCACACAGAGTCCCCAATTACAATCTGTTCATAATGGATGAAGCCCATTTCACGGATCCAGCGAGCATCGCAGCCAGAGGATACATAGCAACCAAGGTTGAATTGGGCGAAGCCGCCGCGATTTTCATGACGGCAACGCCACCCGGGACTTCTGACCCCTTTCCAGAGTCCAATGCTCCTATCTCGGACATGCAAACAGAGATCCCAGACAGAGCCTGGAACACTGGATATGAATGGATAACTGAGTATGTTGGAAAGACCGTTTGGTTTGTTCCAAGTGTGAAAATGGGAAATGAAATTGCCCTCTGTCTGCAACGGGCGGGGAAGAAGGTTATCCAGCTGAACAGAAAGTCCTATGAGACAGAGTACCCCAAGTGCAAGAACGATGATTGGGATTTTGTCATCACCACAGACATATCAGAAATGGGAGCAAACTTCAAGGCAAGCAGAGTGATCGACAGCCGCAAAAGCGTGAAACCCACCATCATTGAGGAAGGTGATGGAAGAGTCATNCTGGGGGAACCCTCAGCCATCACGGCTGCCAGCGCTGCTCAGCGGAGAGGACGCATAGGAAGAAACCCATCACAAGTTGGTGATGAGTATTGNTATGGAGGGCACACAAATGAGGATGATTCCAACTTTGCCCACTGGACAGAGGCTCGCATCATGCTAGACAACATCAACATGCCGAATGGTCTGGTGGCCCAACTATATCAGCCTGAGCGCGAGAAGGTGTACACCATGGACGGGGAATATAGGCTCAGAGGGGAAGAACGGAAGAACTTCCTTGAATTCCTGAGAACAGCTGATTTACCAGTCTGGCTCGCTTACAAAGTGGCAGCAGCAGGAATATCATACCATGACCGGAAGTGGTGCTTTGATGGACCTCGAACCAACACGATTCTTGAAGACAACAATGAAGTTGAAGTCATCACGAAGTTGGGTGAGAGAAAGATCTTAAGACCCAGGTGGGCGGATGCCAGAGTGTACTCAGACCACCAAGCTCTAAAGTCCTTCAAAGATTTTGCATCAGGGAAACGATCACAAATCGGGCTCGTTGAGGTGCTCGGGAGAATGCCTGAGCACTTCATGGGGAAAACTTGGGAGGCGTTGGACACGATGTATGTGGTGGCAACCGCTGAAAAAGGAGGCCGAGCTCACAGGATGGCTCTTGAGGAGCTACCGGACGCCCTTCAGACAATAGCTTTGATTGCACTATTGAGTGTGATGTCCTTAGGTGTGTTTTTTCTACTCATGCAAAGGAAAGGCATTGGTAAGATTGGCTTGGGAGGAGTGATCTTAGGAGCTGCCACATTCTTCTGCTGGATGGCTGAAGTCCCAGGAACGAAAATAGCAGGCATGCTCCTGCTTTCCCTGCTGCTCATGATCGTTTTGATTCCGGAGCCGGAAAAGCAGCGCTCACAGACTGACAACCAGCTTGCCGTGTTCTTGATTTGTGTGCTCACACTGGTCAGCGCCGTGGCTGCCAATGAAATGGGTTGGCTGGACAAGACCAAGAATGACATCAGCAGCCTGTTGGGACACAAGCCAGAGACTAGAGAGACGACCCTGGGAGTTGAGAACTTCTTGCTTGATCTGCGGCCTGCTACAGCATGGTCGCTCTATGCCGTAACGACAGCCGTCCTTACCCCTTTGCTGAAACATCTAATCACGTCAGATTACATCAACACTTCGCTGACCTCAATAAACGTCCAAGCCAGTGCGTTGTTCACCTTGGCCAGAGGCTTCCCTTTTGTGGACGTTGGTGTGTCAGCTCTCTTGCTGGCGGCCGGGTGCTGGGGCCAAGTGACCCTGACTGTGACTGTGACTGCAGCTGCCCTGCTCTTTTGCCACTATGCTTACATGGTACCAGGCTGGCAAGCGGAAGCCATGCGATCCGCCCAGCGGCGGACAGCTGCTGGCATCATGAAAAATGCAGTGGTGGATGGGATCGTGGCTACCGATGTACCTGAACTTGAGCGAACAACTCCAGTCATGCAGAAAAAAGTTGGACAGATCATGCTGATCTTGGTGTCAATGGCCGCGGTTGTCGTCAATCCATCAGTAAGAACTGTCAGAGAGGCGGGAATTCTGACCACAGCAGCAGCAGTCACCTTATGGGAGAATGGTGCTAGTTCAGTGTGGAATGCAACGACAGCTATTGGGCTTTGTCACATCATGCGAGGAGGATGGCTCTCGTGTCTCTCCATCACGTGGACTCTCATCAAAAACATGGANAAACCAGGCCTCAAGAGGGGTGGAGCCAAGGGACGCACNCTAGGGGAAGTTTGGAAGGAGAGACTCAACCACATGACGAAGGAAGAATTTACCAGATACAGAAAAGAAGCCATCACTGAAGTCGACNGCTCCGCGGCAAAACATGCCAGGAGAGAGGGAAACATCACTGGAGGCCATCCAGTCTCACGGGGAACCGCGAAATTACGGTGGTTNGTGGAAAGGCGTTTCCTCGAGCCAGTGGGAAAGGTTGTGGATCTCGGATGTGGTAGAGGCGGCTGGTGTTATTACATGGCTACCCAGAAGAGGGTACAGGAAGTGAAAGGGTACACGAAAGGAGGACCTGGCCATGAAGAGCCACAACTGGTGCAGAGCTATGGTTGGAATATTGTTACCATGAAGAGCGGAGTCGACGTCTTCTACAGACCATCAGAAGCGAGCGACACACTGCTCTGTGACATTGGAGAGTCATCGTCAAGTGCCGAGGTAGAAGAACACCGCACCGTCCGTGTCTTGGAGATGGTGGAAGACTGGCTGCACAGAGGACCTAAGGAATTCTGCATCAAAGTGCTATGCCCTTACATGCCCAGAGTGATTGAGAAGATGGAAACACTCCAAAGGCGATATGGAGGTGGCCTTGTGAGAAACCCCCTTTCACGCAACTCTACCCATGAGATGTACTGGGTGAGCCACGCTTCAGGCAACATTGTCCACTCCGTGAACATGACAAGCCAGGTGCTTCTGGGGAGGATGGAAAAGAAAACATGGAAGGGACCCCAGTTTGAGGAAGATGTNAACTTGGGAAGTGGAACNNGGGCAGTAGGGAAGCCTCTCCTCAATTCTGATACTAGCAAGATCAAGAGCCGAATTGAGAGGCTGAAGAAAGAATACAGCTCCACATGGCACCAGGATGCGAATCACCCCTACAGGACCTGGAACTACCATGGAAGCTATGAAGTGAAACCAACCGGCTCAGCCAGCTCCCTTGTGAATGGGGTAGTTAGATTACTCTCAAAACCATGGGACACTATCACCAATGTGACCACGATGGCCATGACAGACACCACTCCTTTCGGTCAACAACGAGTGTTCAAGGAAAAGGTGGANACAAAGGCTCCAGAGCCTCCAGAAGGGGTCAAATACGTCCTCAATGAGACCACGAACTGGCTGTGGGCTTTTCTAGCCCGCGATAAGAAACCCAGGATGTGTTCCCGGGAGGAATTNATTGGAAAAGTCAACAGTAATGCCGCCCTNGGAGCGATGTTTGAAGAACAGNACCAATGGAAGAACGCCCGGGAAGCCGTGGAGGATCCAAAGTTTTGGGAGATGGTGGATGAGGAGCGTGAGGCGCATCTCCGTGGAGAATGCAACACCTGCATCTACAACATGATGGGAAAGAGAGAGAAGAAGCCTGGAGAGTTCGGCAAAGCTAAAGGCAGCAGAGCCATTTGGTTCATGTGGCTAGGGGCCCGCTTCCTGGAGTTTGAAGCTCTCGGATTCCTCAATGAAGACCACTGGCTGGGTAGGAAGAACTCAGGAGGAGGAGTTGAAGGCTTAGGACTGCAGAAGCTTGGGTACATCTTGAAGGAAGTCGGAACAAAGCCTGGAGGAAAGATCTATGCCGATGATACCGCAGGCTGGGACACACGCATCACCAAAGCTGACCTCGAGAACGAAGCGAAGGTTCTTGAACTGCTGGACGGAGAACACCGACGCCTAGCGCGGTCCATCATTGAGCTCACATACCGACACAAAGTCGTGAAAGTGATGAGGCCAGCGGCCGACGGGAAAACTGTGATGGATGTCATCTCCAGAGAGGATCAGAGAGGAAGCGGGCAGGTAGTGACTTACGCCCTGAACACCTTCACTAATCTAGCAGTTCAGCTGGTCAGAATGATGGAGGGGGAGGGGGTCATTGGACCTGACGATGTTGAAAAACTGGGAAAAGGAAAAGGCCCTAAGGTCAGAACCTGGCTGTTTGAGAATGGTGAGGAGCGTCTCAGTCGCATGGCCGTCAGCGGTGATGACTGCGTGGTGAAACCCTTGGACGACCGCTTCGCCACATCACTACACTTCCTAAATGCCATGTCAAAGGTCCGCAAGGACATCCAGGAATGGAAACCCTCGACAGGGTGGTATGACTGGCAGCAGGTCCCATTCTGTTCAAACCATTTCACGGAACTGATCATGAAGGATGGCAGGACGTTGGTGGTCCCGTGTCGTGGACAAGACGAGTTGATTGGACGGGCCAGAATCTCTCCAGGGGCTGGATGGAATGTGCGCGACACCGCCTGCCTGGCGAAGTCATACGCGCAGATGTGGCTGTTGCTTTATTTTCACCGTAGAGACCTGAGATTGATGGCTAACGCCATCTGTTCCGCTGTGCCTGTCAACTGGGTTCCCACAGGGCGTACCACCTGGTCGATCCACGCAAAAGGAGAATGGATGACGACAGAAGACATGCTCGCAGTCTGGAACAGAGTGTGGATTGAGGAGAATGAGTGGATGGAAGACAAAACACCAGTTGAGAGGTGGAGTGATGTTCCATACTCTGGAAAGAGAGAAGACATTTGGTGTGGCAGTTTGATTGGCACACGAACCCGCGCTACTTGGGCTGAAAATATCCATGTGGCAATCAATCAGGTCCGTTCGGTGATTGGAGAAGAGAAGTATGTGGATTACATGAGCTCTCTGAGGAGGTATGAAGACACCATTGTAGTTGAGGACACTGTTTTGTAA
		</sequence>
		<sequence>
			<taxon idref="ED-I-142_24|2024|Germany"/>
			CGGGCTGTCAATATGCTAAAACGCGGTATGCCCCGCGGATTGTCCTTGATAGGACTGAAGAGGGCTATGCTGAGTCTGATTGACGGGAAAGGCCCAATACGTTTCGTGTTGGCTCTTTTGGCGTTTTTCAGATTCACTGCAATCGCTCCGACTCGTGCGGTGCTGGACAGATGGAGAGGCGTCAACAAACAAACAGCGATGAAGCATCTCTTGAGTTTCAAGAAAGAACTAGGAACTCTGACCAGTGCCATCAACCGCCGGAGCACAAAACAAAAGAAAAGAGGAGGCACAGCGGGCTTTACTATCTTGCTTGGGCTGATCGCTTGTGCTGGAGCTGTGACCCTCTCGAACTTCCAGGGCAAAGTGATGATGACAGTCAATGCAACCGATGTTACTGACGTGATTACCATCCCAACAGCTGCTGGGAAAAACCTGTGCATTGTGAGGGCTATGGACGTGGGATACCTTTGTGAGGATACTATCACTTATGAATGTCCGGTCCTAGCTGCTGGAAATGACCCTGAAGACATTGACTGCTGGTGCACGAAATCATCTGTTTACGTGCGCTATGGAAGATGCACAAAAACTCGNCATTCCCGTCGAAGCAGAAGGTCTCTGACTGTCCAGACACATGGAGAAAGNACACTGGCCAACAAGAAAGGAGCTTGGTTGGACAGNACAAAAGCCACGAGNTATCTGGTGAAGACAGAATCATGGATACTGAGAAACCCGGGCTACGCCCTCGTTGCAGCGNTCATTGGATGGATGCTAGGAAGCAACACAATGCAACGCGTCGTGTTTGCCATCCTATTGCTCCTGGTGGCACCAGCATACAGCTTCAATTGCTTGGGAATGAGTAACAGAGACTTCCTGGAGGGAGTGTCTGGAGCTACATGGGTTGATCTGGTACTGGAAGGCGATAGTTGTGTGACCATAATGTCAAAGGACAAGCCAACCATTGATGTNAAAATGATGANCATGGAAGCANCCAACCTCGCNGATGTGCGCAGCTACTGTTACCTAGCTTCGGTCAGTGACTTGTCAACGAGAGCNGCGTGTCCAACCATGGGTGAAGCCCACAACGAGAAAAGAGCTGACCCCGCCTTCGTTTGCAAGCAAGGCGTTGTGGACAGAGGATGGGGAAATGGCTGCGGACTGTTTGGAAAGGGAAGCATTGACACATGCGCGAAGTTTGCCTGTACAACCAAAGCAACTGGATGGATCATCCAGAAGGAGAACATCAAGTATGAGGTCGCCATATTTGTGCATGGCCCGACGACTGTTGAATCTCATGGCAATTATTCAACACAGATNGGGGCCACCCAGGCTGGAAGATTCAGTATAACTCCATCGGCGCCATCTTACACGCTAAAGTTGGGTGAGTATGGTGAGGTCACGGTTGACTGTGAGCCACGGTCAGGAATAGACACTAGCGCCTATTACGTTATGTCAGTTGGTGCGAAGTCCTTCCTGGTTCACCGAGAATGGTTTATGGATCTGAACCTGCCATGGAGCAGTGCTGGAAGCACCACGTGGAGGAATCGGGAAACACTGATGGAGTTTGAAGAACCTCATGCCACCAAACAATCTGTTGTGGCTCTAGGGTCGCAGGAAGGTGCATTGCACCAAGCTCTGGCCGGAGCGATTCCTGTTGAGTTCTCAAGCAATACTGTGAAGTTGACATCAGGACATCTGAAGTGCAGGGTGAAGATGGAGAAGTTGCAGCTTAAGGGAACAACATATGGAGTATGTTCAAAAGCGTTTAAATTCGCTGGGACTCCCGCTGACACTGGCCATGGAACGGTGGTGTTGGAACTGCAATACACCGGAACAGACGGTCCCTGCAAAGTGCCCATTTCTTCCGTAGCTTCNCTGAATGACCTCACACCTGTTGGAAGACTGGTGACCGTGAATCCATTTGTGTCTGTGGCCACAGCCAACTCGAAGGTCTTGATTGAACTCGAACCCCCGTTTGGTGACTCTTACATCGTGGTGGGAAGAGGAGAACAGCAGATAAACCACCACTGGCACAAATCTGGGAGCAGCATCGGAAAGGCCTTTACCACTACACTCAGAGGAGCTCAACGACTCGCAGCTCTTGGAGACACTGCTTGGGATTTTGGGTCAGTTGGAGGGGTTTTCACCTCAGTGGGGAAAGCCATACACCAAGTCTTTGGAGGAGCTTTTAGATCACTCTTTGGAGGGATGTCCTGGATCACACAGGGACTTTTAGGAGCCCTTCTGTTGTGGATGGGAATCAATGCNCGTGACAGGTCAATTGCCATGACGTTTCTTGCGGTTGGAGGAGTTTTGCTCTTCCTTTCGGTCAACGTCCATGCTGACACAGGCTGTGCCATTGATATTGGCAGGCAAGAGCTCCGGTGTGGAAGTGGAGTGTTTATCCACAACGATGTGGAAGCCTGGATGGATCGTTACAAGTTCTACCCGGAGACACCACAAGGCCTAGCAAGAATCATTCAGAAAGCACATGCAGAAGGAGTCTGCGGCTTGCGTTCCGTTTCCAGACTCGAGCACCAAATGTGGGAAGCTATTAAGGATGAGCTGAACACCCTGTTGAAAGAGAATGGAGTCGACTTGAGTGTCGTGGTGGAAAACCAAAATGGGATGTATAAAGCAGCACCAAAACGTTTGGCTGCTACCACCGAAAAACTGGAGATGGGTTGGAAGGCTTGGGGCAAGAGCATCATCTTTGCTCCAGAACTAGCTAACAACACCTTTGTCATCGACGGTCCTGAGACTGAGGAATGCCCAACGGCCAACCGAGCATGGAACAGTATGGAGGTAGAAGACTTTGGATTTGGATTGACAAGCACTCGCATGTTCCTGAGGATTCGGGAAACGAACACAACTGAATGCGACTCGAAGATCATAGGAACCGCCGTCAAGAACAACATGGCTGTGCATAGTGATCTGTCGTACTGGATAGAGAGCGGACTCAACGACACCTGGAAGCTTGANAGGGCNGTTCTAGGAGAAGTCAAATCATGCACCTGGCCAGAAACCCACACTTTGTGGGGTGATGGAGTTCTGGAAAGTGATCTCATCATACCCATCACCTTGGCAGGACCCAGAAGCAATCATAACAGGAGACCAGGGTACAAAACTCAGAACCAAGGTCCATGGGATGAGGGGCGTGTCGAGATTGACTTTGACTATTGCCCAGGAACAACAGTAACTATAAGTGATAGTTGCGGACACCGTGGACCTGCGGCACGCACAACCACTGAGAGTGGGAAGCTCATTACAGACTGGTGCTGCAGAAGCTGCACCCTCCCTCCACTGCGCTTCCAGACTGAAAATGGCTGTTGGTACGGAATGGAAATTCGACCCACGCGGCACGACGAAAAGACCCTCGTGCAATCGAGAGTGAATGCATACAACGCCGACATGATTGATCCTTTTCAGTTGGGCCTTCTGGTCGTGTTCTTGGCCACCCAGGAGGTCCTTCGCAAGAGGTGGACGGCCAAGATCAGCATTCCAGCTATCATGCTTGCACTCCTAGTCCTAGTGTTTGGGGGTATTACGTACACTGATGTCCTGCGATATGTCATTCTCGTCGGCGCCGCGTTTGCTGAAGCAAACTCAGGAGGAGACGTTGTGCACTTGGCACTCATGGCCACATTCAAGATTCAACCAGTCTTTCTGGTGGCTTCCTTTTTGAAGGCAAGGTGGACCAACCAAGAGAGTATTTTGCTCATGCTTGCAGCTGCTTTCTTTCAAATGGCTTACTATGANGCCAAGAATGTTTTGTCATGGGAAGTGCCTGACGTTTTGAACTCTCTCTCCGTNGCNTGGATGATTCTCAGAGCTATAAGCTTCACCAACACCTCAAATGTGGTGGTGCCGCTGCTGGCCCTTCTGACACCTGGACTAAAATGCCTAAACCTTGATGTGTACAGAATTTTGCTACTCATGGTTGGAGTTGGAAGCCTCATCAAAGAAAAAAGGAGCTCTGCAGCAAAAAAGAAAGGGGCTTGCCTCATCTGCCTAGCGCTGGCGTCTACAGGAGCGTTCAATCCAATGATACTTGCAGCTGGGCTGATGGCTTGCGACCCCAACCGCAAGCGGGGCTGGCCTGCCACAGAAGTGATGACTGCAGTTGGACTCATGTTTGCCATCGTTGGGGGTCTGGCAGAACTTGACATAGACTCTATGGCTATCCCCATGACCATTGCCGGACTCATGTTCGTGGCATTTGTCATCTCTGGAAAGTCAACAGACATGTGGATTGAGAGGACGGCTGATATTACTTGGGAGAGTGACGCTGAAATCACAGGCTCTAGTGAAAGAGTAGATGTTAGGCTGGATGATGATGGAAATTTTCAATTGATAAATGACCCNGGGGCGCCATGGAAAATTTGGATGCTTAGGATGGCCTGCCTGGCAATAAGTGCCTACACACCTTGGGCGATTCTTCCCTCGGTCATTGGATTCTGGATAACCCTTCAGTACACAAAGAGAGGAGGTGTCCTTTGGGACACACCATCACCCAGGGAGTACAAGAAGGGTGATACCACCACTGGCGTTTACAGAATCATGACTCGAGGTTTGCTTGGCAGTTACCAAGCTGGAGCCGGAGTGATGGTAGAGGGAGTGTTCCACACACTATGGCACACCACTAAGGGAGCTGCTCTCATGAGTGGTGAAGGACGTCTGGATCCCTATTGGGGGAGCGTGAAAGAAGACCGGCTTTGCTATGGGGGGCCATGGAAACTCCAACATAAATGGAATGGACATGATGAGGTCCAAATGATTGTTGTGGAGCCAGGAAAAAATGTGAAAAACGTCCAGACTAAGCCCGGAGTGTTTAAGACACCAGAAGGAGAAATTGGGGCAGTTACGCTAGACTATCCCACTGGAACGTCAGGTTCCCCCATTGTGGATAAAAATGGAGATGTGATTGGATTGTATGGGAACGGCGTCATCATGCCTAATGGTTCATACATAAGCGCCATTGTGCAAGGAGAGAGAATGGAAGAACCGGCACCAGCTGGCTTCGAACCTGAAATGTTGAGGAAGAAACAGATCACTGTCCTTGATCTGCACCCCGGAGCAGGAAAGACGCGCAAGATACTTCCCCAAATCATCAAGGAGGCCATCAACAAAAGANTGAGGACGGCTGTACTGGCACCCACCAGGGTCGTTGCTGCTGAGATGTCTGAGGCCCTGAGAGGACTTCCCATCCGGTACCAAACCTCAGCAGTGCACAGAGAGCACAGTGGAAATGAGATCGTTGATGTCATGTGCCATGCCACTCTCACACACAGGCTGATGTCTCCACACAGAGTCCCCAATTACAATCTGTTCATAATGGATGAAGCCCATTTCACGGATCCAGCGAGCATCGCAGCCAGAGGATACATAGCAACCAAGGTTGAATTGGGCGAAGCCGCCGCGATTTTCATGACGGCAACGCCACCCGGGACTTCTGACCCCTTTCCAGAGTCCAATGCTCCTATCTCGGACATGCAAACAGAGATCCCAGACAGAGCCTGGAACACTGGATATGAATGGATAACTGAGTATGTTGGAAAGACCGTTTGGTTTGTTCCAAGTGTGAAAATGGGAAATGAAATTGCCCTCTGTCTGCAACGGGCGGGGAAGAAGGTTATCCAGCTGAACAGAAAGTCCTATGAGACAGAGTACCCCAAGTGCAAGAACGATGATTGGGATTTTGTCATCACCACAGACATATCAGAAATGGGAGCAAACTTCAAGGCAAGCAGAGTGATCGACAGCCGCAAAAGCGTGAAACCCACCATCATTGAGGAAGGTGATGGAAGAGTCATNCTGGGGGAACCCTCAGCCATCACGGCTGCCAGCGCTGCTCAGCGGAGAGGACGCATAGGAAGAAACCCATCACAAGTTGGTGATGAGTATTGNTATGGAGGGCACACAAATGAGGATGATTCCAACTTTGCCCACTGGACAGAGGCTCGCATCATGCTAGACAACATCAACATGCCGAATGGTCTGGTGGCCCAACTATATCAGCCTGAGCGCGAGAAGGTGTACACCATGGACGGGGAATATAGGCTCAGAGGGGAAGAACGGAAGAACTTCCTTGAATTCCTGAGAACAGCTGATTTACCAGTCTGGCTCGCTTACAAAGTGGCAGCAGCAGGAATATCATACCATGACCGGAAGTGGTGCTTTGATGGACCTCGAACCAACACGATTCTTGAAGACAACAATGAAGTTGAAGTCATCACGAAGTTGGGTGAGAGAAAGATCTTAAGACCCAGGTGGGCGGATGCCAGAGTGTACTCAGACCACCAAGCTCTAAAGTCCTTCAAAGATTTTGCATCAGGGAAACGATCACAAATCGGGCTCGTTGAGGTGCTCGGGAGAATGCCTGAGCACTTCATGGGGAAAACTTGGGAGGCGTTGGACACGATGTATGTGGTGGCAACCGCTGAAAAAGGAGGCCGAGCNCACAGGATGGCTCTTGAGGAGCTACCGGACGCCCTTCAGACAATAGCTTTGATTGCACTATTGAGTGTGATGTCCTTAGGTGTGTTTTTTCTACTCATGCAAAGGAAAGGCATTGGTAAGATTGGCTTGGGAGGAGTGATCTTAGGAGCTGCCACATTCTTCTGCTGGATGGCTGAAGTCCCAGGAACGAAAATAGCAGGCATGCTCCTGCTTTCCCTGCTGCTCATGATCGTTTTGATTCCGGAGCCGGAAAAGCAGCGCTCACAGACTGACAACCAGCTTGCCGTGTTCTTGATTTGTGTGCTCACACTGGTCAGCGCCGTGGCTGCCAATGAAATGGGTTGGCTGGACAAGACCAAGAATGACATCAGCAGCCTGTTGGGACACAAGCCAGAAACTAGAGAGACGACCCTGGGAGTTGAGAACTTCTTGCTTGATCTGCGGCCTGCTACAGCATGGTCGCTCTATGCCGTAACGACAGCCGTCCTTACCCCTTTGCTGAAACATCTAATTACGTCAGATTACATCAACACTTCGCTGACCTCAATAAACGTCCAAGCCAGTGCGTTGTTCACCTTGGCCAGAGGCTTCCCTTTTGTGGACGTTGGTGTGTCAGCTCTCTTGCTGGCGGCCGGGTGCTGGGGCCAAGTGACCCTGACTGTGACTGTGACTGCAGCTGCCCTGCTCTTTTGCCACTATGCTTACATGGTACCAGGCTGGCAAGCGGAAGCCATGCGATCCGCCCAGCGGCGGACAGCTGCTGGCATCATGAAAAATGCAGTGGTGGATGGGATCGTGGCTACCGATGTACCTGAACTTGAGCGAACAACTCCAGTCATGCAGAAAAAAGTTGGACAGATCATGCTGATCTTGGTGTCAATGGCCGCGGTTGTCGTCAATCCATCAGTGAGAACTGTCAGAGAGGCTGGAATTCTGACTACAGCAGCAGCAGTCACCTTATGGGAGAATGGTGCTAGTTCAGTGTGGAATGCAACGACAGCTATTGGGCTTTGTCACATCATGCGAGGAGGATGGCTCTCGTGTCTCTCCATCACGTGGACTCTCATCAAAAACATGGANAAACCAGGCCTCAAGAGGGGTGGAGCCAAGGGACGCACNCTAGGGGAAGTTTGGAAGGAGAGACTCAACCACATGACGAAGGAAGAATTTACCAGATACAGAAAAGAAGCCATCACTGAAGTCGACNGCTCCGCGGCAAAACATGCCAGGAGAGAGGGAAACATCACTGGAGGCCATCCAGTCTCACGGGGAACCGCGAAATTACGGTGGTTGGTGGAAAGGCGTTTCCTCGAGCCAGTGGGAAAGGTTGTGGATCTCGGATGTGGNAGAGGCGGCTGGTGTTATTACATGGCTACCCAGAAGAGGGTACAGGAAGTGAAAGGGTACACGAAAGGAGGACCTGGCCATGAAGAGCCACAACTGGTGCAGAGCTATGGTTGGAATATTGTTACCATGAAGAGCGGAGTCGACGTCTTCTACAGACCATCAGAAGCGAGCGACACACTGCTCTGTGACATTGGAGAGTCATCGTCAAGTGCCGAGGTAGAAGAACACCGCACCGTCCGTGTCTTGGAGATGGTGGAAGACTGGCTGCACAGAGGACCTAAGGAATTCTGCATCAAAGTGCTATGCCCTTACATGCCCAGAGTGATTGAGAAGATGGAAACACTCCAAAGGCGATATGGAGGTGGCCTTGTGAGAAACCCCCTTTCACGCAACTCTACCCATGAGATGTACTGGGTGAGCCACGCTTCAGGCAACATTGTCCACTCCGTGAACATGACAAGCCAGGTGCTTCTGGGGAGGATGGAAAAGAAAACATGGAAGGGACCCCAGTTTGAGGAAGATGTNAACTTGGGAAGTGGAACNNGGGCAGTAGGGAAGCCTCTCCTCAATTCTGATACTAGCAAGATCAAGAGCCGAATTGAGAGGCTGAAGAAAGAATACAGCTCCACATGGCACCAGGATGCGAATCACCCCTACAGGACCTGGAACTACCACGGAAGCTATGAAGTGAAACCAACCGGCTCAGCCAGCTCCCTTGTGAATGGGGTAGTTAGATTACTCTCAAAACCATGGGACACTNTCACCAATGTGACCACGATGGCCATGACAGACACCACTCCTTTCGGTCAACAACGAGTGTTCAAGGAAAAGGTGGANACAAAGGCTCCAGAGCCTCCAGAAGGGGTCAAATACGTCCTCAATGAGACCACGAACTGGCTGTGGGCTTTTCTAGCCCGCGATAAGAAACCCAGGATGTGTTCCCGGGAGGAATTCATTGGAAAAGTCAACAGTAATGCCGCCCTNGGAGCGATGTTTGAAGAACAGNACCAATGGAAGAACGCCCGGGAAGCCGTGGAGGATCCAAAGTTTTGGGAGATGGTGGATGAGGAGCGTGAGGCGCATCTCCGTGGAGAATGCAACACCTGCATCTACAACATGATGGGAAAGAGAGAGAAGAAGCCTGGAGAGTTCGGCAAAGCTAAAGGCAGCAGAGCCATTTGGTTCATGTGGCTAGGGGCCCGCTTCCTGGAGTTTGAAGCTCTCGGATTCCTCAATGAAGACCACTGGCTGGGTAGGAAGAACTCAGGAGGAGGAGTTGAAGGCTTAGGACTGCAGAAGCTTGGGTACATCTTGAAGGAAGTCGGAACAAAGCCTGGAGGAAAGATCTATGCCGATGATACCGCAGGCTGGGACACACGCATCACCAAAGCTGACCTCGAGAACGAAGCGAAGGTTCTTGAACTGCTGGACGGAGAACACCGACGCCTAGCGCGGTCCATCATCGAGCTCACATACCGACACAAAGTCGTGAAAGTGATGAGGCCAGCGGCCGACGGGAAAACTGTGATGGATGTCATCTCCAGAGAGGATCAGAGAGGAAGCGGGCAGGTAGTGACTTACGCCCTGAACACCTTCACTAATCTAGCAGTTCAGCTGGTCAGAATGATGGAGGGGGAGGGGGTCATTGGACCTGACGATGTTGAAAAACTGGGAAAAGGAAAAGGCCCTAAGGTCAGAACCTGGCTGTTTGAGAATGGNGAGGAGCGTCTCAGTCGCATGGCCGTCAGCGGTGATGACTGCGTGGTGAAACCTTTGGACGACCGCTTCGCCACATCACTACACTTCCTAAATGCCATGTCAAAGGTCCGCAAGGACATCCAGGAATGGAAACCCTCGACAGGGTGGTATGACTGGCAGCAGGTCCCATTCTGTTCAAACCATTTCACGGAACTGATCATGAAGGATGGCAGGACGTTGGTGGTCCCGTGTCGTGGACAAGACGAGTTGATTGGACGGGCCAGAATCTCTCCAGGGGCTGGATGGAATGTGCGCGACACCGCCTGCCTGGCGAAGTCATACGCGCAGATGTGGCTGTTGCTTTATTTTCACCGTAGAGACCTGAGATTGATGGCTAACGCCATCTGTTCCGCTGTGCCTGTCAACTGGGTTCCCACAGGGCGTACCACCTGGTCGATCCACGCAAAAGGAGAATGGATGACGACAGAAGACATGCTCGCAGTCTGGAACAGAGTGTGGATTGAGGAGAATGAGTGGATGGAAGACAAAACACCAGTTGAGAGGTGGAGTGATGTTCCATACTCTGGAAAGAGAGAAGACATTTGGTGTGGCAGTTTGATTGGCACACGAACCCGCGCTACTTGGGCTGAAAATATCCATGTGGCAATCAATCAGGTCCGTTCGGTGATTGGAGAAGAGAAGTATGTGGATTACATGAGCTCTCTGAGGAGGTATGAAGACACCATTGTAGTTGAGGACACTGTTTTGTAA
		</sequence>
		<sequence>
			<taxon idref="ED-I-230_24|2024|Germany"/>
			CGGGCTGTCAATATGCTAAAACGCGGTATGCCCCGCGGATTGTCCTTGATAGGACTGAAGAGGGCTATGCTGAGTCTGATTGACGGGAAAGGCCCAATACGTTTCGTGTTGGCTCTTTTGGCGTTTTTCAGATTCACTGCAATCGCTCCGACTCGTGCGGTGCTGGACAGATGGAGAGGCGTCAACAAACAAACAGCGATGAAGCATCTCTTGAGTTTCAAGAAAGAACTAGGAACTCTGACCAGTGCCATCAACCGCCGGAGCACAAAACAAAAGAAAAGAGGAGGCACAGCGGGCTTTACTATCTTGCTTGGGCTGATCGCTTGTGCTGGAGCTGTGACCCTCTCGAACTTCCAGGGCAAAGTGATGATGACAGTCAATGCAACCGATGTTACTGACGTGATTACCATCCCAACAGCTGCTGGGAAAAACCTGTGCATTGTGAGGGCTATGGACGTGGGATACCTTTGTGAGGATACTATCACTTATGAATGTCCGGTCCTAGCTGCTGGAAATGACCCTGAAGACATTGACTGCTGGTGCACGAAATCATCTGTTTACGTGCGCTATGGAAGATGCACAAAAACTCGNCATTCCCGTCGAAGCAGAAGGTCTCTGACTGTCCAGACACATGGAGAAAGNACACTGGCCAACAAGAAAGGAGCTTGGTTGGACAGCACAAAAGCCACGAGNTATCTGGTGAAGACAGAATCATGGATACTGAGAAACCCGGGCTACGCCCTCGTTGCAGCGNTCATTGGATGGATGCTAGGAAGCAACACAATGCAACGCGTCGTGTTTGCCATCCTATTGCTCCTGGTGGCACCAGCATACAGCTTCAATTGCTTGGGAATGAGTAACAGAGACTTCCTGGAGGGAGTGTCTGGAGCTACATGGGTTGATCTGGTACTGGAAGGCGATAGTTGTGTGACCATAATGTCAAAGGACAAGCCAACCATTGATGTNAAAATGATGAACATGGAAGCANCCAACCTCGCNGATGTGCGCAGCTACTGTTACCTAGCTTCGGTCAGTGACTTGTCAACGAGAGCNGCGTGTCCAACCATGGGTGAAGCCCACAACGAGAAAAGAGCTGACCCCGCCTTCGTTTGCAAGCAAGGCGTTGTGGACAGAGGATGGGGAAATGGCTGCGGACTGTTTGGAAAGGGAAGCATTGACACATGCGCGAAGTTTGCCTGTACAACCAAATCAACTGGATGGATCATCCAGAAGGAGAACATCAAGTATGAGGTCGCCATATTTGTGCATGGCCCGACGACTGTTGAATCTCATGGCAATTATTCAACACAGATGGGGGCCACCCAGGCTGGAAGATTCAGTATAACTCCATCGGCGCCATCTTACACGCTAAAGTTGGGTGAGTATGGTGAGGTCACGGTTGACTGTGAGCCACGGTCAGGAATAGACACTAGCGCCTATTACGTTATGTCAGTTGGTGCGAAGTCCTTCCTAGTTCACCGAGAATGGTTTATGGATTTGAACCTGCCATGGAGCAGTGCTGGAAGCACCACGTGGAGGAATCGGGAAACACTGATGGAGTTTGAAGAACCTCATGCCACCAAACAATCTGTTGTGGCTCTAGGGTCGCAGGAAGGTGCATTGCACCAAGCTCTGGCCGGAGCGATTCCTGTTGAGTTCTCAAGCAATACTGTGAAGTTGACATCAGGACATCTGAAGTGCAGGGTGAAGATGGAGAAGTTGCAGCTTAAGGGAACAACATATGGAGTATGTTCAAAAGCGTTTAAATTCGCTGGGACTCCCGCTGACACTGGCCATGGAACGGTGGTGTTGGAACTGCAATACACCGGAACAGACGGTCCCTGCAANGTGCCCATTTCTTCCGTAGCTTCNCTGAATGACCTCACACCTGTTGGAAGACTGGTGACCGTGAATCCATTTGTGTCTGTGGCCACAGCCAACTCGAAGGTCTTGATTGAACTCGAACCCCCGTTTGGTGACTCTTACATCGTGGTGGGAAGAGGAGAACAGCAGATAAACCACCACTGGCACAAATCTGGGAGCAGCATCGGAAAGGCCTTNACCACTACACTCAGAGGAGCTCAACGACTCGCAGCTCTTGGAGACACTGCTTGGGATTTTGGGTCAGTTGGAGGGGTTTTCACCTCAGTGGGGAAAGCCATACACCAAGTCTTTGGAGGAGCTTTTAGATCACTCTTTGGAGGGATGTCCTGGATCACACAGGGACTTTTAGGAGCCCTTCTGTTGTGGATGGGAATCAATGCNCGTGACAGGTCAATTGCCATGACGTTTCTTGCGGTTGGAGGAGTTTTGCTCTTCCTTTCGGTCAACGTCCATGCTGACACAGGCTGTGCCATTGATATTGGCAGGCAAGAGCTCCGGTGTGGAAGTGGAGTGTTTATCCACAACGATGTGGAAGCCTGGATGGATCGTTACAAGTTCTACCCGGAGACACCACAAGGCCTAGCAAGAATCATTCAGAAAGCACATGCAGAAGGAGTCTGCGGCTTGCGTTCCGTTTCCAGACTCGAGCACCAAATGTGGGAANCTATTAAGGATGAGCTGAACACCCTGTTGAAAGAGAATGGAGTCGACTTGAGTGTCGTGGTGGAAAAACAAAATGGGATGTATAAAGCAGCACCAAAACGTTTGGCTGCCACCACCGAAAAACTGGAGATGGGTTGGAAGGCTTGGGGCAAGAGCATCATTTTTGCTCCAGAACTAGCTAACAACACCTTTGTCATCGACGGTCCTGAGACTGAGGAATGCCCAACGGCCAACCGAGCATGGAACAGTATGGAGGTAGAAGACTTTGGATTTGGATTGACAAGCACTCGCATGTTCCTGAGGATTCGGGAAACGAACACAACTGAATGTGACTCGAAGATCATAGGAACCGCCGTCAAGAACAACATGGCTGTGCATAGTGATCTGTCGTACTGGATAGAGAGCGGACTCAACGACACCTGGAAGCTTGANAGGGCNGTTCTAGGAGAAGTCAAATCATGCACCTGGCCAGAAACCCACACTTTGTGGGGTGATGGAGTTCTGGAAAGTGATCTCATCATACCCATCACCTTGGCAGGACCCAGAAGCAATCATAACAGGAGACCAGGGTACAAAACTCAGAACCAAGGTCCATGGGATGAGGGGCGTGTCGAGATTGACTTTGACTATTGCCCAGGAACAACAGTAACTATAAGTGANAGTTGCGGACACCGTGGACCTGCGGCACGCACAACCACTGAGAGTGGGAAGCTCATTACAGACTGGTGCTGCAGAAGCTGCACCCTCCCTCCACTGCGCTTCCAGACTGAAAATGGCTGTTGGTACGGAATGGAAATTCGACCCACGCGGCACGACGAAAAGACCCTCGTGCAATCGAGAGTGAATGCATACAACGCCGACATGATTGATCCTTTTCAGTTGGGCCTTCTGGTCGTGTTCTTGGCCACCCAGGAGGTCCTTCGCAAGAGGTGGACGGCCAAGATCAGCATTCCAGCTATCATGCTTGCACTCCTAGTCCTAGTGTTTGGGGGTATTACGTACACTGATGTCCTGCGATATGTTATTCTCGTCGGCGCCGCGTTTGCTGAAGCAAACTCAGGAGGAGACGTTGTGCACTTGGCACTCATGGCCACATTCAAGATTCAACCAGTCTTTCTGGTGGCTTCCTTTTTGAAGGCAAGGTGGACCAACCAAGAGAGTATTTTGCTCATGCTTGCAGCTGCTTTCTTTCAAATGGCTTACTATGACGCCAAGAATGTTTTGTCATGGGAAGTGCCTGACGTNTTGAACTCTCTCTCCGTNGCGTGGATGATTCTCAGAGCTATAAGCTTCACCAGCACCTCAAATGTGGTGGTGCCGCTGCTGGCCCTTCTGACACCTGGACTAAAATGCCTAAACCTTGATGTGTACAGAATTTTGCTACTCATGGTTGGAGTTGGAAGCCTCATCAAAGAAAAAAGGAGCTCTGCAGCAAAAAAGAAAGGGGCTTGCCTCATCTGCCTAGCGCTGGCGTCTACAGGAGCGTTCAATCCAATGATACTTGCAGCTGGGCTGATGGCTTGCGACCCCAACCGCAAGCGGGGCTGGCCTGCCACAGAAGTGATGACTGCAGTTGGACTCATGTTTGCCATCGTTGGGGGTCTGGCAGAACTTGACATAGACTCTATGGCTATCCCCATGACCATTGCCGGACTCATGTTCGTGGCATTTGTCATCTCTGGAAAGTCAACAGACATGTGGATTGAGAGGACGGCTGATATTACTTGGGAGAGTGACGCTGAAATCACAGGCTCCAGTGAAAGAGTAGATGTTAGGCTGGATGATGATGGAAATTTTCAATTGATAAATGACCCCGGGGCGCCATGGAAAATTTGGATGCTTAGGATGGCCTGCCTGGCAATAAGTGCCTACACACCTTGGGCGATTCTTCCCTCGGTCATTGGATTCTGGATAACCCTTCAGTACACAAAGAGAGGAGGTGTCCTTTGGGACACACCATCACCCAGGGAGTACAAGAAGGGTGATACCACCACTGGCGTTTACAGAATCATGACTCGAGGTTTGCTTGGCAGTTACCAAGCTGGAGCCGGAGTGATGGTAGAGGGAGTGTTCCACACACTATGGCACACCACCAAGGGAGCTGCTCTCATGAGTGGTGAAGGACGTTTGGATCCCTATTGGGGGAGCGTGAAAGAAGACCGGCTTTGCTATGGGGGGCCATGGAAACTCCAACATAAATGGAATGGACATGATGAGGTCCAAATGATTGTTGTGGAGCCAGGAAAAAATGTGAAAAACGTCCAGACTAAGCCCGGAGTGTTTAAGACACCAGAAGGAGAAATTGGGGCAGTTACGCTAGACTATCCCACTGGAACGTCAGGTTCCCCCATTGTGGATAAAAATGGAGATGTGATTGGATTGTATGGGAACGGCGTCATCATGCCTAATGGTTCATACATAAGCGCCATTGTGCAAGGAGAGAGAATGGAAGAACCGGCACCAGCTGGCTTCGAACCTGAAATGTTGAGGAAGAAACAGATCACTGTCCTTGATCTGCACCCCGGAGCAGGAAAGACGCGCAAGATACTTCCCCAAATCATCAAGGAGGCCATCAACAAAAGANTGAGGACGGCTGTACTGGCACCCACCAGGGTCGTTGCTGCTGAGATGTCTGAGGCCCTGAGAGGACTTCCCATCCGGTACCAAACCTCAGCAGTGCACAGAGAGCACAGTGGAAATGAGATCGTTGATGTCATGTGCCATGCCACTCTCACACANAGGCTGATGTCTCCACACAGAGTCCCCAATTACAATCTGTTCATAATGGATGAAGCCCATTTCACGGATCCAGCGAGCATCGCAGCCAGAGGATACATAGCAACCAAGGTTGAATTGGGCGAAGCCGCCGCGATTTTCATGACGGCAACGCCACCCGGGACTTCTGACCCCTTTCCAGAGTCCAATGCTCCTATCTCGGACATGCAAACAGAGATCCCAGACAGAGCCTGGAACACTGGATATGAATGGATAACTGAGTATGTTGGAAAGACCGTTTGGTTTGTTCCAAGTGTGAAAATGGGAAATGAAATTGCCCTCTGTCTGCAACGGGCGGGGAAGAAGGTTATCCAGCTGAACAGAAAGTCCTATGAGACAGAGTACCCCAAGTGCAAGAACGATGATTGGGATTTTGTCATCACCACAGACATATCAGAAATGGGAGCAAACTTCAAGGCAAGCAGAGTGATCGACAGCCGCAAAAGCGTGAAACCCACCATCATTGAGGAAGGTGATGGAAGAGTCATCCTGGGGGAACCCTCAGCCATCACGGCTGCCAGCNCTGCTCAGCGGAGAGGACGCATAGGAAGAAACCCATCACAAGTTGGTGATGAGTATTGNTATGGAGGGCACACAAATGAGGATGATTCCAACTTTGCCCACTGGACAGAGGCTCGCATCATGCTAGACAACATCAACATGCCGAATGGTCTGGTGGCCCAACTATATCAGCCTGAGCGCGAGAAGGTGTACACCATGGACGGGGAATATAGGCTCAGAGGGGAAGAACGGAAGAACTTCCTTGAATTCCTGAGAACAGCTGATTTACCAGTCTGGCTNGCTTACAAAGTGGCAGCAGCAGGAATATCATACCATGACCGGAAGTGGTGCTTTGATGGACCTCGAACCAACACGATTCTTGAAGACAACAATGAAGTTGAAGTCATCACGAAGTTGGGTGAGAGAAAGATCTTAAGACCCAGGTGGGCGGATGCCAGAGTGTACTCAGACCACCAAGCTCTAAAGTCCTTCAAAGATTTTGCATCAGGGAAACGATCACAAATCGGGCTCGTTGAGGTGCTCGGGAGAATGCCTGAGCACTTCATGGGGAAAACTTGGGAGGCGTTGGACACGATGTATGTGGTGGCAACCGCTGAAAAAGGAGGCCGAGCTCACAGGATGGCTCTTGAGGAGCTACCGGACGCCCTTCAGACAATAGCTTTGATTGCACTATTGAGTGTGATGTCCTTAGGTGTGTTTTTTCTACTCATGCAAAGGAAAGGCATTGGTAAGATTGGCTTGGGAGGAGTGATCTTAGGAGCTGCCACATTCTTCTGCTGGATGGCTGAAGTCCCAGGAACGAAAATAGCAGGCATGCTCCTGCTTTCCCTGCTGCTCATGATCGTTTTGATTCCGGAGCCGGAAAAGCAGCGCTCACAGACTGACAACCAGCTTGCCGTGTTCTTGATTTGTGTGCTCACACTGGTCAGCGCCGTGGCTGCCAATGAAATGGGTTGGCTGGACAAGACCAAGAATGACATCAGCAGCCTGTTGGGACACAAGCCAGAAACTAGAGAGACGACCCTGGGAGTTGAGAACTTCTTGCTTGATCTGCGGCCCGCTACAGCATGGTCGCTCTATGCCGTAACGACAGCCGTTCTTACCCCTTTGCTGAAACATCTAATCACGTCAGACTACATCAACACTTCGCTGACCTCAATAAACGTCCAAGCCAGTGCGTTGTTCACCTTGGCCAGAGGCTTCCCTTTTGTGGACGTTGGTGTGTCAGCTCTCTTGCTGGCGGCCGGGTGCTGGGGCCAAGTGACCCTGACTGTGACTGTGACTGCAGCTGCCCTGCTCTTTTGCCACTATGCTTACATGGTACCAGGCTGGCAAGCGGAAGCCATGCGATCCGCCCAGCGGCGGACAGCTGCTGGCATCATGAAAAATGCAGTGGTGGATGGGATCGTGGCTACCGATGTACCTGAACTTGAGCGAACAACTCCAGTCATGCAGAAAAAAGTTGGACAGATCATGCTGATCTTGGTGTCAATGGCCGCGGTTGTCGTCAATCCATCAGTGAGAACTGTCAGAGAGGCTGGAATTTTGACTACAGCAGCAGCAGTCACCTTATGGGAGAATGGTGCTAGTTCAGTGTGGAATGCAACGACAGCTATTGGGCTTTGTCACATCATGCGAGGAGGATGGCTCTCGTGTCTCTCCATCACGTGGACTCTCATCAAAAACATGGANAAACCAGGCCTCAAGAGGGGTGGAGCCAAGGGACGCACNCTAGGGGAAGTTTGGAAGGAGAGACTCAACCACATGACGAAGGAAGAATTTACCAGATACAGAAAAGAAGCCATCACTGAAGTCGACNGCTCCGCGGCAAAACATGCCAGGAGAGAGGGAAACATCACTGGAGGCCATCCAGTTTCACGGGGAACCGCGAAATTACGGTGGTTGGTGGAAAGGCGTTTCCTCGAGCCAGTGGGAAAGGTTGTGGATCTCGGATGTGGTAGAGGCGGCTGGTGTTATTACATGGCTACCCAGAAGAGGGTACAGGAAGTGAAAGGGTACACGAAAGGAGGACCTGGCCATGAAGAGCCACAACTGGTGCAGAGCTATGGTTGGAATATTGTTACCATGAAGAGCGGAGTCGACGTCTTCTACAGACCATCAGAAGCGAGCGACACACTGCTCTGTGACATTGGAGAGTCATCGTCAAGTGCCGAGGTAGAAGAACACCGCACCGTCCGTGTCTTGGAGATGGTGGAAGACTGGCTGCACAGAGGACCTAAGGAATTCTGCATCAAAGTGCTATGCCCTTACATGCCCAGAGTGATTGAGAAGATGGAAACACTCCAAAGGCGATATGGAGGTGGCCTTGTGAGAAACCCCCTTTCACGCAACTCTACCCATGAGATGTACTGGGTGAGCCACGCTTCAGGCAACATTGTCCACTCCGTGAACATGACAAGCCAGGTGCTTCTGGGGAGGATGGAAAAGAAAACATGGAAGGGACCCCAGTTTGAGGAAGATGTNAACTTGGGAAGTGGAACNNGGGCAGTAGGGAAGCCTCTCCTCAATTCTGATACTAGCAAGATCAAGAGCCGAATTGAGAGGCTGAAGAAAGAATACAGCTCCACATGGCACCAGGATGCGAATCACCCCTACAGGACCTGGAACTACCACGGAAGCTATGAAGTGAAACCAACCGGCTCAGCCAGCTCCCTTGTGAATGGGGTAGTTAGATTACTCTCAAAACCATGGGACACTATCACCAATGTGACCACGATGGCCATGACAGACACCACTCCTTTCGGTCAACAACGAGTGTTCAAGGAAAAGGTGGANACAAAGGCTCCAGAGCCTCCAGAAGGGGTCAAATACGTCCTCAATGAGACCACGAACTGGCTGTGGGCTTTTCTAGCCCGCGATAAGAAACCCAGGATGTGTTCCCGGGAGGAATTCATTGGAAAAGTCAACAGTAATGCCGCCCTNGGAGCGATGTTTGAAGAACAGNACCAATGGAAGAACGCCCGGGAAGCCGTGGAGGATCCAAAGTTTTGGGAGATGGTGGATGAGGAGCGTGAGGCGCATCTCCGTGGAGAATGCAACACCTGCATCTACAACATGATGGGAAAGAGAGAGAAGAAGCCTGGAGAGTTCGGCAAAGCTAAAGGCAGCAGAGCCATTTGGTTCATGTGGCTAGGGGCCCGCTTCCTGGAGTTTGAAGCTCTCGGATTCCTCAATGAAGACCACTGGCTGGGTAGGAAGAACTCAGGAGGAGGAGTTGAAGGCTTAGGACTGCAGAAGCTTGGGTACATCTTGAAGGAAGTCGGAACAAAGCCTGGAGGAAAGATCTATGCCGATGATACCGCAGGCTGGGACACACGCATCACCAAAGCTGACCTCGAGAACGAAGCGAAGGTTCTTGAACTGCTGGACGGAGAACACCGACGCCTAGCGCGGTCCATCATTGAGCTCACATACCGACACAAAGTCGTGAAAGTGATGAGGCCAGCGGCCGACGGGAAAACTGTGATGGATGTCATCTCCAGAGAGGATCAGAGAGGAAGCGGGCAGGTAGTGACTTACGCCCTGAACACCTTCACTAATCTAGCAGTTCAGCTGGTCAGAATGATGGAGGGGGAGGGGGTCATTGGACCTGACGATGTTGAAAAACTGGGAAAAGGAAAAGGCCCTAAGGTCAGAACCTGGCTGTTTGAGAATGGTGAGGAGCGTCTCAGTCGCATGGCCGTCAGCGGTGATGACTGCGTGGTGAAACCTTTGGACGACCGCTTCGCCACATCACTACACTTCCTAAATGCCATGTCAAAGGTCCGCAAGGACATCCAGGAATGGAAACCCTCGACAGGGTGGTATGACTGGCAGCAGGTCCCATTCTGTTCAAACCATTTCACGGAACTGATCATGAAGGATGGCAGGACGTTGGTGGTCCCGTGTCGTGGACAAGACGAGTTGATTGGACGGGCCAGAATCTCTCCAGGGGCTGGATGGAATGTGCGCGACACCGCCTGCCTGGCGAAGTCATACGCGCAGATGTGGCTGTTGCTTTATTTTCACCGTAGAGACCTGAGATTGATGGCTAACGCCATCTGTTCCGCTGTGCCTGTCAACTGGGTTCCCACAGGGCGTACCACCTGGTCGATCCACGCAAAAGGAGAATGGATGACGACAGAAGACATGCTCGCAGTCTGGAACAGAGTGTGGATTGAGGAGAATGAGTGGATGGAAGACAAAACACCAGTTGAGAGGTGGAGTGATGTTCCATACTCTGGAAAGAGAGAAGACATTTGGTGTGGCAGTTTGATTGGCACACGAACCCGCGCTACTTGGGCTGAAAATATCCATGTGGCAATCAATCAGGTCCGTTCGGTGATTGGAGAAGAGAAGTATGTGGATTACATGAGCTCTCTGAGGAGGTATGAAGACACCATTGTAGTTGAGGACACTGTTCTGTAA
		</sequence>
		<sequence>
			<taxon idref="4224026626|2024|Germany"/>
			CGGGCTGTCAATATGCTAAAACGCGGTATGCCCCGCGGATTGTCCTTGATAGGACTGAAGAGGGCTATGCTGAGTCTGATTGACGGGAAAGGCCCAATACGTTTCGTGTTGGCTCTTTTGGCGTTTTTCAGATTCACTGCAATCGCTCCGACTCGTGCGGTGCTGGACAGATGGAGAGGCGTCAACAAACAAACAGCGATGAAGCATCTCTTGAGTTTCAAGAAAGAACTAGGAACTCTGACCAGTGCCATCAACCGCCGGAGCACAAAACAAAAGAAAAGAGGAGGCACAGCGGGCTTTACTATCTTGCTTGGGCTGATCGCTTGTGCTGGAGCTGTGACCCTCTCGAACTTCCAGGGCAAAGTGATGATGACAGTCAATGCAACCGATGTTACTGACGTGATTACCATCCCAACAGCTGCTGGGAAAAACCTGTGCATTGTGAGGGCTATGGACGTGGGATACCTTTGTGAGGATACTATCACTTATGAATGTCCGGTCCTAGCTGCTGGAAATGACCCTGAAGACATTGACTGCTGGTGCACGAAATCATCTGTTTACGTGCGCTATGGAAGATGCACAAAAACTCGCCATTCCCGTCGAAGCAGAAGGTCTCTGACTGTCCAGACACATGGAGAAAGCACACTGGCCAACAAGAAAGGAGCTTGGTTGGACAGCACAAAAGCCACGAGGTATCTGGTGAAGACAGAATCATGGATACTGAGAAACCCGGGCTACGCCCTCGTTGCAGCGATCATTGGATGGATGCTAGGAAGCAACACAATGCAACGCGTCGTGTTTGCCATCCTATTGCTCCTGGTGGCACCAGCATACAGCTTCAATTGCTTGGGAATGAGTAACAGAGACTTCCTGGAGGGAGTGTCTGGAGCCACATGGGTTGATCTGGTGCTGGAAGGCGATAGTTGTGTGACCATAATGTCAAAGGACAAGCCAACCATTGATGTTAAAATGATGAACATGGAAGCAACCAACCTCGCGGATGTGCGCAGCTACTGTTACCTAGCTTCGGTCAGTGACTTGTCAACGAGAGCCGCGTGTCCAACCATGGGTGAAGCCCACAACGAGAAAAGAGCTGACCCCGCCTTCGTTTGCAAGCAAGGCGTTGTGGACAGAGGATGGGGAAATGGCTGCGGACTGTTTGGAAAGGGAAGCATTGACACATGCGCGAAGTTTGCCTGTACAACCAAAGCAACTGGATGGATCATCCAGAAGGAGAACATCAAGTATGAGGTCGCCATATTTGTGCATGGCCCGACGACTGTTGAATCTCATGGCAATTATTCAACACAGATGGGGGCCACCCAGGCTGGAAGATTCAGTATAACTCCATCGGCGCCATCTTACACGCTAAAGTTGGGTGAGTATGGTGAGGTCACGGTTGACTGTGAGCCACGGTCAGGAATAGACACTAGCGCCTATTACGTTATGTCAGTTGGTGCGAAGTCCTTCCTAGTTCACCGAGAATGGTTTATGGATTTGAACCTGCCATGGAGCAGTGCTGGAAGCACCACGTGGAGGAATCGGGAAACACTGATGGAGTTTGAAGAACCTCATGCCACCAAACAATCTGTTGTGGCTCTAGGGTCGCAGGAAGGTGCATTGCACCAAGCTCTGGCCGGAGCGATTCCTGTTGAGTTCTCAAGCAATACTGTGAAGTTGACATCAGGACATCTGAAGTGCAGGGTGAAGATGGAGAAGTTGCAGCTTAAGGGAACAACATATGGAGTATGTTCAAAAGCGTTTAAATTCGCTGGGACTCCCGCTGACACTGGCCATGGAACGGTGGTGTTGGAACTGCAATACACCGGAACAGACGGTCCCTGCAAGGTGCCCATTTCTTCCGTAGCTTCTCTGAATGACCTCACACCTGTTGGAAGACTGGTGACCGTGAATCCATTTGTGTCTGTGGCCACAGCCAACTCGAAGGTCTTGATTGAACTCGAACCCCCGTTTGGTGACTCTTACATCGTGGTGGGAAGAGGAGAACAGCAGATAAACCACCACTGGCACAAATCTGGGAGCAGCATCGGAAAGGCCTTTACCACTACACTCAGAGGAGCTCAACGACTCGCAGCTCTTGGAGACACTGCTTGGGATTTTGGGTCAGTTGGAGGGGTTTTCACCTCAGTGGGGAAAGCCATACACCAAGTCTTTGGAGGAGCTTTTAGATCACTCTTTGGAGGGATGTCCTGGATCACACAGGGACTTTTAGGAGCCCTTCTGTTGTGGATGGGAATCAATGCCCGTGACAGGTCAATTGCCATGACGTTTCTTGCGGTTGGAGGAGTTTTGCTCTTCCTTTCGGTCAACGTCCATGCTGACACAGGCTGTGCCATTGATATTGGCAGGCAAGAGCTCCGGTGTGGAAGTGGAGTGTTTATCCACAACGATGTGGAAGCCTGGATGGATCGTTACAAGTTCTACCCGGAGACACCACAAGGCCTAGCAAGAATCATTCAGAAAGCACATGCAGAAGGAGTCTGCGGCTTGCGTTCCGTTTCCAGACTCGAGCACCAAATGTGGGAAGCTATTAAGGATGAGCTGAACACCCTGTTGAAAGAGAATGGAGTCGACTTGAGTGTCGTGGTGGAAAAACAAAATGGGATGTATAAAGCAGCACCAAAACGTTTGGCTGCCACCACCGAAAAACTGGAGATGGGTTGGAAGGCTTGGGGCAAGAGCATCATTTTTGCTCCAGAACTAGCTAACAACACCTTTGTCATCGACGGTCCTGAGACTGAGGAATGCCCAACGGCCAACCGAGCATGGAACAGTATGGAGGTAGAAGACTTTGGATTTGGATTGACAAGCACTCGCATGTTCCTGAGGATTCGGGAAACGAACACAACTGAATGCGACTCGAAGATCATAGGAACCGCCGTCAAGAACAACATGGCTGTGCATAGTGATCTGTCGTACTGGATAGAGAGCGGACTCAACGACACCTGGAAGCTTGANAGGGCNGTTCTAGGAGAAGTCAAATCATGCACCTGGCCAGAAACCCACACTTTGTGGGGTGATGGAGTTCTGGAAAGTGATCTCATCATACCCATCACCTTGGCAGGACCCAGAAGCAATCATAACAGGAGACCAGGGTACAAAACTCAGAACCAAGGTCCATGGGATGAGGGGCGTGTCGAGATTGACTTTGACTATTGCCCAGGAACAACAGTAACTATAAGTGANAGTTGCGGACACCGTGGACCTGCGGCACGCACAACCACTGAGAGTGGGAAGCTCATTACAGACTGGTGCTGCAGAAGCTGCACCCTCCCTCCACTGCGCTTCCAGACTGAAAATGGCTGTTGGTACGGAATGGAAATTCGACCCACGCGGCACGACGAAAAGACCCTCGTGCAATCGAGAGTGAATGCATACAACGCCGACATGATTGATCCTTTTCAGTTGGGCCTTCTGGTCGTGTTCTTGGCCACCCAGGAGGTCCTTCGCAAGAGGTGGACGGCCAAGATCAGCATTCCAGCTATCATGCTTGCACTCCTAGTCCTAGTGTTTGGGGGTATTACGTACACTGATGTCCTGCGATATGTTATTCTCGTCGGCGCCGCGTTTGCTGAAGCAAACTCAGGAGGAGACGTTGTGCACTTGGCACTCATGGCCACATTCAAGATTCAACCAGTCTTTCTGGTGGCTTCCTTTTTGAAGGCAAGGTGGACCAACCAAGAGAGTATTTTGCTCATGCTTGCAGCTGCTTTCTTTCAAATGGCTTACTATGACGCCAAGAATGTTTTGTCATGGGAAGTGCCTGACGTNTTGAACTCTCTCTCCGTCGCGTGGATGATTCTCAGAGCTATAAGCTTCACCAACACCTCAAATGTGGTGGTGCCGCTGCTGGCCCTTCTGACACCTGGACTAAAATGCCTAAACCTTGATGTGTACAGAATTTTGCTACTCATGGTTGGAGTTGGAAGCCTCATCAAAGAAAAAAGGAGCTCTGCAGCAAAAAAGAAAGGGGCTTGCCTCATCTGCCTAGCGCTGGCGTCTACAGGAGCGTTCAATCCAATGATACTTGCAGCTGGGCTGATGGCTTGCGACCCCAACCGCAAGCGGGGCTGGCCTGCCACAGAAGTGATGACTGCAGTTGGACTCATGTTTGCCATCGTTGGGGGTCTGGCAGAACTTGACATAGACTCTATGGCTATCCCCATGACCATTGCCGGACTCATGTTCGTGGCATTTGTCATCTCTGGAAAGTCAACAGACATGTGGATTGAGAGGACGGCTGATATTACATGGGAGAGTGACGCTGAAATCACAGGCTCCAGTGAAAGAGTAGATGTTAGGCTGGATGATGATGGAAATTTTCAATTGATAAATGACCCCGGGGCGCCATGGAAAATTTGGATGCTTAGGATGGCCTGCCTGGCAATAAGTGCCTACACACCTTGGGCGATTCTTCCCTCGGTCATTGGATTCTGGATAACCCTTCAGTACACAAAGAGAGGAGGTGTCCTTTGGGACACACCATCACCCAGGGAGTACAAGAAGGGTGATACCACCACTGGCGTTTACAGAATCATGACTCGAGGTTTGCTTGGCAGTTACCAAGCTGGAGCCGGAGTGATGGTAGAGGGAGTGTTCCACACACTATGGCACACCACCAAGGGAGCTGCTCTCATGAGTGGCGAAGGACGTTTGGATCCCTATTGGGGGAGCGTGAAAGAAGACCGGCTTTGCTATGGGGGGCCATGGAAACTCCAACATAAATGGAATGGACATGATGAGGTCCAAATGATTGTTGTGGAGCCAGGAAAAAATGTGAAAAACGTCCAGACTAAGCCCGGAGTGTTTAAGACACCAGAAGGAGAAATTGGGGCAGTTACGCTAGACTATCCCACTGGAACGTCAGGTTCCCCCATTGTGGATAAAAATGGAGATGTGATTGGATTGTATGGGAACGGCGTCATCATGCCTAATGGTTCATACATAAGCGCCATTGTGCAAGGAGAGAGAATGGAAGAACCGGCACCAGCTGGCTTCGAACCTGAAATGTTGAGGAAGAAACAGATCACTGTCCTTGATCTGCACCCCGGAGCAGGAAAGACGCGCAAGATACTTCCCCAAATCATCAAGGAGGCCATCAACAAAAGANTGAGGACGGCTGTACTGGCACCCACCAGGGTCGTTGCTGCTGAGATGTCTGAGGCCCTGAGAGGACTTCCCATCCGGTACCAAACCTCAGCAGTGCACAGAGAGCACAGTGGAAATGAGATCGTTGATGTCATGTGCCATGCCACTCTCACACACAGGCTGATGTCTCCACACAGAGTCCCCAATTACAATCTGTTCATAATGGATGAAGCCCATTTCACGGATCCAGCGAGCATCGCAGCCAGAGGATACATAGCAACCAAGGTTGAATTGGGCGAAGCCGCCGCGATTTTCATGACGGCAACGCCACCCGGGACTTCTGACCCCTTTCCAGAGTCCAATGCTCCTATCTCGGACATGCAAACAGAGATCCCAGACAGAGCCTGGAACACTGGATATGAATGGATAACTGAGTATGTTGGAAAGACCGTTTGGTTTGTTCCAAGTGTGAAAATGGGAAATGAAATTGCCCTCTGTCTGCAACGGGCGGGGAAGAAGGTTATCCAGCTGAACAGAAAGTCCTATGAGACAGAGTACCCCAAGTGCAAGAACGATGATTGGGATTTTGTCATCACCACAGACATATCAGAAATGGGAGCAAACTTCAAGGCAAGCAGAGTGATCGACAGCCGCAAAAGCGTGAAACCCACCATCATTGAGGAAGGTGATGGAAGAGTCATCCTGGGGGAACCCTCAGCCATCACGGCTGCCAGCGCTGCTCAGCGGAGAGGACGCATAGGAAGAAACCCATCACAAGTTGGTGATGAGTATTGCTATGGAGGGCACACAAATGAGGATGATTCCAACTTTGCCCACTGGACAGAGGCTCGCATCATGCTAGACAACATCAACATGCCGAATGGTCTGGTGGCCCAACTATATCAGCCTGAGCGCGAGAAGGTGTACACCATGGACGGGGAATATAGGCTCAGAGGGGAAGAACGGAAGAACTTCCTTGAATTCCTGAGAACAGCTGATTTACCAGTCTGGCTCGCTTACAAAGTGGCAGCAGCAGGAATATCATACCATGACCGGAAGTGGTGCTTTGATGGACCTCGAACCAACACGATTCTTGAAGACAACAATGAAGTTGAAGTCATCACGAAGTTGGGTGAGAGAAAGATCTTAAGACCCAGGTGGGCGGATGCCAGAGTGTACTCAGACCACCAAGCTCTAAAGTCCTTCAAAGATTTTGCATCAGGGAAACGATCACAAATCGGGCTCGTTGAGGTGCTCGGGAGAATGCCTGAGCACTTCATGGGGAAAACTTGGGAGGCGTTGGACACGATGTATGTGGTGGCAACCGCTGAAAAAGGAGGCCGAGCTCACAGGATGGCTCTTGAGGAGCTACCGGACGCCCTTCAGACAATAGCTTTGATTGCACTATTGAGTGTGATGTCCTTAGGTGTGTTTTTTCTACTCATGCAAAGGAAAGGCATTGGTAAGATTGGCTTGGGAGGAGTGATCTTAGGAGCTGCCACATTCTTCTGCTGGATGGCTGAAGTCCCAGGAACGAANATAGCAGGCATGCTCCTGCTTTCCCTGCTGCTCATGATCGTTTTGATTCCGGAGCCGGAAAAGCAGCGCTCACAGACTGACAACCAGCTTGCCGTGTTCTTGATTTGTGTGCTCACACTGGTCAGCGCCGTGGCTGCCAATGAAATGGGTTGGCTGGACAAGACCAAGAATGACATCAGCAGCCTGTTGGGACACAAGCCAGAAACTAGAGAGACGACCCTGGGAGTTGAGAACTTCTTGCTTGATCTGCGGCCCGCTACAGCATGGTCGCTCTATGCCGTAACGACAGCCGTTCTTACCCCTTTGCTGAAACATCTAATCACGTCAGACTACATCAACACTTCGCTGACCTCAATAAACGTCCAAGCCAGTGCGTTGTTCACCTTGGCCAGAGGCTTCCCTTTTGTGGACGTTGGTGTGTCAGCTCTCTTGCTGGCGGCCGGGTGCTGGGGCCAAGTGACCCTGACTGTGACTGTGACTGCAGCTGCCCTGCTCTTTTGCCACTATGCTTACATGGTACCAGGCTGGCAAGCGGAAGCCATGCGATCCGCCCAGCGGCGGACAGCTGCTGGCATCATGAAAAATGCAGTGGTGGATGGGATCGTGGCTACCGATGTACCTGAACTTGAGCGAACAACTCCAGTCATGCAGAAAAAAGTTGGACAGATCATGCTGATCTTGGTGTCAATGGCCGCGGTTGTCGTCAATCCATCAGTGAGAACTGTCAGAGAGGCTGGAATTTTGACTACAGCAGCAGCAGTCACCTTATGGGAGAATGGTGCTAGTTCAGTGTGGAATGCAACGACAGCTATTGGGCTTTGTCACATCATGCGAGGAGGATGGCTCTCGTGTCTCTCCATCACGTGGACTCTCATCAAAAACATGGAAAAACCAGGCCTCAAGAGGGGTGGAGCCAAGGGACGCACGCTAGGGGAAGTTTGGAAGGAGAGACTCAACCACATGACGAAGGAAGAATTTACCAGATACAGAAAAGAAGCCATCACTGAAGTCGACNGCTCCGCGGCAAAACATGCCAGGAGAGAGGGAAACATCACTGGAGGCCATCCAGTTTCACGGGGAACCGCGAAATTACGGTGGTTGGTGGAAAGGCGTTTCCTCGAGCCAGTGGGAAAGGTTGTGGATCTCGGATGTGGTAGAGGCGGCTGGTGTTATTACATGGCTACCCAGAAGAGGGTACAGGAAGTGAAAGGGTACACGAAAGGAGGACCTGGCCATGAAGAGCCACAACTGGTGCAGAGCTATGGTTGGAATATTGTTACCATGAAGAGCGGAGTCGACGTCTTCTACAGACCATCAGAAGCGAGCGACACACTGCTCTGTGACATTGGAGAGTCATCGTCAAGTGCCGAGGTAGAAGAACACCGCACCGTCCGTGTCTTGGAGATGGTGGAAGACTGGCTGCACAGAGGACCTAAGGAATTCTGCATCAAAGTGCTATGCCCTTACATGCCCAGAGTGATTGAGAAGATGGAAACACTCCAAAGGCGATATGGAGGTGGCCTTGTGAGAAACCCCCTTTCACGCAACTCTACCCATGAGATGTACTGGGTGAGCCACGCTTCAGGCAACATTGTCCACTCCGTGAACATGACAAGCCAGGTGCTTCTGGGGAGGATGGAAAAGAAAACATGGAAGGGACCCCAGTTTGAGGAAGATGTNAACTTGGGAAGTGGAACNNGGGCAGTAGGGAAGCCTCTCCTCAATTCTGATACTAGCAAGATCAAGAGCCGAATTGAGAGGCTGAAGAAAGAATACAGCTCCACATGGCACCAGGATGCGAATCACCCCTACAGGACCTGGAACTACCACGGAAGCTATGAAGTGAAACCAACCGGCTCAGCCAGCTCCCTTGTGAATGGGGTAGTTAGATTACTCTCAAAACCATGGGACACTATCACCAATGTGACCACGATGGCCATGACAGACACCACTCCTTTCGGTCAACAACGAGTGTTCAAGGAAAAGGTGGATACAAAGGCTCCAGAGCCTCCAGAAGGGGTCAAATACGTCCTCAATGAGACCACGAACTGGCTGTGGGCTTTTCTAGCCCGCGATAAGAAACCCAGGATGTGTTCCCGGGAGGAATTCATTGGAAAAGTCAACAGTAATGCCGCCCTGGGAGCGATGTTTGAAGAACAGAACCAATGGAAGAACGCCCGGGAAGCCGTGGAGGATCCAAAGTTTTGGGAGATGGTGGATGAGGAGCGTGAGGCGCATCTCCGTGGAGAATGCAACACCTGCATCTACAACATGATGGGAAAGAGAGAGAAGAAGCCTGGAGAGTTCGGCAAAGCTAAAGGCAGCAGAGCCATTTGGTTCATGTGGCTAGGGGCCCGCTTCCTGGAGTTTGAAGCTCTCGGATTCCTCAATGAAGACCACTGGCTGGGTAGGAAGAACTCAGGAGGAGGAGTTGAAGGCTTAGGACTGCAGAAGCTTGGGTACATCTTGAAGGAAGTCGGAACAAAGCCTGGAGGAAAGATCTATGCCGATGATACCGCAGGCTGGGACACACGCATCACCAAAGCTGACCTCGAGAACGAAGCGAAGGTTCTTGAACTGCTGGACGGAGAACACCGACGCCTAGCGCGGTCCATCATTGAGCTCACATACCGACACAAAGTCGTGAAAGTGATGAGGCCAGCGGCCGACGGGAAAACTGTGATGGATGTCATCTCCAGAGAGGATCAGAGAGGAAGCGGGCAGGTAGTGACTTACGCCCTGAACACCTTCACTAATCTAGCAGTTCAGCTGGTCAGAATGATGGAGGGGGAGGGGGTCATTGGACCTGACGATGTTGAAAAACTGGGAAAAGGAAAAGGCCCAAAGGTCAGAACCTGGCTGTTTGAGAATGGNGAGGAGCGTCTCAGTCGCATGGCCGTCAGCGGTGATGACTGCGTGGTGAAACCTTTGGACGACCGCTTCGCCACATCACTACACTTCCTAAATGCCATGTCAAAGGTCCGCAAGGACATCCAGGAATGGAAACCCTCGACAGGGTGGTATGACTGGCAGCAGGTCCCATTCTGTTCAAACCATTTCACGGAACTGATCATGAAGGATGGCAGGACGTTGGTGGTCCCGTGTCGTGGACAAGACGAGTTGATTGGACGGGCCAGAATCTCTCCAGGGGCTGGATGGAATGTGCGCGACACCGCCTGCCTGGCGAAGTCATACGCGCAGATGTGGCTGTTGCTTTATTTTCACCGTAGAGACCTGAGATTGATGGCTAACGCCATCTGTTCCGCTGTGCCTGTCAACTGGGTTCCCACAGGGCGTACCACCTGGTCGATCCACGCAAAAGGAGAATGGATGACGACAGAAGACATGCTCGCAGTCTGGAACAGAATGTGGATTGAGGAGAATGAGTGGATGGAAGACAAAACACCAGTTGAGAGGTGGAGTGATGTTCCATACTCTGGAAAGAGAGAAGACATTTGGTGTGGCAGTTTGATTGGCACACGAACCCGCGCTACTTGGGCTGAAAATATCCATGTGGCAATCAATCAGGTCCGTTCGGTGATTGGAGAAGAGAAGTATGTGGATTACATGAGCTCTCTGAGGAGGTATGAAGACACCATTGTAGTTGAGGACACTGTTNTGTAA
		</sequence>
		<sequence>
			<taxon idref="ED-I-116_23|2023|Germany"/>
			CGGGCTGTCAATATGCTAAAACGCGGTATGCCCCGCGGATTGTCCTTGATAGGACTGAAGAGGGCTATGCTGAGTCTGATTGACGGGAAAGGCCCAATACGTTTCGTGTTGGCTCTTTTGGCGTTTTTCAGATTCACTGCAATCGCTCCGACTCGTGCGGTGCTGGACAGATGGAGAGGCGTCAACAAACAAACAGCGATGAAGCATCTTTTGAGTTTCAAGAAAGAACTAGGAACTCTGACCAGTGCCATCAACCGCCGGAGCACAAAACAAAAGAAAAGAGGAGGCACAGCGGGCTTTACTATCTTGCTTGGGCTGATCGCTTGTGCTGGAGCTGTGACCCTCTCGAACTTCCAGGGCAAAGTGATGATGACAGTCAATGCAACCGATGTTACTGACGTGATTACCATCCCAACAGCTGCTGGGAAAAACCTGTGCATTGTGAGGGCTATGGACGTGGGATACCTTTGTGAGGATACTATCACTTATGAATGTCCGGTCCTAGCTGCTGGAAATGACCCTGAAGACATTGACTGCTGGTGCACGAAATCATCTGTTTACGTGCGCTATGGAAGATGCACAAAAACTCGNCATTCCCGTCGAAGCAGAAGGTCTCTGACTGTCCAGACACATGGAGAAAGNACACTGGCCAACAAGAAAGGAGCTTGGTTGGACAGCACAAAAGCCACGAGNTATCTGGTGAAGACAGAATCATGGATACTGAGAAACCCGGGCTACGCCCTCGTTGCAGCGNTCATTGGATGGATGCTAGGAAGCAACACAATGCAACGCGTCGTGTTTGCCATCCTATTGCTCCTGGTGGCACCAGCATACAGCTTCAATTGCTTGGGAATGAGTAACAGAGACTTCCTGGAGGGAGTGTCTGGAGCTACATGGGTTGATCTGGTACTGGAAGGCGATAGTTGTGTGACCATAATGTCAAAGGACAAGCCAACCATTGATGTNAAAATGATGAACATGGAAGCAACCAACCTCGCGGATGTGCGCAGCTACTGTTACCTAGCTTCGGTCAGTGACTTGTCAACGAGAGCCGCGTGTCCAACCATGGGTGAAGCCCACAACGAGAAAAGAGCTGACCCCGCCTTCGTTTGCAAGCAAGGCGTTGTGGACAGAGGATGGGGAAATGGCTGCGGACTGTTTGGAAAGGGAAGCATTGACACATGCGCGAAGTTTGCCTGTACAACCAAAGCAACTGGATGGATCATCCAGAAGGAGAACATCAAGTATGAGGTCGCCATATTTGTGCATGGCCCGACGACTGTTGAATCTCATGGCAATTATTCAACACAGATNGGNGCCACCCAGGCTGGAAGATTCAGTATAACTCCATCGGCGCCATCTTACACGCTAAAGTTGGGTGAGTATGGTGAGGTCACGGTTGACTGTGAGCCACGGTCAGGAATAGACACTAGCGCCTATTACGTTATGTCAGTTGGTGCGAAGTCCTTCCTGGTTCACCGAGAATGGTTTATGGATCTGAACCTGCCATGGAGCAGTGCTGGAAGCACCACGTGGAGGAATCGGGAAACACTGATGGAGTTTGAAGAACCTCATGCCACCAAACAATCTGTTGTGGCTCTAGGGTCGCAGGAAGGTGCATTGCACCAAGCTCTGGCCGGAGCGATTCCTGTTGAGTTCTCAAGCAATACTGTGAAGTTGACATCAGGACATCTGAAGTGCAGGGTGAAGATGGAGAAGTTGCAGCTTAAGGGAACAACATATGGAGTATGTTCAAAAGCGTTTAAATTCGCTGGGACTCCCGCTGACACTGGCCATGGAACGGTGGTGTTGGAACTGCAATACACCGGAACAGACGGTCCCTGCAAAGTGCCCATTTCTTCCGTAGCTTCNCTGAATGACCTCACACCTGTTGGAAGACTGGTGACCGTGAATCCATTTGTGTCTGTGGCCACAGCCAACTCGAAGGTCTTGATTGAACTCGAACCCCCGTTTGGTGACTCTTACATCGTGGTGGGAAGAGGAGAACAGCAGATAAACCACCACTGGCACAAATCTGGGAGCAGCATCGGAAAGGCCTTTACCACTACACTCAGAGGAGCTCAACGACTCGCAGCTCTTGGAGACACTGCTTGGGATTTTGGGTCAGTTGGAGGGGTTTTCACCTCAGTGGGGAAAGCCATACACCAAGTCTTTGGAGGAGCTTTTAGATCACTCTTTGGAGGGATGTCCTGGATCACACAGGGACTTTTAGGAGCCCTTCTGTTGTGGATGGGAATCAATGCCCGTGATAGGTCAATTGCCATGACGTTTCTTGCGGTTGGAGGAGTTTTGCTCTTCCTTTCGGTCAACGTCCATGCTGACACAGGCTGTGCCATTGATATTGGCAGGCAAGAGCTCCGGTGTGGAAGTGGAGTGTTTATCCACAACGATGTGGAAGCCTGGATGGATCGTTACAAGTTCTACCCGGAGACACCACAAGGCCTAGCAAGAATCATTCAGAAAGCACATGCAGAAGGAGTCTGCGGCTTGCGTTCCGTTTCCAGACTCGAGCACCAAATGTGGGAAGCTATTAAGGATGAGCTGAACACCCTGTTGAAAGAGAATGGAGTCGACTTGAGTGTCGTGGTGGAAAAACAAAATGGGATGTATAAAGCAGCACCAAAACGTTTGGCTGCCACCACCGAAAAACTGGAGATGGGTTGGAAGGCTTGGGGCAAGAGCATCATCTTTGCTCCAGAACTAGCTAACAACACCTTTGTCATCGACGGTCCTGAGACTGAGGAATGCCCAACGGCCAACCGAGCATGGAACAGTATGGAGGTAGAAGACTTTGGATTTGGATTGACAAGCACTCGCATGTTCCTGAGGATTCGGGAAACGAACACAACTGAATGCGACTCGAAGATCATAGGAACCGCCGTCAAGAACAACATGGCTGTGCATAGTGATCTGTCGTACTGGATAGAGAGCGGACTCAACGACACCTGGAAGCTTGAGAGGGCGGTTCTAGGAGAAGTCAAATCATGCACCTGGCCAGAAACCCACACTTTGTGGGGTGATGGAGTTCTGGAAAGTGATCTCATCATACCCATCACCTTGGCAGGACCCAGAAGCAATCATAACAGGAGACCAGGGTACAAAACTCAGAACCAAGGTCCATGGGATGAGGGGCGTGTCGAGATTGACTTTGACTATTGCCCAGGAACAACAGTAACTATAAGTGATAGTTGCGGACACCGTGGACCTGCGGCACGCACAACCACTGAGAGTGGGAAGCTCATTACAGACTGGTGCTGCAGAAGCTGCACCCTCCCTCCACTGCGCTTCCAGACTGAAAATGGCTGTTGGTACGGAATGGAAATTCGACCCACGCGGCACGACGAAAAGACCCTCGTGCAATCGAGAGTGAATGCATACAACGCCGACATGATTGATCCTTTTCAGTTGGGCCTTCTGGTCGTGTTCTTGGCCACCCAGGAGGTCCTTCGCAAGAGGTGGACGGCCAAGATCAGCATTCCAGCTATCATGCTTGCACTCCTAGTCCTAGTGTTTGGGGGTATTACGTACACTGATGTCCTGCGATATGTCATTCTCGTCGGCGCCGCGTTTGCTGAAGCAAACTCAGGAGGAGACGTTGTGCACTTGGCACTCATGGCCACATTCAAGATTCAACCAGTCTTTCTGGTGGCTTCCTTTTTGAAGGCAAGGTGGACCAACCAAGAGAGTATTTTGCTCATGCTTGCAGCTGCTTTCTTTCAAATGGCTTACTATGACGCCAAGAATGTTTTGTCATGGGAAGTGCCTGACGTTTTGAACTCTCTCTCCGTNGCGTGGATGATTCTCAGAGCTATAAGCTTCANCANCACCTCAAATGTGGTGGTGCCGCTGCTGGCCCTTCTGACACCTGGACTAAAATGCCTAAACCTTGATGTGTACAGAATTTTGCTACTCATGGTTGGAGTTGGAAGCCTCATCAAAGAAAAAAGGAGCTCTGCAGCGNAAAAGAAAGGGGCTTGCCTCATCTGCCTAGCGCTGGCGTCTACAGGAGCGTTCAATCCAATGATACTTGCAGCTGGGCTGATGGCTTGCGACCCCAACCGCAAGCGGGGCTGGCCTGCCACAGAAGTGATGACTGCAGTTGGACTCATGTTTGCCATCGTTGGGGGTCTGGCAGAACTTGACATAGACTCTATGGCTATCCCCATGACCATNGCCGGACTCATGTTCGTGGCATTTGTCATCTCTGGAAAGTCAACAGACATGTGGATTGAGAGGACGGCTGATATTACTTGGGAGAGTGACGCTGAAATCACAGGCTCTAGTGAAAGAGTAGATGTTAGGCTGGATGATGATGGAAATTTTCAATTGATAAATGACCCTGGGGCGCCATGGAAAATTTGGATGCTTAGGATGGCCTGCCTGGCAATAAGTGCCTACACACCTTGGGCGATTCTTCCCTCGGTCATTGGATTCTGGATAACCCTTCAGTACACAAAGAGAGGAGGTGTCCTTTGGGACACACCATCACCCAGGGAGTACAAGAAGGGTGATACCACCACTGGCGTTTACAGAATCATGACTCGAGGTTTGCTTGGCAGTTACCAAGCTGGAGCCGGAGTGATGGTAGAGGGAGTGTTCCACACACTATGGCACACCACTAAGGGAGCTGCTCTCATGAGTGGTGAAGGACGTCTGGATCCCTATTGGGGGAGCGTGAAAGAAGACCGGCTTTGCTATGGGGGGCCATGGAAACTCCAACATAAATGGAATGGACATGATGAGGTCCAAATGATTGTTGTGGAGCCAGGAAAAAATGTGAAAAACGTCCAGACTAAGCCCGGAGTGTTTAAGACACCAGAAGGAGAAATTGGGGCAGTTACGCTAGACTATCCCACTGGAACGTCAGGTTCCCCCATTGTGGATAAAAATGGAGATGTGATTGGATTGTATGGGAACGGCGTCATCATGCCTAATGGTTCATACATAAGCGCCATTGTGCAAGGAGAGAGAATGGAAGAACCGGCACCAGCTGGCTTCGAACCTGAAATGTTGAGGAAGAAACAGATCACTGTCCTTGATCTGCACCCCGGAGCAGGAAAGACGCGCAAGATACTTCCCCAAATCATCAAGGAGGCCATCAACAAAAGANTGAGGACGGCTGTACTGGCACCCACCAGGGTCGTTGCTGCTGAGATGTCTGAGGCCCTGAGAGGACTTCCCATCCGGTACCAAACCTCAGCAGTGCACAGAGAGCACAGTGGAAATGAGATCGTTGATGTCATGTGCCATGCCACTCTCACACACAGGCTGATGTCTCCACACAGAGTCCCCAATTACAATCTGTTCATAATGGATGAAGCCCATTTCACGGATCCAGCGAGCATCGCAGCCAGAGGATACATAGCAACCAAGGTTGAATTGGGCGAAGCCGCCGCGATTTTCATGACGGCAACGCCACCCGGGACTTCTGACCCCTTTCCAGAGTCCAATGCTCCTATCTCGGACATGCAAACAGAGATCCCAGACAGAGCCTGGAACACTGGATATGAATGGATAACTGAGTATGTTGGAAAGACCGTTTGGTTTGTTCCAAGTGTGAAAATGGGAAATGAAATTGCCCTCTGTCTGCAACGGGCGGGGAAGAAGGTTATCCAGCTGAACAGAAAGTCCTATGAGACAGAGTACCCCAAGTGCAAGAACGATGATTGGGATTTTGTCATCACCACAGACATATCAGAAATGGGAGCAAACTTCAAGGCAAGCAGAGTGATCGACAGCCGCAAAAGCGTGAAACCCACCATCATTGAGGAAGGTGATGGAAGAGTCATCCTGGGGGAACCCTCAGCCATCACGGCTGCCAGCGCTGCTCAGCGGAGAGGACGCATAGGAAGAAACCCATCACAAGTTGGTGATGAGTATTGCTATGGAGGGCACACAAATGAGGATGATTCCAACTTTGCCCACTGGACAGAGGCTCGCATCATGCTAGACAACATCAACATGCCGAATGGTCTGGTGGCCCAACTATATCAGCCTGAGCGCGAGAAGGTGTACACCATGGACGGGGAATATAGGCTCAGAGGGGAAGAACGGAAGAACTTCCTTGAATTCCTGAGAACAGCTGATTTACCAGTCTGGCTCGCTTACAAAGTGGCAGCAGCAGGAATATCATACCATGACCGGAAGTGGTGCTTTGATGGACCTCGAACCAACACGATTCTTGAAGACAACAATGAAGTTGAAGTCATCACGAAGTTGGGTGAGAGAAAGATCTTAAGACCCAGGTGGGCGGATGCCAGAGTGTACTCAGACCACCAAGCTCTAAAGTCCTTCAAAGATTTTGCATCAGGGAAACGATCACAAATCGGGCTCGTTGAGGTGCTCGGGAGAATGCCTGAGCACTTCATGGGGAAAACTTGGGAGGCGTTGGACACGATGTATGTGGTGGCAACCGCTGAAAAAGGAGGCCGAGCTCACAGGATGGCTCTTGAGGAGCTACCGGACGCCCTTCAGACAATAGCTTTGATTGCACTATTGAGTGTGATGTCCTTAGGTGTGTTTTTTCTACTCATGCAAAGGAAAGGCATTGGTAAGATTGGCTTGGGAGGAGTGATCTTAGGAGCTGCCACATTCTTCTGCTGGATGGCTGAAGTCCCAGGAACGAAAATAGCAGGCATGCTCCTGCTTTCCCTGCTGCTCATGATCGTTTTGATTCCGGAGCCGGAAAAGCAGCGCTCACAGACTGACAACCAGCTTGCCGTGTTCTTGATTTGTGTGCTCACACTGGTCAGCGCCGTGGCTGCCAATGAAATGGGTTGGCTGGACAAGACCAAGAATGACATCAGCAGCCTGTTGGGACACAAGCCAGAAACTAGAGAGACGACCCTGGGAGTTGAGAACTTTTTGCTTGATCTGCGGCCTGCTACAGCATGGTCGCTCTATGCCGTAACGACAGCCGTTCTCACCCCTTTGCTGAAACATCTAATCACGTCAGACTACATCAACACTTCGCTGACCTCAATAAACGTCCAAGCCAGTGCGTTGTTCACCTTGGCCAGAGGCTTCCCTTTTGTGGACGTTGGTGTGTCAGCTCTCTTGCTGGCGGCCGGGTGCTGGGGCCAAGTGACCCTGACTGTGACTGTGACTGCAGCTGCCCTGCTCTTTTGCCACTATGCTTACATGGTACCAGGCTGGCAAGCGGAAGCCATGCGATCCGCCCAGCGGCGGACAGCTGCTGGCATCATGAAAAATGCAGTGGTGGATGGGATCGTGGCTACCGATGTACCTGAACTTGAGCGAACAACTCCAGTCATGCAGAAAAAAGTTGGACAGATCATGCTGATCTTGGTGTCAATGGCCGCGGTTGTCGTCAATCCATCAGTGAGAACTGTCAGAGAGGCTGGAATTCTGACTACAGCAGCAGCAGTCACCTTATGGGAGAATGGTGCTAGTTCAGTGTGGAATGCAACGACAGCTATTGGGCTTTGTCACATCATGCGAGGAGGATGGCTCTCGTGTCTCTCCATCACGTGGACTCTCATCAAAAACATGGAAAAACCAGGCCTCAAGAGGGGTGGAGCCAAGGGACGCACGCTAGGGGAAGTTTGGAAGGAGAGACTCAACCACATGACGAAGGAAGAATTTACCAGATACAGAAAAGAAGCCATCACTGAAGTCGACCGCTCCGCGGCAAAACATGCCAGGAGAGAGGGAAACATCACTGGAGGCCATCCAGTCTCACGGGGAACCGCGAAATTACGGTGGTTGGTGGAAAGGCGTTTCCTCGAGCCAGTGGGAAAGGTTGTGGATCTCGGATGTGGTAGAGGCGGCTGGTGTTATTACATGGCTACCCAGAAGAGGGTACAGGAAGTGAAAGGGTACACGAAAGGAGGACCTGGCCATGAAGAGCCACAACTGGTGCAGAGCTATGGTTGGAATATTGTTACCATGAAGAGCGGAGTCGACGTCTTCTACAGACCATCAGAAGCGAGCGACACACTGCTCTGTGACATTGGAGAGTCATCGTCAAGTGCCGAGGTAGAAGAACACCGCACCGTCCGTGTCTTGGAGATGGTGGAAGACTGGCTGCACAGAGGACCTAAGGAATTCTGCATCAAAGTGCTATGCCCTTACATGCCCAGAGTGATTGAGAAGATGGAAACACTCCAAAGGCGATATGGAGGTGGCCTTGTGAGAAACCCCCTTTCACGCAACTCTACCCATGAGATGTACTGGGTGAGCCACGCTTCNGGCAACATTGTCCACTCCGTGAACATGACAAGCCAGGTGCTTCTGGGGAGGATGGAAAAGAAAACATGGAAGGGACCCCAGTTTGAGGAAGATGTNAACTTGGGAAGTGGAACNNGGGCAGTAGGGAAGCCTCTCCTCAATTCTGATACTAGCAAGATCAAGAGCCGAATTGAGAGGCTGAAGAAAGAATACAGCTCCACATGGCACCAGGATGTGAATCACCCCTACAGGACCTGGAACTACCACGGAAGCTATGAAGTGAAACCAACCGGCTCAGCCAGCTCCCTTGTGAATGGGGTAGTTAGATTACTCTCAAAACCATGGGACACTATCACCAATGTGACCACGATGGCCATGACAGACACCACTCCTTTCGGTCAACAACGAGTGTTCAAGGAAAAGGTGGANACAAAGGCTCCAGAGCCTCCAGAAGGGGTCAAATACGTCCTCAATGAGACCACGAACTGGCTGTGGGCTTTTCTAGCCCGCGATAAGAAACCCAGGATGTGTTCCCGGGAGGAATTCATTGGAAAAGTCAACAGTAATGCCGCCCTGGGAGCGATGTTTGAAGAACAGAACCAATGGAAGAACGCCCGGGAAGCCGTGGAGGATCCAAAGTTTTGGGAGATGGTGGATGAGGAGCGTGAGGCGCATCTCCGTGGAGAATGCAACACCTGCATCTACAACATGATGGGAAAGAGAGAGAAGAAGCCTGGAGAGTTCGGCAAAGCTAAAGGCAGCAGAGCCATTTGGTTCATGTGGCTAGGGGCCCGCTTCCTGGAGTTTGAAGCTCTCGGATTCCTCAATGAAGACCACTGGCTGGGTAGGAAGAACTCAGGAGGAGGAGTTGAAGGCTTAGGACTGCAGAAGCTTGGGTACATCTTGAAGGAAGTCGGAACAAAGCCTGGAGGAAAGATCTATGCCGATGATACCGCAGGCTGGGACACACGCATCACCAAAGCTGACCTCGAGAACGAAGCGAAGGTTCTTGAACTGCTGGACGGAGAACACCGACGCCTAGCGCGGTCCATCATTGAGCTCACATACCGACACAAAGTCGTGAAAGTGATGAGGCCAGCGGCCGACGGGAAAACTGTGATGGATGTCATCTCCAGAGAGGATCAGAGAGGAAGCGGGCAGGTAGTGACTTACGCCCTGAACACCTTCACTAATCTAGCAGTTCAGCTGGTCAGAATGATGGAGGGGGAGGGGGTCATTGGACCTGACGATGTTGAAAAACTGGGAAAAGGAAAAGGCCCNAAGGTCAGAACCTGGCTGTTTGAGAATGGNGAGGAGCGTCTCAGTCGCATGGCCGTCAGCGGTGATGACTGCGTGGTGAAACCTTTGGACGACCGCTTCGCCACATCACTACACTTCCTAAATGCCATGTCAAAGGTCCGCAAGGACATCCAGGAATGGAAACCCTCGACAGGGTGGTATGACTGGCAGCAGGTCCCATTCTGTTCAAACCATTTCACGGAACTGATCATGAAGGATGGCAGGACGTTGGTGGTCCCGTGTCGTGGACAAGACGAGTTGATTGGACGGGCCAGAATCTCTCCAGGGGCTGGATGGAATGTGCGCGACACCGCCTGCCTGGCGAAGTCATACGCGCAGATGTGGCTGTTGCTTTATTTTCACCGTAGAGACCTGAGATTGATGGCTAACGCCATCTGTTCCGCTGTGCCTGTCAACTGGGTTCCCACAGGGCGTACCACCTGGTCGATCCACGCAAAAGGAGAATGGATGACGACAGAAGACATGCTCGCAGTCTGGAACAGAGTGTGGATTGAGGAGAATGAGTGGATGGAAGACAAAACACCAGTTGAGAGGTGGAGTGATGTTCCATACTCTGGAAAGAGAGAAGACATTTGGTGTGGCAGTTTGATTGGCACACGAACCCGCGCTACTTGGGCTGAAAATATCCATGTGGCAATCAATCAGGTCCGTTCGGTGATTGGAGAAGAGAAGTANGTGGATTACATGAGCTCTCTGAGGAGGTATGAAGACACCATTGTAGTTGAGGACACTGTTCTGTAA
		</sequence>
		<sequence>
			<taxon idref="ED-I-202_24|2024|Germany"/>
			CGGGCTGTCAATATGCTAAAACGCGGTATGCCCCGCGGATTGTCCTTGATAGGACTGAAGAGGGCTATGCTGAGTCTGATTGACGGGAAAGGCCCAATACGTTTCGTGTTGGCTCTTTTGGCGTTTTTCAGATTCACTGCAATCGCTCCGACTCGTGCGGTGCTGGACAGATGGAGAGGCGTCAACAAACAAACAGCGATGAAGCATCTCTTGAGTTTCAAGAAAGAACTAGGAACTCTGACCAGTGCCATCAACCGCCGGAGCACAAAACAAAAGAAAAGAGGAGGCACAGCGAGCTTTACTATCTTGCTTGGGCTGATCGCTTGTGCTGGAGCTGTGACCCTCTCNAACTTCCAGGGCAAAGTGATGATGACAGTCAATGCAACCGATGTTACTGACGTGATTACCATCCCAACAGCTGCTGGGAAAAACTTGTGCATTGTGAGGGCTATGGACGTGGGATACCTTTGTGAGGATACTATCACTTATGAATGTCCGGTCCTAGCTGCTGGAAATGACCCTGAAGACATTGACTGCTGGTGCACGAAATCATCTGTTTACGTGCGCTATGGAAGATGCACAAAAACTCGCCATTCTCGTCGAAGCAGAAGGTCTCTGACTGTCCAGACACATGGAGAAAGCACACTGGCCAACAAGAAAGGAGCTTGGTTGGACAGCACAAAAGCCACGAGGTATCTGGTGAAGACAGAATCATGGATACTGAGAAACCCGGGCTACGCCCTCGTTGCAGCGATCATTGGATGGATGCTAGGAAGCAACACAATGCAACGCGTCGTGTTTGCCATCCTATTGCTCCTGGTGGCACCAGCATACAGCTTCAATTGCTTGGGAATGAGTAACAGAGACTTCCTGGAGGGAGTGTCTGGAGCTACATGGGTTGATCTGGTACTGGAAGGCGATAGTTGTGTGACCATAATGTCAAAGGACAAGCCAACCATTGATGTTAAAATGATGAACATGGAAGCAACCAACCTCGCGGATGTGCGCAGCTACTGTTACCTAGCTTCGGTCAGTGACTTGTCAACGAGAGCCGCGTGTCCAACCATGGGTGAAGCCCACAACGAGAAAAGAGCTGACCCCGCCTTCGTTTGCAAGCAAGGCGTTGTGGACAGAGGATGGGGAAATGGCTGCGGACTGTTTGGAAAGGGAAGCATTGACACATGCGCGAAGTTTGCCTGTACAACCAAAGCAACTGGATGGATCATCCAGAAGGAGAACATCAGGTATGAGGTCGCCATATTTGTGCATGGCCCGACGACTGTTGAATCTCATGGCAATTATTCAACACAGATGGGGGCCACCCAGGCTGGAAGATTCAGTATAACTCCATCGGCGCCATCTTACACGCTAAAGTTGGGTGAGTATGGTGAGGTCACGGTTGACTGTGAGCCACGGTCAGGAATAGACACTAGCGCCTATTACGTTATGTCAGTTGGTGCGAAGTCCTTCCTGGTTCACCGAGAATGGTTTATGGATCTGAACCTGCCATGGAGCAGTGCTGGAAGCACCACGTGGAGGAATCGGGAAACACTGATGGAGTTTGAAGAACCTCATGCCACCAAACAATCTGTTGTGGCTCTAGGGTCGCAGGAAGGTGCATTGCACCAAGCTCTGGCCGGAGCGATTCCTGTTGAGTTCTCAAGCAGTACTGTGAAGTTGACATCAGGACATCTGAAGTGCAGGGTGAAGATGGAGAAGTTGCAGCTTAAGGGAACAACATATGGAGTATGTTCAAAAGCGTTTAAATTCGCTGGGACTCCCGCTGACACTGGCCATGGAACGGTGGTGTTGGAACTGCAATACACCGGAACAGACGGTCCCTGCAAAGTGCCCATTTCTTCCGTAGCTTCTCTGAATGACCTCACACCTGTTGGAAGACTGGTGACCGTGAATCCATTTGTGTCTGTGGCCACAGCCAACTCGAAGGTCTTGATTGAACTCGAACCCCCGTTTGGTGACTCTTACATCGTGGTGGGAAGAGGAGAACAGCAGATAAACCACCACTGGCACAAATCTGGGAGCAGCATCGGAAAGGCCTTTACCACTACACTCAGAGGAGCTCAACGACTCGCAGCTCTTGGAGACACTGCTTGGGATTTTGGGTCAGTTGGAGGGGTTTTCACCTCAGTGGGGAAAGCCATACACCAAGTCTTTGGAGGAGCTTTTAGATCACTCTTTGGAGGGATGTCCTGGATCACACAGGGACTTTTAGGAGCCCTTCTGTTGTGGATGGGAATCAATGCCCGTGACAGGTCAATTGCCATGACGTTTCTTGCGGTTGGAGGAGTTTTGCTCTTCCTTTCGGTCAACGTCCATGCTGACACAGGCTGTGCCATTGATATTGGCAGGCAAGAGCTCCGGTGTGGAAGTGGAGTGTTTATCCACAACGATGTGGAAGCCTGGATGGATCGTTACAAGTTCTACCCGGAGACACCACAAGGCCTAGCAAGAATCATTCAGAAAGCACATGCAGAAGGAGTCTGCGGCTTGCGTTCCGTTTCCAGACTCGAGCACCAAATGTGGGAAGCTATTAAGGATGAGCTGAACACCCTGTTGAAAGAGAATGGAGTCGACTTGAGTGTCGTGGTGGAAAAACAAAATGGGATGTATAAAGCAGCACCAAAACGTTTGGCTGCCACCACCGAAAAACTGGAGATGGGTTGGAAGGCTTGGGGCAAGAGCATCATCTTTGCTCCAGAACTAGCTAACAACACCTTTGTCATCGACGGTCCTGAGACTGAGGAATGCCCAACGGCCAACCGAGCATGGAACAGTATGGAGGTAGAAGACTTTGGATTTGGATTGACAAGCACTCGCATGTTCCTGAGGATTCGGGAAACGAACACAACTGAATGCGACTCGAAGATCATAGGAACCGCCGTCAAGAACAACATGGCTGTGCATAGTGATCTGTCGTACTGGATAGAGAGCGGACTCAACGACACCTGGAAGCTTGAGAGGGCNGTTCTAGGAGAAGTCAAATCATGCACCTGGCCAGAAACCCACACTTTGTGGGGTGATGGAGTTCTGGAAAGTGATCTCATCATACCCATCACCTTGGCAGGACCCAGAAGCAATCATAACAGGAGACCAGGGTACAAAACTCAGAACCAAGGTCCATGGGATGAGGGGCGTGTCGAGATTGACTTTGACTATTGCCCAGGAACAACAGTAACTATAAGTGANAGTTGCGGACACCGTGGACCTGCGGCACGCACAACCACTGAGAGTGGGAAGCTCATTACAGACTGGTGCTGCAGAAGCTGCACCCTCCCTCCACTGCGCTTCCAGACTGAAAATGGCTGTTGGTACGGAATGGAAATTCGACCCACGCGGCACGACGAAAAGACCCTCGTGCAATCGAGAGTGAATGCATACAACGCCGACATGATTGATCCTTTTCAGTTGGGCCTTCTGGTCGTGTTCTTGGCCACCCAGGAGGTCCTTCGCAAGAGGTGGACGGCCAAGATCAGCATTCCAGCTATCATGCTTGCACTCCTAGTCCTAGTGTTTGGGGGTATTACGTACACTGATGTCCTGCGATATGTCATTCTCGTCGGCGCCGCGTTTGCTGAAGCAAACTCAGGAGGAGACGTTGTGCACTTGGCACTCATGGCCACATTCAAGATTCAACCAGTCTTTCTGGTGGCTTCCTTTTTGAAGGCAAGGTGGACCAACCAAGAGAGTATTTTGCTCATGCTTGCAGCTGCTTTCTTTCAAATGGCTTACTATGACGCCAAGAATGTTTTGTCATGGGAAGTGCCTGACGTTTTGAACTCTCTCTCCGTCGCGTGGATGATTCTCAGAGCTATAAGCTTCACCAACACNTCAAATGTGGTGGTGCCGCTGCTGGCCCTTCTGACACCTGGACTAAAATGCCTAAACCTTGATGTGTACAGAATTTTGCTACTCATGGTTGGAGTTGGAAGCCTCATCAAAGAAAAAAGGAGCTCTGCAGCAAAAAAGAAAGGGGCTTGCCTCATCTGCCTAGCGCTGGCGTCTACAGGAGCGTTTAATCCAATGATACTTGCAGCTGGGCTGATGGCTTGCGACCCCAACCGCAAGCGGGGCTGGCCTGCCACAGAAGTGATGACTGCAGTTGGACTCATGTTTGCCATCGTTGGGGGTCTGGCAGAACTTGACATAGACTCTATGGCTATCCCCATGACCATTGCCGGACTCATGTTCGTGGCATTTGTCATCTCTGGAAAGTCAACAGACATGTGGATTGAGAGGACGGCTGATATTACTTGGGAGAGTGACGCTGAAATCACAGGCTCTAGTGAAAGAGTAGATGTTAGGCTGGATGATGATGGAAATTTTCAATTGATAAATGACCCTGGGGCGCCATGGAAAATTTGGATGCTTAGGATGGCCTGCCTGGCAATAAGTGCCTACACACCTTGGGCGATTCTTCCCTCGGTCATTGGATTCTGGATAACCCTTCAGTACACAAAGAGAGGAGGTGTCCTTTGGGACACACCATCACCCAGGGAGTACAAGAAGGGTGATACCACCACTGGCGTTTACAGAATCATGACTCGAGGTTTGCTTGGCAGTTACCAAGCTGGAGCCGGAGTGATGGTAGAGGGAGTGTTCCACACACTATGGCACACCACTAAGGGAGCTGCTCTCATGAGTGGTGAAGGACGTCTGGATCCCTATTGGGGGAGCGTGAAAGAAGACCGGCTTTGCTATGGGGGGCCATGGAAACTCCAACATAAGTGGAATGGACATGATGAGGTCCAAATGATTGTTGTGGAGCCAGGAAAAAATGTGAAAAACGTCCAGACTAAGCCCGGAGTGTTTAAGACACCAGAAGGAGAAATTGGGGCAGTTACGCTAGACTATCCCACTGGAACGTCAGGTTCCCCCATTGTGGATAAAAATGGAGATGTGATTGGATTGTATGGGAACGGCGTCATCATGCCTAATGGTTCATACATAAGCGCCATTGTGCAAGGAGAGAGAATGGAAGAACCGGCACCAGCTGGCTTCGAACCTGAAATGTTGAGGAAGAAACAGATCACTGTCCTTGATCTGCACCCCGGAGCAGGAAAGACGCGCAAGATACTTCCCCAAATCATCAAGGAGGCCATCAACAAAAGANTGAGGACGGCTGTACTGGCACCCACCAGGGTCGTTGCTGCTGAGATGTCTGAGGCCCTGAGAGGACTTCCCATCCGGTACCAAACCTCAGCGGTGCACAGAGAGCACAGTGGAAATGAGATCGTTGATGTCATGTGCCATGCCACTCTCACACACAGGCTGATGTCTCCACACAGAGTCCCCAATTACAATCTGTTCATAATGGATGAAGCCCATTTCACGGATCCAGCGAGCATCGCAGCCAGAGGATACATAGCAACCAAGGTTGAATTGGGCGAAGCCGCCGCGATTTTCATGACGGCAACGCCACCCGGGACTTCTGACCCCTTTCCAGAGTCCAATGCTCCTATCTCGGACATGCAAACAGAGATCCCAGACAGAGCCTGGAACACTGGATATGAATGGATAACTGAGTATGTTGGAAAGACCGTTTGGTTTGTTCCAAGTGTGAGAATGGGAAATGAAATTGCCCTCTGTCTGCAACGGGCGGGGAAGAAGGTTATCCAGCTGAACAGAAAGTCTTATGAGACAGAGTACCCCAAGTGCAAGAACGATGATTGGGATTTTGTCATCACCACAGACATATCAGAAATGGGAGCAAACTTCAAGGCAAGCAGAGTGATCGACAGCCGCAAAAGCGTGAAACCCACCATCATTGAGGAAGGTGATGGAAGAGTCATCCTGGGGGAACCCTCAGCCATCACGGCTGCCAGCGCTGCTCAGCGGAGAGGACGCATAGGAAGAAACCCATCACAAGTTGGTGATGAGTATTGCTATGGAGGGCACACAAATGAGGATGATTCCAACTTTGCCCACTGGACAGAGGCTCGCATCATGCTAGACAACATCAACATGCCGAATGGTCTGGTGGCCCAACTATATCAGCCTGAGCGCGAGAAGGTGTACACCATGGACGGGGAATATAGGCTCAGAGGGGAAGAACGGAAGAACTTCCTTGAATTCCTGAGAACAGCTGATTTACCAGTCTGGCTCGCTTACAAAGTGGCAGCAGCAGGAATATCATACCATGACCGGAAGTGGTGCTTTGATGGACCTCGAACCAACACGATTCTTGAAGACAACAATGAAGTTGAAGTCATCACGAAGTTGGGTGAGAGAAAGATCTTAAGACCCAGGTGGGCGGATGCCAGAGTGTACTCAGACCACCAAGCTCTAAAGTCCTTCAAAGATTTTGCATCAGGGAAACGATCACAAATCGGGCTCGTTGAGGTGCTCGGGAGAATGCCTGAGCACTTCATGGGGAAAACTTGGGAGGCGTTGGACACGATGTATGTGGTGGCAACCGCTGAAAAAGGAGGCCGAGCTCACAGGATGGCTCTTGAGGAGCTACCGGACGCCCTTCAGACAATAGCTTTGATTGCACTATTGAGTGTGATGTCATTAGGTGTGTTTTTTCTACTCATGCAAAGGAAAGGCATTGGTAAGATTGGCTTGGGAGGAGTGATCTTAGGAGCTGCCACATTCTTCTGCTGGATGGCTGAAGTCCCAGGAACGAAAATAGCAGGCATGCTCCTGCTTTCCCTGCTGCTCATGATCGTTTTGATTCCGGAGCCGGAAAAGCAGCGCTCACAGACTGACAACCAGCTTGCCGTGTTCTTGATTTGCGTGCTCACACTGGTCAGCGCCGTGGCTGCCAATGAAATGGGTTGGCTGGACAAGACCAAGAATGACATCAGCAGCCTGTTGGGACACAAGCCAGAAACTAGAGAGACGACNCTGGGAGTTGAAAACTTTTTGCTTGATCTGCGGCCTGCTACAGCATGGTCGCTCTATGCCGTAACGACAGCCGTTCTTACCCCTTTGCTGAAACATCTAATCACGTCAGACTACATCAACACTTCGCTGACCTCAATAAACGTCCAAGCCAGTGCGTTGTTCACCTTGGCCAGAGGCTTTCCTTTTGTGGACGTTGGTGTGTCAGCTCTCTTGCTGGCGGCCGGGTGCTGGGGCCAAGTGACCCTGACTGTGACTGTGACTGCAGCTGCCCTGCTCTTTTGCCACTATGCTTACATGGTACCAGGCTGGCAAGCGGAAGCCATGCGATCCGCCCAGCGGCGGACAGCTGCTGGCATCATGAAAAATGCAGTGGTGGATGGGATCGTGGCTACCGATGTACCTGAACTTGAGCGAACAACTCCAGTCATGCAGAAAAANGTTGGACAGATCATGCTGATCTTGGTGTCAATGGCCGCGGTTGTCGTCAATCCATCAGTGAGAACTGTCAGAGAGGCTGGAATTCTGACTACAGCAGCAGCAGTCACCTTATGGGAGAATGGTGCTAGTTCAGTGTGGAATGCAACGACAGCTATTGGGCTTTGTCACATCATGCGAGGAGGATGGCTCTCGTGTCTCTCCATCACGTGGACTCTCATCAAAAACATGGAAAAACCAGGCCTCAAGAGGGGTGGAGCCAAGGGACGCACGCTAGGGGAAGTTTGGAAGGAGAGACTCAACCACATGACGAAGGAAGAATTTACCAGATACAGAAAAGAAGCCATCACTGAAGTCGACNGCTCCGCGGCAAAACATGCCAGGAGAGAGGGAAACATCACTGGAGGCCATCCAGTCTCACGGGGAACCGCGAAATTACGGTGGTTGGTGGAAAGGCGTTTCCTCGAGCCAGTGGGAAAGGTTGTGGATCTCGGATGTGGTAGAGGCGGCTGGTGTTATTACATGGCTACCCAGAAGAGGGTACAGGAAGTGAAAGGGTACACGAAAGGAGGACCTGGCCATGAAGAGCCACAACTGGTGCAGAGCTATGGTTGGAATATTGTTACCATGAAGAGCGGAGTCGACGTCTTCTACAGACCATCAGAAGCGAGCGACACACTGCTCTGTGACATTGGAGAGTCATCGTCAAGTGCCGAGGTAGAAGAACACCGCACNGTCCGTGTCTTGGAGATGGTGGAAGACTGGCTGCACAGAGGACCTAAGGAATTCTGCATCAAAGTGCTATGCCCTTACATGCCCAGAGTGATTGAGAAGATGGAAACACTCCAAAGGCGATATGGAGGTGGCCTTGTGAGAAACCCCCTTTCACGCAACTCTACCCATGAGATGTACTGGGTGAGCCACGCTTCAGGCAACATTGTCCACTCCGTGAACATGACAAGCCAGGTGCTTCTGGGGAGGATGGAAAAGAAAACATGGAAGGGACCCCAGTTTGAGGAAGATGTNAACTTGGGAAGTGGAACNNGGGCAGTAGGGAAGCCTCTCCTCAATTCTGATACTAGCAAGATCAAGAGCCGAATTGAGAGGCTGAAGAAAGAATACAGCTCCACATGGCACCAGGATGCGAATCACCCCTACAGGACCTGGAACTACCACGGAAGCTATGAAGTGAAACCAACCGGCTCAGCCAGCTCCCTTGTGAATGGGGTAGTTAGATTACTCTCAAAACCATGGGACACTATCACCAATGTGACCACGATGGCCATGACAGACACCACTCCTTTCGGTCAACAACGAGTGTTCAAGGAAAAGGTGGATACAAAGGCTCCAGAGCCTCCAGAAGGGGTCAAATACGTCCTCAATGAGACCACGAACTGGCTGTGGGCTTTCCTAGCCCGCGATAAGAAACCCAGGATGTGTTCCCGGGAGGAATTCATTGGAAAAGTCAACAGTAATGCCGCCCTGGGAGCGATGTTTGAAGAACAGNACCAATGGAAGAACGCCCGGGAAGCCGTGGAGGATCCAAAGTTTTGGGAGATGGTGGATGAGGAGCGTGAGGCGCATCTCCGTGGAGAATGCAACACCTGCATCTACAACATGATGGGAAAGAGAGAGAAGAAGCCTGGAGAGTTCGGCAAAGCTAAAGGCAGCAGAGCCATTTGGTTCATGTGGCTAGGGGCCCGCTTCCTGGAGTTTGAAGCTCTCGGATTCCTCAATGAAGACCACTGGCTGGGTAGGAAGAACTCAGGAGGAGGAGTTGAAGGCTTAGGACTGCAGAAGCTTGGGTACATCTTGAAGGAAGTCGGAACAAAGCCTGGAGGAAAGATCTATGCCGATGATACCGCAGGCTGGGACACACGCATCACCAAAGCTGACCTCGAGAACGAAGCGAAGGTTCTTGAACTGCTGGACGGAGAACACCGACGCCTAGCGCGGTCCATCATTGAGCTCACATACCGACACAAAGTCGTGAAAGTGATGAGGCCAGCGGCCGACGGGAAAACTGTGATGGATGTCATCTCCAGAGAGGATCAGAGAGGAAGCGGGCAGGTAGTGACTTACGCCCTGAACACCTTCACTAATCTAGCAGTTCAGCTGGTCAGAATGATGGAGGGGGAGGGGGTCATTGGACCTGACGATGTTGAAAAACTGGGAAAAGGAAAAGGCCCTAAGGTCAGAACCTGGCTGTTTGAGAATGGNGAGGAGCGTCTCAGTCGCATGGCCGTCAGCGGTGATGACTGCGTGGTGAAACCTTTGGACGACCGCTTCGCCACATCACTACACTTCCTAAATGCCATGTCAAAGGTCCGCAAGGACATCCAGGAATGGAAACCCTCGACAGGGTGGTATGACTGGCAGCAGGTCCCATTCTGTTCAAACCATTTCACGGAACTGATCATGAAGGATGGCAGGACGTTGGTGGTCCCGTGTCGTGGACAAGACGAGTTGATTGGACGGGCCAGAATCTCTCCAGGGGCTGGATGGAATGTGCGCGACACCGCCTGTCTGGCGAAGTCATACGCGCAGATGTGGCTGTTGCTTTATTTTCACCGTAGAGACCTGAGATTGATGGCTAACGCCATCTGTTCCGCTGTGCCTGTCAACTGGGTTCCCACAGGGCGTACCACCTGGTCGATCCACGCAAAAGGAGAATGGATGACGACAGAAGACATGCTCGCAGTCTGGAACAGAGTGTGGATTGAGGAGAATGAGTGGATGGAAGACAAAACACCAGTTGAGAGGTGGAGTGATGTTCCATACTCTGGAAAGAGAGAAGACATTTGGTGTGGCAGTTTGATTGGCACACGAACCCGCGCTACTTGGGCTGAAAATATCCATGTGGCAATCAATCAGGTCCGTTCGGTGATTGGAGAAGAGAAGTATGTGGATTACATGAGCTCTCTGAGGAGGTATGAAGACACCATTGTAGTTGAGGACACTGTTCTGTAA
		</sequence>
		<sequence>
			<taxon idref="ED-I-204_24|2024|Germany"/>
			CGGGCTGTCAATATGCTAAAACGCGGTATGCCCCGCGGATTGTCCTTGATAGGACTGAAGAGGGCTATGCTGAGTCTGATTGACGGGAAAGGCCCAATACGTTTCGTGTTGGCTCTTTTGGCGTTTTTCAGATTCACTGCAATCGCTCCGACTCGTGCGGTGCTGGACAGATGGAGAGGCGTCAACAAACAAACAGCGATGAAGCATCTCTTGAGTTTCAAGAAAGAACTAGGAACTCTGACCAGTGCCATCAACCGCCGGAGCACAAAACAAAAGAAAAGAGGAGGCACAGCGGGCTTTACTATTTTGCTTGGGCTGATCGCTTGTGCTGGAGCTGTGACCCTCTCGAACTTCCAGGGCAAAGTGATGATGACAGTCAATGCAACCGATGTTACTGACGTGATTACCATCCCAACAGCTGCTGGGAAAAACCTGTGCATTGTGAGGGCTATGGACGTGGGATACCTTTGTGAGGATACTATCACTTATGAATGTCCGGTCCTAGCTGCTGGAAATGACCCTGAAGACATTGACTGCTGGTGCACGAAATCATCTGTTTACGTGCGCTATGGAAGATGCACAAAAACTCGCCATTCCCGTCGAAGCAGAAGGTCTCTGACTGTCCAGACACATGGAGAAAGCACACTGGCCAACAAGAAAGGAGCTTGGTTGGACAGCACAAAAGCCACGAGGTATCTGGTGAAGACAGAATCATGGATACTGAGAAACCCGGGCTACGCCCTCGTTGCAGCGATCATTGGATGGATGCTAGGAAGCAACACAATGCAACGCGTCGTGTTTGCCATCCTATTGCTCCTGGTGGCACCAGCATACAGCTTCAATTGCTTGGGAATGAGTAACAGAGACTTCCTGGAGGGAGTGTCTGGAGCTACATGGGTTGATCTGGTACTGGAAGGCGATAGTTGTGTGACCATAATGTCAAAGGACAAGCCAACCATTGATGTTAAAATGATGAACATGGAAGCAACCAACCTCGCGGATGTGCGCAGCTACTGTTACCTAGCTTCGGTCAGTGACTTGTCAACGAGAGCNGNGTGTCCAACCATGGGTGAAGCCCACAACGAGAAAAGAGCTGACCCCGCCTTCGTTTGCAAGCAAGGCGTTGTGGACAGAGGATGGGGAAATGGCTGCGGACTGTTTGGAAAGGGAAGCATTGACACATGCGCGAAGTTTGCCTGTACAACCAAAGCAACTGGATGGATCATCCAGAAGGAGAACATCAAGTATGAGGTCGCCATATTTGTGCATGGCCCGACGACTGTTGAATCTCATGGCAATTATTCAACACAGATGGGGGCCACCCAGGCTGGAAGATTCAGTATAACTCCATCGGCGCCATCTTACACGCTAAAGTTGGGTGAGTATGGTGAGGTCACGGTTGACTGTGAGCCACGGTCAGGAATAGACACTAGCGCCTATTACGTTATGTCAGTTGGTGCGAAGTCCTTCCTGGTTCACCGAGAATGGTTTATGGATCTGAACCTGCCATGGAGCAGTGCTGGAAGCACCACGTGGAGGAATCGGGAAACACTGATGGAGTTTGAAGAACCTCATGCCACCAAACAATCTGTTGTGGCTCTAGGGTCGCAGGAAGGTGCATTGCACCAAGCTCTGGCCGGAGCGATTCCTGTTGAGTTCTCAAGCAATACTGTGAAGTTGACATCAGGACATCTGAAGTGCAGGGTGAAGATGGAGAAGTTGCAGCTTAAGGGAACAACATATGGAGTATGTTCAAAAGCGTTTAAATTCGCTGGGACTCCCGCTGACACTGGCCATGGAACGGTGGTGTTGGAACTGCAATACACCGGAACAGACGGTCCCTGCAAAGTGCCCATTTCTTCCGTAGCTTCTCTGAATGACCTCACACCTGTTGGAAGACTGGTGACCGTGAATCCATTTGTGTCTGTGGCCACAGCCAACTCGAAGGTCTTGATTGAACTCGAACCCCCGTTTGGTGACTCTTACATCGTGGTGGGAAGAGGAGAACAGCAGATAAACCACCACTGGCACAAATCTGGGAGCAGCATCGGAAAGGCCTTTACCACTACACTCAGAGGAGCTCAACGACTCGCAGCTCTTGGAGACACTGCTTGGGATTTTGGGTCAGTTGGAGGGGTTTTCACNTCAGTGGGGAAAGCCATACACCAAGTCTTTGGAGGAGCTTTTAGATCACTCTTTGGAGGGATGTCCTGGATCACACAGGGACTTTTAGGAGCCCTTCTGTTGTGGATGGGAATCAATGCCCGTGACAGGTCAATTGCCATGACGTTTCTTGCGGTTGGAGGAGTTTTGCTCTTCCTTTCGGTCAACGTCCATGCTGACACAGGCTGTGCCATTGATATTGGCAGGCAAGAGCTCCGGTGTGGAAGTGGAGTGTTTATCCACAACGATGTGGAAGCCTGGATGGATCGTTACAAGTTCTACCCGGAGACACCACAAGGCCTAGCAAGAATCATTCAGAAAGCACATGCAGAAGGAGTCTGCGGCTTGCGTTCCGTTTCCAGACTCGAGCACCAAATGTGGGAAGCTATTAAGGATGAGCTGAACACCCTGTTGAAAGAGAATGGAGTCGACTTGAGTGTCGTGGTGGAAAAACAAAATGGGATGTATAAAGCAGCACCAAAACGTTTGGCTGCCACCACCGAAAAACTGGAGATGGGTTGGAAGGCTTGGGGCAAGAGCATCATCTTTGCTCCAGAACTAGCTAACAACACCTTTGTCATCGACGGTCCTGAGACTGAGGAATGCCCAACGGCCAACCGAGCATGGAACAGTATGGAGGTAGAAGACTTTGGATTTGGATTGACAAGCACTCGCATGTTCCTAAGGATTCGGGAAACGAACACAACTGAATGCGACTCGAAGATCATAGGAACCGCCGTCAAGAACAACATGGCTGTGCATAGTGATCTGTCGTACTGGATAGAGAGCGGACTCAACGACACCTGGAAGCTTGANAGGGCNGTTCTAGGAGAAGTCAAATCATGCACCTGGCCAGAAACCCACACTTTGTGGGGTGATGGAGTTCTGGAAAGTGATCTCATCATACCCATCACCTTGGCAGGACCCAGAAGCAATCATAACAGGAGACCAGGGTACAAAACTCAGAACCAAGGTCCATGGGATGAGGGGCGTGTCGAGATTGACTTTGACTATTGCCCAGGAACAACAGTAACTATAAGTGATAGTTGCGGACACCGTGGACCTGCGGCACGCACAACCACTGAGAGTGGGAAGCTCATTACAGACTGGTGCTGCAGAAGCTGCACCCTCCCTCCACTGCGCTTCCAGACTGAAAATGGCTGTTGGTACGGAATGGAAATTCGACCCACGCGGCACGACGAAAAGACCCTCGTGCAATCGAGAGTGAATGCATACAACGCCGACATGATTGATCCTTTTCAGTTGGGCCTTCTGGTCGTGTTCTTGGCCACCCAGGAGGTCCTTCGCAAGAGGTGGACGGCCAAGATCAGCATTCCAGCTATCATGCTTGCACTCCTAGTCCTAGTGTTTGGGGGTATTACGTACACTGATGTCCTGCGATATGTCATTCTCGTCGGCGCCGCGTTTGCTGAAGCAAACTCAGGAGGAGACGTTGTGCACTTGGCACTCATGGCCACATTCAAGATTCAACCAGTCTTTCTGGTGGCTTCCTTTTTGAAGGCAAGGTGGACCAACCAAGAGAGTATTTTGCTCATGCTTGCAGCTGCTTTCTTTCAAATGGCTTACTATGANGCCAAGAATGTTTTGTCATGGGAAGTGCCTGACGTTTTGAACTCTCTCTCCGTCGCNTGGATGATTCTCAGAGCTATAAGCTTCACCAGCACCTCAAATGTGGTGGTGCCGCTGCTGGCCCTTCTGACACCTGGACTAAAATGCCTAAACCTTGATGTGTACAGAATTTTGCTACTCATGGTTGGAGTTGGAAGCCTCATCAAAGAAAAAAGGAGCTCTGCAGCAAAAAAGAAAGGGGCTTGCCTCATCTGCCTAGCGCTGGCGTCTACAGGAGCGTTCAATCCAATGATACTTGCAGCTGGGCTGATGGCTTGCGACCCCAACCGCAAGCGGGGCTGGCCTGCCACAGAAGTGATGACTGCAGTTGGACTCATGTTTGCCATCGTTGGGGGTCTGGCAGAACTTGACATAGACTCTATGGCTATCCCCATGACCATTGCCGGACTCATGTTCGTGGCATTTGTCATCTCTGGAAAGTCAACAGACATGTGGATTGAGAGGACGGCTGATATTACTTGGGAGAGTGACGCTGAAATCACAGGCTCTAGTGAAAGAGTAGATGTTAGGCTGGATGATGATGGAAATTTTCAATTGATAAATGACCCTGGGGCGCCATGGAAAATTTGGATGCTTAGGATGGCCTGCCTGGCAATAAGTGCCTACACACCTTGGGCGATTCTTCCCTCGGTCATTGGATTCTGGATAACCCTTCAGTACACAAAGAGAGGAGGTGTCCTTTGGGACACACCATCACCCAGGGAGTACAAGAAGGGTGATACCACCACTGGCGTTTACAGAATCATGACTCGAGGTTTGCTTGGCAGTTACCAAGCTGGAGCCGGAGTGATGGTAGAGGGAGTGTTCCACACACTATGGCACACCACTAAGGGAGCTGCTCTCATGAGTGGTGAAGGACGTCTGGATCCCTATTGGGGGAGCGTGAAAGAAGACCGGCTTTGCTATGGGGGGCCATGGAAACTCCAACATAAATGGAATGGACATGATGAGGTCCAAATGATTGTTGTGGAGCCAGGAAAAAATGTGAAAAACGTCCAGACTAAGCCCGGAGTGTTTAAGACACCAGAAGGAGAAATTGGGGCAGTTACGCTAGACTATCCCACTGGAACGTCAGGTTCCCCCATTGTGGATAAAAATGGAGATGTGATTGGATTGTATGGGAACGGCGTCATNATGCCTAATGGTTCATACATAAGCGCCATTGTGCAAGGAGAGAGAATGGAAGAACCGGCACCAGCTGGCTTCGAACCTGAAATGTTGAGGAAGAAACAGATTACTGTCCTTGATCTGCACCCCGGAGCAGGAAAGACGCGCAAGATACTTCCCCAAATCATCAAGGAGGCCATCAACAAAAGANTGAGGACGGCTGTACTGGCACCCACCAGGGTCGTTGCTGCTGAGATGTCTGAGGCCCTGAGAGGACTTCCCATCCGGTACCAAACCTCAGCAGTGCACAGAGAGCACAGTGGAAATGAGATCGTTGATGTCATGTGCCATGCCACTCTCACACACAGGCTGATGTCTCCACACAGAGTCCCCAATTACAATCTGTTCATAATGGATGAAGCCCATTTCACGGATCCAGCGAGNATCGCAGCCAGAGGATACATAGCAACCAAGGTTGAATTGGGCGAAGCCGCCGCGATTTTCATGACGGCAACGCCACCCGGGACTTCTGACCCCTTTCCAGAGTCCAATGCTCCTATCTCGGANATGCAAACAGAGATCCCAGACAGAGCCTGGAACACTGGATATGAATGGATAACTGAGTATGTTGGAAAGACCGTTTGGTTTGTTCCAAGTGTGAAAATGGGAAATGAAATTGCCCTCTGTCTGCAACGGGCGGGGAAGAAGGTTATCCAGCTGAACAGAAAGTCCTATGAGACAGAGTACCCCAAGTGCAAGAACGATGATTGGGATTTTGTCATCACCACAGACATATCAGAAATGGGAGCAAACTTCAAGGCAAGCAGAGTGATCGACAGCCGCAAAAGCGTGAAACCCACCATCATTGAGGAAGGTGATGGAAGAGTCATNCTGGGGGAACCCTCAGCCATCACGGCTGCCAGCGCTGCTCAGCGGAGAGGACGCATAGGAAGAAACCCATCACAAGTTGGTGATGAGTATTGCTATGGAGGGCACACAAATGAGGATGATTCCAACTTTGCCCACTGGACAGAGGCTCGCATCATGCTAGACAACATCAACATGCCGAATGGTCTGGTGGCCCAACTATATCAGCCTGAGCGCGAGAAGGTGTACACCATGGACGGGGAATATAGGCTCAGAGGGGAAGAACGGAAGAACTTCCTTGAATTCCTGAGAACAGCTGATTTACCAGTCTGGCTCGCTTACAAAGTGGCAGCAGCAGGAATATCATACCATGACCGGAAGTGGTGCTTTGATGGACCTCGAACCAACACGATTCTTGAAGACAACAATGAAGTTGAAGTTATCACGAAGTTGGGTGAGAGAAAGATCTTAAGACCCAGGTGGGCGGATGCCAGAGTGTACTCAGACCACCAAGCTCTAAAGTCCTTCAAAGATTTTGCATCAGGGAAACGATCACAAATCGGGCTCGTTGAGGTGCTCGGGAGAATGCCTGAGCACTTCATGGGGAAAACTTGGGAGGCGTTGGACACGATGTATGTGGTGGCAACCGCTGAAAAAGGAGGCCGAGCTCACAGGATGGCTCTTGAGGAGCTACCGGACGCCCTTCAGACAATAGCTTTGATTGCACTATTGAGTGTGATGTCCTTAGGTGTGTTTTTTCTACTCATGCAAAGGAAAGGCATTGGTAAGATTGGCTTGGGAGGAGTGATCTTAGGAGCTGCCACATTCTTCTGCTGGATGGCTGAAGTCCCAGGAACGAAAATAGCAGGCATGCTCCTGCTTTCCCTGCTGCTCATGATCGTTTTGATTCCGGAGCCGGAAAAGCAGCGCTCACAGACTGACAACCAGCTTGCCGTGTTCTTGATTTGTGTGCTCACACTGGTCAGCGCCGTGGCTGCCAATGAAATGGGTTGGCTGGACAAGACCAAGAATGACATCAGCAGCCTGTTGGGACACAAGCCAGAAACTAGAGAGACGACCCTGGGAGTTGAGAACTTTTTGCTTGATCTGCGGCCTGCTACAGCATGGTCGCTCTATGCCGTAACGACAGCCGTTCTTACCCCTTTGCTGAAACATCTAATCACGTCAGATTACATCAACACTTCGCTGACCTCAATAAACGTCCAAGCCAGTGCGTTGTTCACCTTGGCCAGAGGCTTCCCTTTTGTGGACGTTGGTGTGTCAGCTCTCTTGCTGGCGGCCGGGTGCTGGGGCCAAGTGACCCTGACTGTGACTGTGACTGCAGCTGCCCTGCTCTTTTGCCACTATGCTTACATGGTACCAGGCTGGCAAGCGGAAGCCATGCGATCCGCCCAGCGGCGGACAGCTGCTGGCATCATGAAAAATGCAGTGGTGGATGGGATCGTGGCTACCGATGTACCTGAACTTGAGCGAACAACTCCAGTCATGCAGAAAAAAGTTGGACAGATCATGCTGATCTTGGTGTCAATGGCCGCGGTTGTCGTCAATCCATCAGTGAGAACTGTCAGAGAGGCTGGAATTCTGACTACAGCAGCAGCAGTCACCTTATGGGAGAATGGTGCTAGTTCAGTGTGGAATGCAACGACAGCTATTGGGCTTTGTCACATCATGCGAGGAGGATGGCTCTCGTGTCTCTCCATCACGTGGACTCTCATCAAAAACATGGAAAAACCAGGCCTCAAGAGGGGTGGAGCCAAGGGACGCACGCTAGGGGAAGTTTGGAAGGAGAGACTCAACCACATGACGAAGGAAGAATTTACCAGATACAGAAAAGAAGCCATCACTGAAGTCGACNGCTCCGCGGCAAAACATGCCAGGAGAGAGGGAAACATCACTGGAGGCCATCCAGTCTCACGGGGAACCGCGAAATTACGGTGGTTGGTGGAAAGGCGTTTCCTCGAGCCAGTGGGAAAGGTTGTGGATCTCGGATGTGGTAGAGGCGGCTGGTGTTATTACATGGCTACCCAGAAGAGGGTACAGGAAGTGAAAGGGTACACGAAAGGAGGACCTGGCCATGAAGAGCCACAACTGGTGCAGAGCTATGGTTGGAATATTGTTACCATGAAGAGCGGAGTCGACGTCTTCTACAGACCATCAGAAGCGAGCGACACACTGCTCTGTGACATTGGAGAGTCATCGTCAAGTGCCGAGGTAGAAGAACACCGCACCGTCCGTGTCTTGGAGATGGTGGAAGACTGGCTGCACAGAGGACCTAAGGAATTCTGCATCAAAGTGCTATGCCCTTACATGCCCAGAGTGATTGAGAAGATGGAAACACTCCAAAGGCGATATGGAGGTGGCCTTGTGAGAAACCCCCTTTCACGCAACTCTACCCATGAGATGTACTGGGTGAGCCACGCTTCAGGCAACATTGTCCACTCCGTGAACATGACGAGCCAGGTGCTTCTGGGGAGGATGGAAAAGAAAACATGGAAGGGACCCCAGTTTGAGGAAGATGTNAACTTGGGAAGTGGAACNNGGGCAGTAGGGAAGCCTCTCCTCAATTCTGATACTAGCAAGATCAAGAGCCGAATTGAGAGGCTGAAGAAAGAATACAGCTCCACATGGCACCAGGATGCGAATCACCCCTACAGGACCTGGAACTACCACGGAAGCTATGAAGTGAAACCAACCGGCTCAGCCAGCTCCCTTGTGAATGGGGTAGTTAGATTACTCTCAAAACCATGGGACACTATCACCAATGTGACCACGATGGCCATGACAGACACCACTCCTTTCGGTCAACAACGAGTGTTCAAGGAAAAGGTGGATACAAAGGCTCCAGAGCCTCCAGAAGGGGTCAAATACGTCCTCAATGAGACCACGAACTGGCTGTGGGCTTTTCTAGCCCGCGATAAGAAACCCAGGATGTGTTCCCGGGAGGAATTCATTGGAAAAGTCAACAGTAATGCCGCCCTGGGAGCGATGTTTGAAGAACAGNACCAATGGAAGAACGCCCGGGAAGCCGTGGAGGATCCAAAGTTTTGGGAGATGGTGGATGAGGAGCGTGAGGCGCATCTCCGTGGAGAATGCAACACCTGCATCTACAACATGATGGGAAAGAGAGAGAAGAAGCCTGGAGAGTTCGGCAAAGCTAAAGGCAGCAGAGCCATTTGGTTCATGTGGCTAGGGGCCCGCTTCCTGGAGTTTGAAGCTCTCGGATTCCTCAATGAAGACCACTGGCTGGGTAGGAAGAACTCAGGAGGAGGAGTTGAAGGCTTAGGACTGCAGAAGCTTGGGTACATCTTGAAGGAAGTCGGAACAAAGCCTGGAGGAAAGATCTATGCCGATGATACCGCAGGCTGGGACACACGCATCACCAAAGCTGACCTCGAGAACGAAGCGAAGGTTCTTGAACTGCTGGACGGAGAACACCGACGCCTAGCGCGGTCCATCATTGAGCTCACATACCGACACAAAGTCGTGAAAGTGATGAGGCCAGCGGCCGACGGGAAAACTGTGATGGATGTCATCTCCAGAGAGGATCAGAGAGGAAGCGGGCAGGTAGTGACTTACGCCCTGAACACCTTCACTAATCTAGCAGTTCAGCTGGTCAGAATGATGGAAGGGGAGGGGGTCATTGGACCTGACGATGTTGAAAAACTGGGAAAAGGAAAAGGCCCTAAGGTCAGAACCTGGCTGTTTGAGAATGGTGAGGAGCGTCTCAGTCGCATGGCCGTCAGCGGTGATGACTGCGTGGTGAAACCTTTGGACGACCGCTTCGCCACATCACTACACTTCCTAAATGCCATGTCAAAGGTCCGCAAGGACATCCAGGAATGGAAACCCTCGACAGGGTGGTATGACTGGCAGCAGGTCCCATTCTGTTCAAACCATTTCACGGAACTGATCATGAAGGATGGCAGGACGTTGGTGGTCCCGTGTCGTGGACAAGACGAGTTGATTGGACGGGCCAGAATCTCTCCAGGGGCTGGATGGAATGTGCGCGACACCGCCTGCCTGGCGAAGTCATACGCGCAGATGTGGCTGTTGCTTTNTTTTCACCGTAGAGACCTGAGATTGATGGCTAACGCCATCTGTTCCGCTGTGCCTGTCAACTGGGTTCCCACAGGGCGTACCACCTGGTCGATCCACGCAAAAGGAGAATGGATGACGACAGAAGACATGCTCGCAGTCTGGAACAGAGTGTGGATTGAGGAGAATGAGTGGATGGAAGACAAAACACCAGTTGAGAGGTGGAGTGATGTTCCATACTCTGGAAAGAGAGAAGACATTTGGTGTGGCAGTTTGATTGGCACACGAACCCGCGCTACTTGGGCTGAAAATATCCATGTGGCAATCAATCAGGTCCGTTCGGTGATTGGAGAAGAGAAGTATGTGGATTACATGAGCTCTCTGAGGAGGTATGAAGACACCATTGTAGTTGAGGACACTGTTTTGTAA
		</sequence>
		<sequence>
			<taxon idref="PQ119470|2022|Germany"/>
			CGGGCTGTCAATATGCTAAAACGCGGTATGCCCCGCGGATTGTCCTTGATAGGACTGAAGAGGGCTATGCTGAGTCTGATTGACGGGAAAGGCCCAATACGTTTCGTGTTGGCTCTTTTGGCGTTTTTCAGATTCACTGCAATCGCTCCGACTCGTGCGGTGCTGGACAGATGGAGAGGCGTCAACAAACAAACAGCGATGAAGCATCTCTTGAGTTTCAAGAAAGAACTAGGAACTCTGACCAGTGCCATCAACCGCCGGAGCACAAAACAAAAGAAAAGAGGAGGCACAGTGGGCTTTACTATCTTGCTTGGGCTGATCGCTTGTGCTGGAGCTGTGACCCTCTCGAACTTCCAGGGCAAAGTGATGATGACAGTCAATGCAACCGATGTTACTGACGTGATTACCATCCCAACAGCTGCTGGGAAAAACCTGTGCATTGTGAGGGCTATGGACGTGGGATACCTTTGTGAGGATACTATCACTTATGAATGTCCGGTCCTAGCTGCTGGAAATGACCCTGAAGACATTGACTGCTGGTGCACGAAATCATCTGTTTACGTGCGCTATGGAAGATGCACAAAAACTCGGCATTCCCGTCGAAGCAGAAGGTCTCTGACTGTCCAGACACATGGAGAAAGCACACTGGCCAACAAGAAAGGAGCTTGGTTGGACAGCACAAAAGCCACGAGGTATCTGGTGAAGACAGAATCATGGATACTGAGAAACCCGGGCTACGCCCTCGTTGCAGCGATCATTGCATGGATGCTAGGAAGCAACACAATGCAACGCGTCGTGTTTGCCATCCTATTGCTCCTGGTGGCACCAGCATACAGCTTCAATTGCTTGGGAATGAGTAACAGAGACTTCCTGGAGGGAGTGTCTGGAGCTACATGGGTTGATCTGGTACTGGAAGGCGATAGTTGTGTGACCATAATGTCAAAGGACAAGCCAACCATTGATGTTAAAATGATGAACATGGAAGCAACCAACCTCGCGGATGTGCGCAGCTACTGTTACCTAGCTTCGGTCAGTGACTTGTCAACGAGAGCTGCGTGTCCAACCATGGGTGAAGCCCACAACGAGAAAAGAGCTGACCCCGCCTTCGTTTGCAAGCAAGGCGTTGTGGACAGAGGATGGGGAAATGGCTGCGGACTGTTTGGAAAGGGAAGCATTGACACATGCGCGAAGTTTGCCTGTACATCCAAAGCAACTGGATGGATCATCCAGAAGGAGAACATCAAGTATGAGGTCGCCATATTTGTGCATGGCCCGACGACTGTTGAATCTCATGGCAATTATTCAACACAGATAGGGGCCACCCAGGCTGGAAGATTCAGTATAACTCCATCGGCGCCATCTTACACGCTAAAGTTGGGTGAGTATGGTGAGGTCACGGTTGACTGTGAGCCACGGTCAGGAATAGACACTAGCGCCTATTACGTTATGTCAGTTGGTGCGAAGTCCTTCCTGGTTCACCGAGAATGGTTTATGGATCTGAACCTGCCATGGAGCAGTGCTGGAAGCACCACGTGGAGGAATCGGGAAACACTGATGGAGTTTGAAGAACCTCATGCCACCAAACAATCTGTTGTGGCTCTAGGGTCGCAGGAAGGTGCATTGCACCAAGCTCTGGCCGGAGCGATTCCTGTTGAGTTCTCAAGCAATACTGTGAAGTTGACATCAGGACATCTGAAGTGCAGGGTGAAGATGGAGAAGTTGCAGCTTAAGGGAACAACATATGGAGTATGTTCAAAAGCGTTTAAATTCGCTGGGACTCCCGCTGACACTGGCCATGGAACGGTGGTGTTGGAACTGCAATACACCGGAACAGACGGTCCCTGCAAAGTGCCCATTTCTTCCGTAGCTTCCCTGAATGACCTCACACCTGTTGGAAGACTGGTGACCGTGAATCCATTTGTGTCTGTGGCCACAGCCAACTCGAAGGTCTTGATTGAACTCGAACCCCCGTTTGGTGACTCTTACATCGTGGTGGGAAGAGGAGAACAGCAGATAAACCACCACTGGCACAAATCTGGGAGCAGCATCGGAAAGGCCTTTACCACTACACTCAGAGGAGCTCAACGACTCGCAGCTCTTGGAGACACTGCTTGGGATTTTGGGTCAGTTGGAGGGGTTTTCACCTCAGTGGGGAAAGCCATACACCAAGTCTTTGGAGGAGCTTTTAGATCACTCTTTGGAGGGATGTCCTGGATCACACAGGGACTTTTAGGAGCCCTTCTGTTGTGGATGGGAATCAATGCCCGTGACAGGTCAATTGCCATGACGTTTCTTGCGGTTGGAGGAGTTTTGCTCTTCCTTTCGGTCAACGTCCATGCTGACACAGGCTGTGCCATTGATATTGGCAGGCAAGAGCTCCGGTGTGGAAGTGGAGTGTTTATCCACAACGATGTGGAAGCCTGGATGGATCGTTACAAGTTCTACCCGGAGACACCACAAGGCCTAGCAAGAATCATTCAGAAAGCACATGCAGAAGGAGTCTGCGGCTTGCGTTCCGTTTCCAGACTCGAGCACCAAATGTGGGAAGCTATTAAGGATGAGCTGAACACCCTGTTGAAAGAGAATGGAGTCGACTTGAGTGTCGTGGTGGAAAAACAAAATGGGATGTATAAAGCAGCACCAAAACGTTTGGCTGCCACCACCGAAAAACTGGAGATGGGTTGGAAGGCTTGGGGCAAGAGCATCATCTTTGCTCCAGAACTAGCTAACAACACCTTTGTCATCGACGGTCCTGAGACTGAGGAATGCCCAACGGCCAACCGAGCATGGAACAGTATGGAGGTAGAAGACTTTGGATTTGGATTGACAAGCACTCGCATGTTCCTGAGGATTCGGGAAACGAACACAACTGAATGCGACTCGAAGATCATAGGAACCGCCGTCAAGAACAACATGGCTGTGCATAGTGATCTGTCGTACTGGATAGAGAGCGGACTCAACGACACCTGGAAGCTTGAGAGGGCGGTTCTAGGAGAAGTCAAATCATGCACCTGGCCAGAAACCCACACTTTGTGGGGTGATGGAGTTCTGGAAAGTGATCTCATCATACCCATCACCTTGGCAGGACCCAGAAGCAATCATAACAGGAGACCAGGGTACAAGACTCAGAACCAAGGTCCATGGGATGAGGGGCGTGTCGAGATTGACTTTGACTATTGCCCAGGAACAACAGTAACTATAAGTGATAGTTGCGGACACCGTGGACCTGCGGCACGCACAACCACTGAGAGTGGGAAGCTCATTACAGACTGGTGCTGCAGAAGCTGCACCCTCCCTCCACTGCGCTTCCAGACTGAGAATGGCTGTTGGTATGGAATGGAAATTCGACCCACGCAGCACGACGAAAAGACCCTCGTGCAATCGAGAGTGAATGCATACAACGCCGACATGATTGATCCTTTTCAGTTGGGCCTTCTGGTCGTGTTCTTGGCCACCCAGGAGGTCCTTCGCAAGAGGTGGACGGCCAAGATCAGCATTCCAGCTATCATGCTTGCACTCCTAGTCCTAGTGTTTGGGGGTATTACGTACACTGATGTCCTGCGATATGTCATTCTCGTCGGCGCCGCGTTTGCTGAAGCAAACTCAGGAGGAGACGTTGTGCACTTGGCACTCATGGCCACATTCAAGATTCAACCAGTCTTTCTGGTGGCTTCCTTTTTGAAGGCAAGGTGGACCAACCAAGAGAGTATTTTGCTCATGCTTGCAGCTGCTTTCTTTCAAATGGCTTACTATGACGCCAAGAATGTTTTGTCATGGGAAGTGCCTGACGTTTTGAACTCTCTCTCCGTTGCGTGGATGATTCTCAGAGCTATAAGCTTCACCAACACCTCAAATGTGGTGGTGCCGCTGCTGGCCCTTCTGACACCTGGACTAAAATGCCTAAACCTTGATGTGTACAGAATTTTGCTACTCATGGTTGGAGTTGGAAGCCTCATCAAAGAAAAAAGGAGCTCTGCAGCAAAAAAGAAAGGGGCTTGCCTCATCTGCCTAGCGCTGGCGTCTACAGGAGCGTTCAATCCAATGATACTTGCAGCTGGGCTGATGGCTTGCGACCCCAACCGCAAGCGGGGCTGGCCTGCCACAGAAGTGATGACTGCAGTTGGACTCATGTTTGCCATCGTTGGGGGTCTGGCAGAACTTGACATAGACTCTATGGCTATCCCCATGACCATTGCCGGACTCATGTTCGTGGCATTTGTCATCTCTGGAAAGTCAACAGACATGTGGATTGAGAGGACGGCTGATATTGCTTGGGAGAGTGACGCTGAAATCACAGGCTCTAGTGAAAGAGTAGATGTTAGGCTGGATGATGATGGAAATTTTCAATTGATAAATGACCCTGGGGCGCCATGGAAAATTTGGATGCTTAGGATGGCCTGCCTGGCAATAAGTGCCTACACACCTTGGGCGATTCTTCCCTCGGTCATTGGATTCTGGATAACCCTTCAGTACACAAAGAGAGGAGGTGTCCTTTGGGACACACCATCACCCAGGGAGTACAAGAAGGGTGATACCACCACTGGCGTTTACAGAATCATGACTCGAGGTTTGCTTGGCAGTTACCAAGCTGGAGCCGGAGTGATGGTAGAGGGAGTGTTCCACACACTATGGCACACCACTAAGGGAGCTGCTCTCATGAGTGGTGAAGGACGTCTGGATCCCTATTGGGGGAGCGTGAAAGAAGACCGGCTTTGCTATGGGGGGCCATGGAAACTCCAACATAAATGGAATGGACATGATGAGGTCCAAATGATTGTTGTGGAGCCAGGAAAAAATGTGAAAAACGTCCAGACTAAGCCCGGAGTGTTTAAGACACCAGAAGGAGAAATTGGGGCAGTTACGCTAGACTATCCCACTGGAACGTCAGGTTCCCCCATTGTGGATAAAAATGGAGATGTGATTGGATTGTATGGGAACGGCGTCATCATGCCTAATGGTTCATACATAAGCGCCATTGTGCAAGGAGAGAGAATGGAAGAACCGGCACCAGCTGGCTTCGAACCTGAAATGTTGAGGAAGAAACAGATCACTGTCCTTGATCTGCACCCCGGAGCAGGAAAGACGCGCAAGATACTTCCCCAAATCATCAAGGAGGCCATCAACAAAAGATTGAGGACGGCTGTACTGGCACCCACCAGGGTCGTTGCTGCTGAGATGTCTGAGGCCCTGAGAGGACTTCCCATCCGGTACCAAACCTCAGCAGTGCACAGAGAGCACAGTGGAAATGAGATCGTTGATGTCATGTGCCATGCCACTCTCACACACAGGCTGATGTCTCCACACAGAGTCCCCAATTACAATCTGTTCATAATGGATGAAGCCCATTTCACGGATCCAGCGAGCATCGCAGCCAGAGGATACATAGCAACCAAGGTTGAATTGGGCGAAGCCGCCGCGATTTTCATGACGGCAACGCCACCCGGGACTTCTGACCCCTTTCCAGAGTCCAATGCTCCTATCTCGGACATGCAAACAGAGATCCCAGACAGAGCCTGGAACACTGGATATGAATGGATAACTGAGTATGTTGGAAAGACCGTTTGGTTTGTTCCAAGTGTGAAAATGGGAAATGAAATTGCCCTCTGTCTGCAACGGGCGGGGAAGAAGGTTATCCAGCTGAACAGAAAGTCCTATGAGACAGAGTACCCCAAGTGCAAGAACGATGATTGGGATTTTGTCATCACCACAGACATATCAGAAATGGGAGCAAACTTCAAGGCAAGCAGAGTGATCGACAGCCGCAAAAGCGTGAAACCCACCATCATTGAGGAAGGTGATGGAAGAGTCATCCTGGGGGAACCCTCAGCCATCACGGCTGCCAGCGCTGCTCAGCGGAGAGGACGCATAGGAAGAAACCCATCACAAGTTGGTGATGAGTATTGCTATGGAGGGCACACAAATGAGGATGATTCCAACTTTGCCCACTGGACAGAGGCTCGCATCATGCTAGACAACATCAACATGCCGAATGGTCTGGTGGCCCAACTATATCAGCCTGAGCGCGAGAAGGTGTACACCATGGACGGGGAATATAGGCTCAGAGGGGAAGAACGGAAGAACTTCCTTGAATTCCTGAGAACAGCTGATTTACCAGTTTGGCTCGCTTACAAAGTGGCAGCAGCAGGAATATCATACCATGACCGGAAGTGGTGCTTTGATGGACCTCGAACCAACACGATTCTTGAAGACAACAATGAAGTTGAAGTCATCACGAAGTTGGGTGAGAGAAAGATCTTAAGACCCAGGTGGGCGGATGCCAGAGTGTACTCAGACCACCAAGCTCTAAAGTCCTTCAAAGATTTTGCATCAGGGAAACGATCACAAATCGGGCTCGTTGAGGTGCTCGGGAGAATGCCTGAGCACTTCATGGGGAAAACTTGGGAGGCGTTGGACACGATGTATGTGGTGGCAACCGCTGAAAAAGGAGGCCGAGCTCACAGGATGGCTCTTGAGGAGCTACCGGACGCCCTTCAGACAATAGCTTTGATTGCACTATTGAGTGTGATGTCCTTAGGTGTGTTCTTTCTACTCATGCAAAGGAAAGGCATTGGTAAGATTGGCTTGGGAGGAGTGATCTTAGGAGCTGCCACATTCTTCTGCTGGATGGCTGAAGTCCCAGGAACGAAAATAGCAGGCATGCTCCTGCTTTCCCTGCTGCTCATGATCGTTTTGATTCCGGAGCCGGAAAAGCAGCGCTCACAGACTGACAACCAGCTTGCCGTGTTCTTGATTTGTGTGCTCACACTGGTCAGCGCCGTGGCTGCCAATGAAATGGGTTGGCTGGACAAGACCAAGAATGACATCAGCAGCCTGTTGGGACACAAGCCAGAAACTAGAGAGACGACCCTGGGAGTTGAGAACTTCTTGCTTGATCTGCGGCCTGCTACAGCATGGTCGCTCTATGCCGTAACGACAGCCGTTCTTACCCCTTTGCTGAAACATCTAATCACGTCAGATTACATCAACACTTCGCTGACCTCAATAAACGTCCAAGCCAGTGCGTTGTTCACCTTGGCCAGAGGCTTCCCTTTTGTGGACGTTGGTGTGTCAGCTCTCTTGCTGGCGGCCGGGTGCTGGGGCCAAGTGACCCTGACTGTGACTGTGACTGCAGCTGCCCTGCTCTTTTGCCACTATGCTTACATGGTACCAGGCTGGCAAGCGGAAGCCATGCGATCCGCCCAGCGGCGGACAGCTGCTGGCATCATGAAAAATGCAGTGGTGGATGGGATCGTGGCTACCGATGTACCTGAACTTGAGCGAACAACTCCAGTCATGCAGAAAAAAGTTGGACAGATCATGCTGATCTTGGTGTCAATGGCCGCGGTTGTCGTCAATCCATCAGTGAGAACTGTCAGAGAGGCTGGAATTCTGACTACAGCAGCAGCAGTCACCTTATGGGAGAATGGTGCTAGTTCAGTGTGGAATGCAACGACAGCTATTGGGCTTTGTCACATCATGCGAGGAGGATGGCTCTCGTGTCTCTCCATCACGTGGACTCTCATCAAAAACATGGAAAAACCAGGCCTCAAGAGGGGTGGAGCCAAGGGACGCACACTAGGGGAAGTTTGGAAGGAGAGACTCAACCACATGACGAAGGAAGAATTTACCAGATACAGAAAAGAAGCCATCACTGAAGTCGACCGCTCCGCGGCAAAACATGCCAGGAGAGAGGGAAACATCACTGGAGGCCATCCAGTCTCACGGGGAACCGCGAAATTACGGTGGTTGGTGGAAAGGCGTTTCCTCGAGCCAGTGGGAAAGGTTGTGGATCTCGGATGTGGTAGAGGCGGCTGGTGTTATTACATGGCTACCCAGAAGAGGGTACAGGAAGTGAAAGGGTACACGAAAGGAGGACCTGGCCATGAAGAGCCACAACTGGTGCAGAGCTATGGTTGGAATATTGTTACCATGAAGAGCGGAGTCGACGTCTTCTACAGACCATCAGAAGCGAGCGACACACTGCTCTGTGACATTGGAGAGTCATCGTCAAGTGCCGAGGTAGAAGAACACCGCACCGTCCGTGTCTTGGAGATGGTGGAAGACTGGCTGCACAGAGGACCTAAGGAATTCTGCATCAAAGTGCTATGCCCTTACATGCCCAGAGTGATTGAGAAGATGGAAACACTCCAAAGGCGATATGGAGGTGGCCTTGTGAGAAACCCCCTTTCACGCAACTCTACCCATGAGATGTACTGGGTGAGCCACGCTTCAGGCAACATTGTCCACTCCGTGAACATGACAAGCCAGGTGCTTCTGGGGAGGATGGAAAAGAAAACATGGAAGGGACCCCAGTTTGAGGAAGATGTCAACTTGGGAAGTGGAACGCGGGCAGTAGGGAAGCCTCTCCTCAATTCTGATACTAGCAAGATCAAGAACCGAATTGAGAGGCTGAAGAAAGAATACAGCTCCACATGGCACCAGGATGCGAATCACCCCTACAGGACCTGGAACTACCACGGAAGCTATGAAGTGAAACCAACCGGCTCAGCCAGCTCCCTTGTGAATGGGGTAGTTAGATTACTCTCAAAACCATGGGACACTATCACCAATGTGACCACGATGGCCATGACAGACACCACTCCTTTCGGTCAACAACGAGTGTTCAAGGAAAAGGTTGAAACAAAGGCTCCAGAGCCTCCAGAAGGGGTCAAATACGTCCTCAATGAGACCACGAACTGGCTGTGGGCTTTTCTAGCCCGCGATAAGAAACCCAGGATGTGTTCCCGGGAGGAATTCATTGGAAAAGTCAACAGTAATGCCGCCCTAGGAGCGATGTTTGAAGAACAGAACACCTGGAAGAACGCCCGGGAAGCCGTGGAGGATCCAAAGTTTTGGGAGATGGTGGATGAGGAGCGTGAGGCGCATCTCCGCGGAGAATGCAACACCTGCATCTACAACATGATGGGAAAGAGAGAGAAGAAGCCTGGAGAGTTCGGCAAAGCTAAAGGCAGCAGAGCCATTTGGTTCATGTGGCTAGGGGCCCGCTTCCTGGAGTTTGAAGCTCTCGGATTCCTCAATGAAGACCACTGGCTGGGTAGGAAGAACTCAGGAGGAGGAGTTGAAGGCTTAGGACTGCAGAAGCTTGGGTACATCTTGAAGGAAGTCGGAACAAAGCCTGGAGGAAAGATCTATGCCGATGATACCGCAGGCTGGGACACACGCATCACCAAAGCTGACCTCGAGAACGAAGCGAAGGTTCTTGAACTGCTGGACGGAGAACACCGACGCCTAGCGCGGTCCATCATTGAGCTCACATACCGACACAAAGTCGTGAAAGTGATGAGGCCAGCGGCCGACGGGAAAACTGTGATGGATGTCATCTCCAGAGAGGATCAGAGAGGAAGCGGGCAGGTAGTGACTTACGCCCTGAACACCTTCACTAATCTAGCAGTTCAGCTGGTCAGAATGATGGAGGGGGAGGGGGTCATTGGACCTGACGATGTTGAAAAACTGGGAAAAGGAAAAGGCCCTAAGGTCAGAACCTGGCTGTTTGAGAATGGTGAGGAGCGTCTCAGTCGCATGGCCGTCAGCGGTGATGACTGCGTGGTGAAACCTTTGGACGACCGCTTCGCCACATCACTACACTTCCTAAATGCCATGTCAAAGGTCCGCAAGGACATCCAGGAATGGAAACCCTCGACAGGGTGGTATGACTGGCAGCAGGTCCCATTCTGTTCAAACCATTTCACGGAACTGATCATGAAGGATGGCAGGACGTTGGTGGTCCCGTGTCGTGGACAAGACGAGTTGATTGGACGGGCCAGAATCTCTCCAGGGGCTGGATGGAATGTGCGCGACACCGCCTGCCTGGCGAAGTCATACGCGCAGATGTGGCTGTTGCTTTATTTTCACCGTAGAGACCTGAGATTGATGGCTAACGCCATCTGTTCCGCTGTGCCTGTCAACTGGGTTCCCACAGGGCGTACCACCTGGTCGATCCACGCAAAAGGAGAATGGATGACGACAGAAGACATGCTCGCAGTCTGGAACAGAGTGTGGATTGAGGAGAATGAGTGGATGGAAGACAAAACACCAGTTGAGAGGTGGAGTGATGTTCCATACTCTGGAAAGAGAGAAGACATTTGGTGTGGCAGTTTGATTGGCACACGAACCCGCGCTACTTGGGCTGAAAATATCCATGTGGCAATCAATCAGGTCCGTTCGTTGATTGGAGAAGAGAAGTATGTGGATTACATGAGCTCTCTGAGGAGGTATGAAGACACCATTGTAGTTGAGGACACTGTTTTGTAA
		</sequence>
		<sequence>
			<taxon idref="ED-I-476_24|2024|Germany"/>
			CGGGCTGTCAATATGCTAAAACGCGGTATGCCCCGCGGATTGTCCTTGATAGGACTGAAGAGGGCTATGCTGAGTCTGATTGACGGGAAAGGCCCAATACGTTTCGTGTTGGCTCTTTTGGCGTTTTTCAGATTCACTGCAATCGCTCCGACTCGTGCGGTGCTGGACAGATGGAGAGGCGTCAACAAACAAACAGCGATGAAGCATCTCTTGAGTTTCAAGAAAGAACTAGGAACTCTGACCAGTGCCATCAACCGCCGGAGCACAAAACAAAAGAAAAGAGGAGGCACAGCGGGCTTTACTATCTTGCTTGGGCTGATCGCTTGTGCTGGAGCTGTGACCCTCTCNAACTTCCAGGGCAAAGTGATGATGACAGTCAATGCAACCGATGTTACTGACGTGATTACCATCCCAACAGCTGCTGGGAAAAACCTGTGCACTGTGAGGGCTATGGACGTGGGATACCTTTGTGAGGATACTATCACTTATGAATGTCCGGTCCTAGCTGCTGGAAATGACCCTGAAGACATTGACTGCTGGTGCACGAAATCATCTGTTTACGTGCGCTATGGAAGATGCACAAAAACTCGCCATTCCCGTCGAAGCAGAAGGTCTCTGACTGTCCAGACACATGGAGAAAGCACACTGGCCAACAAGAAAGGAGCTTGGTTGGACAGCACAAAAGCCACGAGGTATCTGGTGAAGACAGAATCATGGATACTGAGAAACCCGGGCTACGCCCTCGTTGCAGCGATCATTGGATGGATGCTAGGAAGCAACACAATGCAACGCGTCGTGTTTGCCATCCTATTGCTCCTGGTGGCACCAGCATACAGCTTCAATTGCTTGGGAATGAGNAACAGAGACTTCCTGGAGGGAGTGTCTGGAGCTACATGGGTTGATCTGGTACTGGAAGGCGATAGTTGTGTGACCATAATGTCAAAGGACAAGCCAACCATTGATGTTAAAATGATGAACATGGAAGCAACCAACCTCGCGGATGTGCGCAGCTACTGTTACCTAGCTTCGGTCAGTGACTTGTCAACGAGAGCCGNGTGTCCAACCATGGGTGAAGCCCACAACGAGAAAAGAGCTGACCCCGCCTTCGTTTGCAAGCAAGGCGTTGTGGACAGAGGATGGGGAAATGGCTGCGGACTGTTTGGAAAGGGAAGCATTGACACATGCGCGAAGTTTGCCTGTACAACCAAAGCAACTGGATGGATCATCCAGAAGGAGAACATCAAGTATGAGGTCGCCATATTTGTGCATGGCCCGACGACTGTTGAATCTCATGGCAATTATTCAACACAGACGGGGGCCACCCAGGCTGGAAGATTCAGTATAACTCCATCGGCGCCATCTTACACGCTAAAGTTGGGTGAGTATGGTGAGGTCACGGTTGACTGTGAGCCACGGTCAGGAATAGACACTAGCGCCTATTACGTTATGTCAGTTGGTGCGAAGTCCTTCCTGGTTCACCGAGAATGGTTTATGGATCTGAACCTGCCATGGAGCAGTGCTGGAAGCACCACGTGGAGGAATCGGGAAACACTGATGGAGTTTGAAGAACCTCATGCCACCAAACAATCTGTTGTGGCTCTAGGGTCGCAGGAAGGTGCATTGCACCAAGCTCTGGCCGGAGCGATTCCTGTTGAGTTCTCAAGCAATACTGTGAAGTTGACATCAGGACATCTGAAGTGNAGGGTGAAGATGGAGAAGTTGCAGCTTAAGGGAACAACATATGGAGTATGTTCAAAAGCGTTTAAATTCGCTGGGACTCCCGCTGACACTGGCCATGGAACGGTGGTGTTGGAACTGCAATACACCGGAACAGACGGTCCCTGCAAAGTGCCCATTTCTTCCGTAGCTTCTCTGAATGACCTCACACCTGTTGGAAGACTGGTGACNGTGAATCCATTTGTGTCTGTGGCCACAGCCAACTCGAAGGTCTTGATTGAACTCGAACCCCCGTTTGGTGACTCTTACATCGTGGTGGGAAGAGGAGAACAGCAGATAAACCACCACTGGCACAAATCTGGGAGCAGCATCGGAAAGGCCTTTACCACTACACTCAGAGGAGCTCAACGGCTCGCAGCTCTTGGAGACACTGCTTGGGATTTTGGGTCAGTTGGAGGGGTTTTCACCTCAGTGGGGAAAGCCATACACCAAGTCTTTGGAGGAGCTTTTAGATCACTCTTTGGAGGGATGTCCTGGATCACACAGGGACTTTTAGGAGCCCTTCTGTTGTGGATGGGAATCAATGCCCGTGACAGGTCAATTGCCATGACGTTTCTTGCGGTTGGAGGAGTTTTGCTCTTCCTTTCGGTCAACGTCCATGCTGACACAGGCTGTGCCATTGATATTGGCAGGCAAGAGCTCCGGTGTGGAAGTGGAGTGTTTATCCACAACGATGTGGAAGCCTGGATGGATCGTTACAAGTTCTACCCGGAGACACCACAAGGCCTAGCAAGAATCATTCAGAAAGCACATGCAGAAGGAGTCTGCGGCTTGCGTTCCGTTTCCAGACTCGAGCACCAAATGTGGGAAGCTATTAAGGATGAGCTGAACACCCTGTTGAAAGAGAATGGAGTCGACTTGAGTGTCGTGGTGGAAAAACAAAATGGGATGTATAAAGCAGCACCAAAACGTTTGGCTGCCACCACCGAAAAACTGGAGATGGGTTGGAAGGCTTGGGGCAAGAGCATCATCTTTGCTCCAGAACTAGCTAACAACACCTTTGTCATCGACGGTCCTGAGACTGAGGAATGCCCAACGTCCAACCGAGCATGGAACAGTATGGAGGTAGAAGATTTTGGATTTGGATTGACAAGCACTCGCATGTTCCTGAGGATTCGGGAAACGAACACAACNGAATGCGACTCGAAGATCATAGGAACCGCCGTCAAGAACAACATGGCTGTGCATAGTGATCTGTCGTACTGGATAGAGAGCGGACTCAACGACACCTGGAAGCTTGAGAGGGCGGTTCTAGGAGAAGTCAAATCATGCACCTGGCCAGAAACCCACACTTTGTGGGGTGATGGAGTTCTGGAAAGTGATCTCATCATACCCATCACCTTGGCAGGACCCAGAAGCAATCATAACAGGAGACCAGGGTACAAAACTCAGAACCAAGGTCCATGGGATGAGGGGCGTGTCGAGATTGACTTTGACTATTGCCCAGGAACAACAGTAACTATAAGTGANAGTTGCGGACACCGTGGACCTGCGGCACGCACAACCACTGAGAGTGGGAAGCTCATTACAGACTGGTGCTGCAGAAGCTGCACCCTCCCTCCACTGCGCTTCCAGACTGAAAATGGCTGTTGGTACGGAATGGAAATTCGACCTACGCGGCACGACGAAAAGACCCTCGTGCAATCGAGAGTGAATGCATACAACGCCGACATGATTGATCCTTTTCAGTTGGGCCTTCTGGTCGTGTTCTTGGCCACCCAGGAGGTCCTTCGCAAGAGGTGGACGGCCAAGATCAGCATTCCAGCTATCATGCTTGCACTCCTAGTCCTAGTGTTTGGGGGCATTACGTACACTGATGTCCTGCGATATGTCATTCTCGTCGGCGCCGCGTTTGCTGAAGCAAACTCAGGAGGAGACGTTGTGCACTTGGCACTCATGGCCACATTCAAGATTCAACCAGTCTTTCTAGTGGCTTCCTTTTTGAAGGCAAGGTGGACCAACCAAGAGAGTATTTTGCTCATGCTTGCAGCTGCTTTCTTTCAAATGGCTTACTATGACGCCAAGAATGTTTTGTCATGGGAAGTGCCTGACGTTTTGAACTCCCTCTCCGTCGCGTGGATGATTCTCAGAGCTATAAGTTTCACCAACACNTCAAATGTGGTGGTGCCGCTGCTGGCCCTTCTGACACCTGGACTAAAATGCCTAAACCTTGATGTGTACAGAATTTTGCTACTCATGGTTGGAGTTGGAAGCCTCATCAAAGAAAAAAGGAGCTCTGCAGCAAAAAAGAAAGGGGCTTGCCTCATCTGCCTAGCGCTGGCGTCTACAGGAGCGTTCAATCCAATGATACTTGCAGCTGGGCTGATGGCTTGCGACCCCAACCGCAAGCGGGGCTGGCCTGCCACAGAAGTGATGACTGCAGTTGGACTCATGTTTGCCATCGTTGGGGGTCTGGCAGAACTTGACATAGACTCTATGGCTATCCCCATGACCATTGCCGGACTCATGTTCGTGGCATTTGTCATCTCTGGAAAGTCAACAGACATGTGGATTGAGAGGACGGCTGATATTACTTGGGAGAGTGACGCTGAAATCACAGGCTCTAGTGAAAGAGTAGATGTTAGGCTGGATGATGATGGAAATTTTCAATTGATAAATGACCCTGGGGCGCCATGGAAAATTTGGATGCTTAGGATGGCCTGCCTGGCAATAAGTGCCTACACACCTTGGGCGATTCTTCCCTCGGTCATTGGATTCTGGATAACCCTTCAGTACACAAAGAGAGGAGGTGTCCTTTGGGACACACCATCACCCAGGGAGTACAAGAAGGGTGATACCACCACTGGCGTTTACAGAATCATGACTCGAGGTTTGCTTGGCAGTTACCAAGCTGGAGCCGGAGTGATGGTAGAGGGAGTGTTCCACACACTATGGCACACTACTAAGGGAGCTGCTCTCATGAGTGGTGAAGGACGTTTGGATCCCTATTGGGGGAGCGTGAAAGAAGACCGGCTTTGCTATGGGGGGCCATGGAAACTCCAACATAAATGGAATGGACATGATGAGGTCCAAATGATTGTTGTGGAGCCAGGAAAAAATGTGAAAAACGTCCAGACTAAGCCCGGAGTGTTTAAGACACCAGAAGGAGAAATTGGGGCAGTTACGCTAGACTATCCCACCGGAACGTCAGGTTCCCCCATTGTGGATAAAAATGGAGATGTGATTGGATTGTATGGGAACGGCGTCATCATGCCTAATGGTTCATACATAAGCGCCATTGTGCAAGGAGAGAGAATGGAAGAACCGGCACCAGCTGGCTTCGAACCTGAAATGTTGAGGAAGAAACAGATCACTGTCCTTGATCTGCACCCCGGAGCAGGAAAGACGCGCAAGATACTTCCCCAAATCATCAAGGAGGCCATCAACAAAAGANTGAGGACGGCTGTACTGGCACCCACCAGGGTCGTTGCTGCTGAGATGTCTGAGGCCCTGAGAGGACTTCCCATCCGGTACCAAACCTCAGCAGTGCACAGAGAGCACAGTGGAAATGAGATCGTTGATGTCATGTGCCATGCCACTCTCACACACAGGCTGATGTCTCCACACAGAGTCCCCAATTACAATCTGTTCATAATGGATGAAGCCCATTTCACGGATCCAGCGAGCATCGCAGCCAGAGGATACATAGCAACCAAGGTTGAATTGGGCGAAGCCGCCGCGATTTTCATGACGGCAACGCCACCCGGGACTTCTGACCCCTTTCCAGAGTCCAATGCTCCTATCTCGGACATGCAAACAGAGATCCCAGACAGAGCCTGGAACGCTGGATATGAATGGATAACTGAGTATGTTGGAAAGACCGTTTGGTTTGTTCCAAGTGTGAAAATGGGAAATGAAATTGCTCTCTGTCTGCAACGGGCGGGGAAGAAGGTTATCCAGCTGAACAGAAAGTCCTATGAGACAGAGTACCCCAAGTGCAAGAACGATGATTGGGATTTTGTCATCACCACAGACATATCAGAAATGGGAGCAAACTTCAAGGCAAGCAGAGTGATCGACAGCCGCAAAAGCGTGAAACCCACCATCATTGAGGAAGGTGATGGAAGAGTCATCCTGGGGGAACCCTCAGCCATCACGGCTGCCAGCGCTGCTCAGCGGAGAGGACGCATAGGAAGAAACCCATCACAAGTTGGTGATGAGTATTGCTATGGAGGGCACACAAATGAGGATGATTCCAACTTTGCCCACTGGACAGAGGCTCGCATCATGCTAGACAACATCAACATGCCGAATGGTCTGGTGGCCCAACTATATCAGCCTGAGCGCGAGAAGGTGTACACCATGGACGGGGAATATAGGCTCAGAGGGGAAGAACGGAAGAACTTCCTTGAATTCCTGAGAACAGCTGATTTACCAGTCTGGCTCGCTTACAAAGTGGCAGCAGCAGGAATATCATACCATGACCGGAAGTGGTGCTTTGATGGACCTCGAACCAACACGATTCTTGAAGACAACAATGAAGTTGAAGTCATCACGAAGTTGGGTGAGAGAAAGATCTTAAGACCCAGGTGGGCGGATGCCAGAGTGTACTCAGACCACCAAGCTCTAAAGTCCTTCAAAGATTTTGCATCAGGGAAACGATCACAAATCGGGCTCGTTGAGGTGCTCGGGAGAATGCCTGAGCACTTCATGGGGAAAACTTGGGAGGCGTTGGACACGATGTATGTGGTGGCAACCGCTGAAAAAGGAGGCCGAGCTCACAGGATGGCTCTTGAGGAGCTACCGGACGCCCTTCAGACAATAGCTTTGATTGCACTATTGAGTGTGATGTCCTTAGGTGTGTTTTTTCTACTCATGCAAAGGAAAGGCATTGGTAAGATTGGCTTGGGAGGAGTGATCTTAGGAGCTGCCACATTCTTCTGCTGGATGGCTGAAGTCCCAGGAACGAAAATAGCAGGCATGCTCCTGCTCTCCCTGCTGCTCATGATCGTTTTGATCCCGGAGCCGGAAAAGCAGCGCTCACAGACTGACAACCAGCTTGCCGTGTTCTTGATTTGTGTGCTCACACTGGTCAGCGCCGTGGCTGCCAATGAAATGGGTTGGCTGGACAAGACCAAGAATGACATCAGCAGCCTGTTGGGACACAAGCCAGAAACTAGAGAGACGACCCTGGGAGTTGAGAACTTCTTGCTTGATCTGCGGCCTGCTACAGCATGGTCGCTCTATGCCGTAACGACAGCCGTTCTTACCCCTTTGCTGAAACATCTAATCACGTCAGACTACATCAACACTTCGCTGACCTCAATAAACGTCCAAGCCAGTGCGTTGTTCACCTTGGCCAGAGGCTTCCCTTTTGTGGACGTTGGTGTGTCAGCTCTCTTGCTGGCGGCCGGGTGCTGGGGCCAAGTGACCCTGACTGTGACTGTGACTGCAGCTGCCCTGCTCTTTTGCCACTATGCTTATATGGTACCAGGCTGGCAAGCGGAAGCCATGCGATCCGCCCAGCGGCGGACAGCTGCTGGCATCATGAAAAATGCAGTGGTGGATGGGATCGTGGCTACCGATGTACCTGAACTTGAGCGAACAACTCCAGTCATGCAGAAAAANGTTGGACAGATCATGCTGATCTTGGTGTCAATGGCCGCGGTTGTCGTCAATCCATCAGTGAGAACTGTCAGAGAGGCTGGAATTCTGACTACAGCAGCAGCAGTCACCTTATGGGAGAATGGTGCTAGTTCAGTGTGGAATGCAACGACAGCTATTGGGCTTTGTCACATCATGCGAGGAGGATGGCTCTCGTGTCTCTCCATCACGTGGACTCTCATCAAAAACATGGAAAAACCAGGCCTCAAGAGGGGTGGAGCCAAGGGACGCACGCTAGGGGAAGTTTGGAAGGAGAGACTCAACCACATGACGAAGGAAGAATTTACCAGATACAGAAAAGAAGCCATCACTGAAGTCGACNGCTCCGCGGCAAAACATGCCAGGAGAGAGGGAAACATCACTGGAGGCCATCCAGTCTCACGGGGAACCGCGAAATTACGGTGGTTGGTGGAAAGGCGTTTCCTCGAGCCAGTGGGAAAGGTTGTGGATCTCGGATGTGGCAGAGGCGGCTGGTGTTATTACATGGCTACCCAGAAGAGGGTACAGGAAGTGAAAGGGTACACGAAAGGAGGACCTGGCCATGAAGAGCCACAACTGGTGCAGAGCTATGGTTGGAATATTGTTACCATGAAGAGCGGAGTCGACGTCTTCTACAGACCATCAGAAGCGAGCGACACACTGCTCTGTGACATTGGAGAGTCATCGTCAAGTGCCGAGGTAGAAGAACACCGCACCGTCCGTGTCTTGGAGATGGTGGAAGACTGGCTGCACAGAGGACCTAAGGAATTCTGCATCAAAGTGCTATGCCCTTACATGCCCAGAGTGATTGAGAAGATGGAAACGCTCCAAAGGCGATATGGAGGTGGCCTTGTGAGAAACCCCCTTTCACGCAACTCTACCCATGAGATGTACTGGGTGAGCCACGCTTCAGGCAACATTGTCCACTCCGTGAACATGACAAGCCAGGTGCTTCTGGGGAGGATGGAAAAGAAAACATGGAAGGGACCCCAGTTTGAGGAAGATGTNAACTTGGGAAGTGGAACNNGGGCAGTAGGGAAGCCTCTCCTCAATTCTGATACTAGCAAGATCAAGAGCCGAATTGAGAGGCTGAAGAAAGAATACAGCTCCACATGGCACCAGGATGCGAATCACCCCTACAGGACCTGGAACTACCACGGAAGCTATGAAGTGAAACCAACCGGCTCAGCCAGCTCCCTTGTGAATGGGGTAGTTAGATTACTCTCAAAACCATGGGACACTATCACCAATGTGACCACGATGGCCATGACAGACACCACTCCTTTCGGTCAACAACGAGTGTTCAAGGAAAAGGTGGATACAAAGGCTCCAGAGCCTCCAGAAGGGGTCAAATACGTCCTCAATGAGACCACGAACTGGCTGTGGGCTTTTCTAGCCCGCGATAAGAAACCCAGGATGTGTTCCCGGGAGGAATTCATTGGAAAAGTCAACAGTAATGCCGCCCTGGGAGCGATGTTTGAAGAACAGAACCAATGGAAGAACGCCCGGGAAGCCGTGGAGGATCCAAAGTTTTGGGAGATGGTGGATGAGGAGCGTGAGGCGCATCTCCGTGGAGAATGCAACACCTGCATCTACAACATGATGGGAAAGAGAGAGAAGAAGCCTGGAGAGTTCGGCAAAGCTAAAGGCAGCAGAGCCATTTGGTTCATGTGGCTAGGGGCCCGCTTCCTGGAGTTTGAAGCTCTCGGATTCCTCAATGAAGACCACTGGCTGGGTAGGAAGAACTCAGGAGGAGGAGTTGAAGGCTTAGGACTGCAGAAGCTTGGGTACATCTTGAAGGAAGTCGGAACAAAGCCTGGAGGAAAGATCTATGCCGATGATACCGCAGGCTGGGACACACGCATCACCAAAGCTGACCTCGAGAACGAAGCGAAGGTTCTTGAACTGCTGGACGGAGAACACCGACGCCTAGCGCGGTCCATCATTGAGCTCACATACCGACACAAAGTCGTGAAAGTGATGAGGCCAGCGGCCGACGGGAAAACTGTGATGGATGTCATCTCCAGAGAGGATCAGAGAGGAAGCGGGCAGGTAGTGACTTACGCCCTGAACACCTTCACTAATCTAGCAGTTCAACTGGTCAGAATGATGGAGGGGGAGGGGGTCATTGGACCTGACGATGTTGAAAAACTGGGAAAAGGAAAAGGCCCTAAGGTCAGAACCTGGCTGTTTGAGAATGGNGAGGAGCGTCTCAGTCGCATGGCCGTCAGCGGTGATGACTGCGTGGTGAAACCTTTGGACGACCGCTTCGCCACATCACTACACTTCCTAAATGCCATGTCAAAGGTCCGCAAGGACATCCAGGAATGGAAACCCTCGACAGGGTGGTATGACTGGCAGCAGGTCCCATTCTGTTCAAACCATTTCACGGAACTGATCATGAAGGATGGCAGGACGTTGGTGGTCCCGTGTCGTGGACAAGACGAGTTGATTGGACGGGCCAGAATCTCTCCAGGGGCTGGATGGAATGTGCGCGACACCGCCTGCCTGGCGAAGTCATACGCGCAGATGTGGCTGTTGCTTTATTTTCACCGTAGAGACCTGAGATTGATGGCTAACGCCATCTGTTCCGCTGTGCCTGTCAACTGGGTTCCCACAGGGCGTACCACCTGGTCGATCCACGCAAAAGGAGAATGGATGACGACAGAAGACATGCTCGCAGTCTGGAACAGAGTGTGGATTGAGGAGAATGAGTGGATGGAAGACAAAACACCAGTTGAGAGGTGGAGTGATGTTCCATACTCTGGAAAGAGAGAAGACATTTGGTGTGGCAGTTTGATTGGCACACGAACCCGCGCTACTTGGGCTGAAAATATCCACGTGGCAATCAATCAGGTCCGTTCGGTGATTGGAGAAGAGAAGTATGTGGATTACATGAGCTCTCTGAGGAGGTATGAAGACACCATTGTAGTTGAGGACACTGTTTTGTAA
		</sequence>
		<sequence>
			<taxon idref="ED-I-130_23|2023|Germany"/>
			CGGGCTGTCAATATGCTAAAACGCGGTATGCCCCGCGGATTGTCCTTGATAGGACTGAAGAGGGCTATGCTGAGTCTGATTGACGGGAAAGGCCCAATACGTTTCGTGTTGGCTCTTTTGGCGTTTTTCAGATTCACTGCAATCGCTCCGACTCGTGCGGTGCTGGACAGATGGAGAGGCGTCAACAAACAAACAGCGATGAAGCATCTCTTGAGTTTCAAGAAAGAATTAGGAACTCTGACCAGTGCCATCAACCGCCGGAGCACAAAACAAAAGAAAAGAGGAGGCACAGTGGGCTTTACTATCTTGCTTGGGCTGATCGCTTGTGCTGGAGCTGTGACCCTCTCNAACTTCCAGGGCAAAGTGATGATGACAGTCAATGCAACCGATGTTACTGACGTGATTACCATCCCAACAGCTGCTGGGAAAAACCTGTGCATTGTGAGGGCTATGGACGTGGGATACCTTTGTGAGGATACTATCACTTATGAATGTCCGGTCCTAGCTGCTGGAAATGACCCTGAAGACATTGACTGCTGGTGCACGAAATCATCTGTTTACGTGCGCTATGGAAGATGCACAAAAACTCGCCATTCCCGTCGAAGCAGAAGGTCTCTGACTGTCCAGACACATGGAGAAAGCACACTGGCCAACAAGAAAGGAGCTTGGTTGGACAGCACAAAAGCCACGAGGTATCTGGTGAAGACAGAATCATGGATACTGAGAAACCCGGGCTACGCCCTCGTTGCAGCGATCATTGGATGGATGCTAGGAAGCAACACAATGCAACGCGTCGTGTTTGCCATCCTATTGCTCCTGGTGGCACCAGCATACAGCTTCAATTGCTTGGGAATGAGTAACAGAGACTTCCTGGAGGGAGTGTCTGGAGCTACATGGGTTGATCTGGTACTGGAAGGCGATAGTTGTGTGACCATAATGTCAAAGGACAAGCCAACCATTGATGTTAAAATGATGAACATGGAAGCAACCAACCTCGCGGATGTGCGCAGCTACTGTTACCTAGCTTCGGTCAGTGATTTGTCAACGAGAGCCGNGTGTCCAACCATGGGTGAAGCCCACAACGAGAAAAGAGCTGACCCCGCCTTCGTTTGCAAGCAAGGCGTTGTGGACAGAGGATGGGGAAATGGCTGCGGACTGTTTGGAAAGGGAAGCATTGACACATGCGCGAAGTTTGCCTGTACAACCAAAGCAACTGGATGGATCATCCAGAAGGAGAACATCAAGTATGAGGTCGCCATATTTGTGCATGGCCCGACGACTGTTGAATCTCATGGCAATTATTCAACACAGNTNGGGGCCACCCAGGCTGGAAGATTCAGTATAACTCCATCGGCGCCATCTTACACGCTAAAGTTGGGTGAGTATGGTGAGGTCACGGTTGACTGTGAGCCACGGTCAGGAATAGACGCTAGCGCCTATTACGTTATGTCAGTTGGTGCGAAGTCCTTCCTGGTTCACCGAGAATGGTTTATGGATCTGAACCTGCCATGGAGCAGTGCTGGAAGCACCACGTGGAGGAATCGGGAAACACTGATGGAGTTTGAAGAACCTCATGCCACCAAACAATCTGTTGTGGCTCTAGGGTCGCAGGAAGGTGCATTGCACCAAGCTCTGGCCGGAGCGATTCCTGTTGAGTTCTCAAGCAATACTGTGAAGTTGACATCAGGACATCTGAAGTGNAGGGTGAAGATGGAGAAGTTGCAGCTTAAGGGAACAACATATGGAGTATGTTCAAAAGCGTTTAAATTCGCTGGGACTCCCGCTGACACTGGCCATGGAACGGTGGTGTTGGAACTGCAATACACCGGAACAGACGGTCCCTGCAAAGTGCCCATTTCTTCCGTAGCTTCTCTGAATGACCTCACACCTGTTGGAAGACTGGTGACCGTGAATCCATTTGTGTCTGTNGCCACAGCCAACTCGAAGGTCTTGATTGAACTCGAACCCCCGTTTGGTGACTCTTACATCGTGGTGGGAAGAGGAGAACAGCAGATAAACCACCACTGGCACAAATCTGGGAGCAGCATCGGAAAGGCCTTTACCACTACACTCAGAGGAGCTCAACGACTCGCAGCTCTTGGAGACACTGCTTGGGATTTTGGGTCAGTTGGAGGGGTTTTCACCTCAGTGGGGAAAGCCATTCACCAAGTCTTTGGAGGAGCTTTTAGATCACTCTTTGGAGGGATGTCCTGGATCACACAGGGACTTTTAGGAGCCCTTCTGTTGTGGATGGGAATCAATGCCCGTGACAGGTCAATTGCCATGACGTTTCTTGCGGTTGGAGGAGTTTTGCTCTTCCTTTCGGTCAACGTCCATGCTGACACAGGCTGTGCCATTGATATTGGCAGGCAAGAGCTCCGGTGTGGAAGTGGAGTGTTTATCCACAACGATGTGGAAGCCTGGATGGATCGTTACAAGTTCTACCCGGAGACACCACAAGGCCTAGCAAGAATCATTCAGAAAGCACATGCAGAAGGAGTCTGCGGCTTGCGTTCCGTTTCCAGACTCGAGCACCAAATGTGGGAAGCTATTAAGGATGAGCTGAACACCCTGTTGAAAGAGAATGGAGTCGACTTGAGTGTCGTGGTGGAAAAACAAAATGGGATGTATAAAGCAGCACCAAAACGTTTGGCTGCCACCACCGAAAAACTGGAGATGGGTTGGAAGGCTTGGGGCAAGAGCATCATCTTTGCTCCAGAACTAGCTAACAACACCTTTGTCATCGACGGTCCTGAGACTGAGGAATGCCCAACGGCCAACCGAGCATGGAACAGTATGGAGGTAGAAGACTTTGGATTTGGATTGACAAGCACTCGCATGTTCCTGAGGATTCGGGAAACGAACACAACNGAATGCGACTCGAAGATCATAGGAACCGCCGTCAAGAACAACATGGCTGTGCATAGTGATCTGTCGTACTGGATAGAGAGCGGACTCAACGACACCTGGAAGCTTGAGAGGGCGGTTCTAGGAGAAGTCAAATCATGCACCTGGCCAGAAACCCACACTTTGTGGGGTGATGGAGTTCTGGAAAGTGATCTCATCATACCCATCACCTTGGCAGGACCCAGAAGCAATCATAACAGGAGACCAGGGTACAAAACTCAGAACCAAGGTCCATGGGATGAGGGGCGTGTCGAGATTGACTTTGACTATTGCCCAGGAACAACAGTAACTATAAGTGANAGTTGCGGACACCGTGGACCTGCGGCACGCACAACCACTGAGAGTGGGAAGCTCATTACAGACTGGTGCTGCAGAAGCTGCACCCTCCCTCCACTGCGCTTCCAGACTGAAAATGGCTGTTGGTACGGAATGGAAATTCGACCCACGCGGCACGACGAAAAGACCCTCGTGCAATCGAGAGTGAATGCATACAACGCCGACATGATTGATCCTTTTCAGTTGGGCCTTCTGGTCGTGTTCTTGGCCACCCAGGAGGTCCTTCGCAAGAGGTGGACGGCCAAGATCAGCATTCCAGCTATNATGCTTGCACTCCTAGTCCTAGTGTTTGGGGGTATTACGTACACTGATGTCCTGCGATATGTCATTCTCGTCGGCGCCGCGTTTGCTGAAGCAAACTCAGGAGGAGACGTTGTGCACTTGGCACTCATGGCCACATTCAAGATTCAACCAGTCTTTCTGGTGGCTTCCTTTTTGAAGGCAAGGTGGACCAACCAAGAGAGTATTTTGCTCATGCTTGCAGCTGCTTTCTTTCAAATGGCTTACTATGATGCCAAGAATGTTTTGTCATGGGAAGTGCCTGACGTTTTGAACTCTCTCTCCGTCGCGTGGATGATTCTCAGAGCTATAAGCTTCACCAACACNTCAAATGTGGTGGTGCCGCTGCTGGCCCTTCTGACACCTGGACTAAAATGCCTAAACCTTGATGTGTACAGAATTTTGCTACTCATGGTTGGAGTTGGAAGCCTCATCAAAGAAAAAAGGAGCTCTGCAGCAAAAAAGAAAGGGGCTTGCCTCATCTGCCTAGCGCTGGCGTCTACAGGAGCGTTCAATCCAATGATACTTGCAGCTGGGCTGATGGCTTGCGACCCCAACCGCAAGCGGGGCTGGCCTGCCACAGAAGTGATGACTGCAGTTGGACTCATGTTTGCCATCGTTGGGGGTCTGGCAGAACTTGACATAGACTCTATGGCTATCCCCATGACCATTGCCGGACTCATGTTCGTGGCATTTGTCATCTCTGGAAAGTCAACAGACATGTGGATTGAGAGGACGGCTGATATTACTTGGGAGAGTGACGCTGAAATCACAGGCTCTAGTGAAAGAGTAGATGTTAGGCTGGATGATGATGGAAATTTTCAATTGATAAATGACCCNGGGGCGCCATGGAAAATTTGGATGCTTAGGATGGCCTGCCTGGCAATAAGTGCCTACACACCTTGGGCAATTCTTCCCTCGGTCATTGGATTCTGGATAACCCTTCAGTACACAAAGAGAGGAGGTGTCCTTTGGGACACACCATCACCCAGGGAGTACAAGAAGGGTGATACCACCACTGGCGTTTACAGAATCATGACTCGAGGTTTGCTTGGCAGTTACCAAGCTGGAGCCGGAGTGATGGTAGAGGGAGTGTTCCACACACTATGGCACACCACTAAGGGAGCTGCTCTCATGAGTGGTGAAGGACGTCTGGATCCCTATTGGGGGAGCGTGAAAGAAGACCGGCTTTGCTATGGGGGGCCATGGAAACTCCAACATAAATGGAATGGACATGATGAGGTCCAAATGATTGTTGTGGAGCCAGGAAAAAATGTGAAAAACGTCCAGACTAAGCCCGGAGTGTTTAAGACACCAGAAGGAGAAATTGGGGCAGTTACGCTAGACTATCCCACTGGAACGTCAGGTTCCCCCATTGTGGATAAAAATGGAGATGTGATTGGATTGTATGGGAACGGCGTCATCATGCCTAATGGTTCATACATAAGCGCCATTGTGCAAGGAGAGAGAATGGAAGAACCGGCACCAGCTGGCTTCGAACCTGAAATGTTGAGGAAGAAACAGATCACTGTCCTTGATCTGCACCCCGGAGCAGGAAAGACGCGCAAGATACTTCCCCAAATCATCAAGGAGGCCATCAACAAAAGANTGAGGANGGCTGNACTGGCACCCACCAGGGTCGTTGCTGCTGAGATGTCTGAGGCCCTGAGAGGACTTCCCATCCGGTACCAAACCTCAGCAGTGCACAGAGAGCACAGTGGAAATGAGATCGTTGATGTCATGTGCCATGCCACTCTCACACACAGGCTGATGTCTCCACACAGAGTCCCCAATTACAATCTGTTCATAATGGATGAAGCCCATTTCACGGATCCAGCGAGCATCGCAGCCAGAGGATACATAGCAACCAAGGTTGAATTGGGCGAAGCCGCCGCGATTTTCATGACGGCAACGCCACCCGGGACTTCTGACCCCTTTCCAGAGTCCAATGCTCCTATCTCGGACATGCAAACAGAGATCCCAGACAGAGCCTGGAACACTGGATATGAATGGATAACTGAGTATGTTGGAAAGACCGTTTGGTTTGTTCCAAGTGTGAAAATGGGAAATGAAATTGCCCTCTGTCTGCAACGGGCGGGGAAGAAGGTTGTCCAGCTGAACAGAAAGTCCTATGAGACAGAGTACCCCAAGTGCAAGAACGATGATTGGGATTTTGTCATCACCACAGACATATCAGAAATGGGAGCAAACTTCAAGGCAAGCAGAGTGATCGACAGCCGCAAAAGCGTGAAACCCACCATCATTGAGGAAGGTGATGGAAGAGTCATCCTGGGGGAACCCTCAGCCATCACGGCTGCCAGCGCTGCTCAGCGGAGAGGACGCATAGGAAGAAACCCATCACAAGTTGGTGATGAGTATTGCTATGGAGGGCACACAAATGAGGATGATTCCAACTTTGCCCACTGGACAGAGGCTCGCATCATGCTAGACAACATCAACATGCCGAATGGTCTGGTGGCCCAACTATATCAGCCTGAGCGCGAGAAGGTGTACACCATGGACGGGGAATATAGGCTCAGAGGGGAAGAACGGAAGAACTTCCTTGAATTCCTGAGAACAGCTGATTTACCAGTCTGGCTCGCTTACAAAGTGGCAGCAGCAGGAATATCATACCATGACCGGAAGTGGTGCTTTGATGGACCTCGAACCAACACGATTCTTGAAGACAACAATGAAGTTGAAGTCATCACGAAGTTGGGTGAGAGAAAGATCTTAAGACCCAGGTGGGCGGATGCCAGAGTGTACTCAGACCACCAAGCTCTAAAGTCCTTCAAAGATTTTGCATCAGGGAAACGATCACAAATCGGGCTCGTTGAGGTGCTCGGGAGAATGCCTGAGCACTTCATGGGGAAAACTTGGGAGGCGTTGGACACGATGTATGTGGTGGCAACCGCTGAAAAAGGAGGCCGAGCTCACAGGATGGCTCTTGAGGAGCTACCGGACGCCCTTCAGACAATAGCTTTGATTGCACTATTGAGTGTGATGTCCTTAGGTGTGTTTTTTCTACTCATGCAAAGGAAAGGCATTGGTAAGATTGGCTTGGGAGGAGTGATCTTAGGAGCTGCCACATTCTTCTGCTGGATGGCTGAAGTCCCAGGAACGAAAATAGCAGGCATGCTCCTGCTTTCCCTGCTGCTCATGATCGTTTTGATTCCGGAGCCGGAAAAGCAGCGCTCACAGACTGACAACCAGCTTGCCGTGTTCTTGATTTGTGTGCTCACACTGGTCAGCGCCGTGGCTGCCAATGAAATGGGTTGGCTGGACAAGACCAAGAATGACATCAGCAGCCTGTTGGGACACAAGCCAGAAACTAGAGAGACGACCCTGGGAGTTGAGAACTTCTTGCTTGATCTGCGGCCTGCTACAGCATGGTCGCTCTATGCCGTAACGACAGCCGTTCTTACCCCTTTGCTGAAACATCTAATCACGTCAGATTACATCAACACTTCGCTGACCTCAATAAACGTCCAAGCCAGTGCGTTGTTCACCTTGGCCAGAGGCTTCCCTTTTGTGGACGTTGGTGTGTCAGCTCTCTTGCTGGCGGCCGGGTGCTGGGGCCAAGTGACCCTGACTGTGACTGTGACTGCAGCTGCCCTGCTCTTTTGCCACTATGCTTACATGGTACCAGGCTGGCAAGCGGAAGCCATGCGATCCGCCCAGCGGCGGACAGCTGCTGGCATCATGAAAAATGCAGTGGTGGATGGGATCGTGGCTACCGATGTACCTGAACTTGAGCGAACAACTCCAGTCATGCAGAAAAANGTTGGACAGATCATGCTGATCTTGGTGTCAATGGCCGCGGTTGTCGTCAATCCATCAGTGAGAACTGTCAGAGAGGCTGGAATTCTGACTACAGCAGCAGCAGTCACCTTATGGGAGAATGGTGCTAGTTCAGTGTGGAATGCAACGACAGCTATTGGGCTTTGTCACATCATGCGAGGAGGATGGCTCTCGTGTCTCTCCATCACGTGGACTCTCATCAAAAACATGGAAAAACCAGGCCTCAAGAGGGGTGGAGCCAAGGGACGCACGCTAGGGGAAGTTTGGAAGGAGAGACTCAACCACATGACGAAGGAAGAATTTACCAGATACAGAAAAGAAGCCATCACTGAAGTCGACNGCTCCGCGGCAAAACATGCCAGGAGAGAGGGAAACATCACTGGAGGCCATCCAGTCTCACGGGGAACCGCGAAATTACGGTGGTTGGTGGAAAGGCGTTTCCTCGAGCCAGTGGGAAAGGTTGTGGATCTCGGATGTGGTAGAGGCGGCTGGTGTTATTACATGGCTACCCAGAAGAGGGTACAGGAAGTGAAAGGGTACACGAAAGGAGGACCTGGCCATGAAGAGCCACAACTGGTGCAGAGCTATGGTTGGAATATTGTTACCATGAAGAGCGGAGTCGACGTCTTCTACAGACCATCAGAAGCGAGCGACACACTGCTCTGTGACATTGGAGAGTCATCGTCAAGTGCCGAGGTAGAAGAACACCGCACCGTCCGTGTCTTGGAGATGGTGGAAGACTGGCTGCACAGAGGACCTAAGGAATTCTGCATCAAAGTGCTATGCCCTTACATGCCCAGAGTGATTGAGAAGATGGAAACACTCCAAAGGCGATATGGAGGTGGCCTTGTGAGAAACCCCCTTTCACGCAACTCTACCCATGAGATGTACTGGGTGAGCCGCGCTTCAGGCAACATTGTCCACTCCGTGAACATGACAAGCCAGGTGCTTCTGGGGAGGATGGAAAAGAAAACATGGAAGGGACCCCAGTTTGAGGAAGATGTNAACTTGGGAAGTGGAACNNGGGCAGTAGGGAAGCCTCTCCTCAATTCTGATACTAGCAAGATCAAGAGCCGAATTGAGAGGCTGAAGAAAGAATACAGCTCCACATGGCACCAGGATGCGAATCACCCCTACAGGACCTGGAACTACCACGGAAGCTATGAAGTGAAACCAACCGGCTCAGCCAGCTCCCTTGTGAATGGGGTAGTTAGATTACTCTCAAAACCATGGGACACTATCACCAATGTGACCACGATGGCCATGACAGACACCACTCCTTTCGGTCAACAACGAGTGTTCAAGGAAAAGGTGGATACAAAGGCTCCAGAGCCTCCAGAAGGGGTCAAATACGTTCTCAATGAGACCACGAACTGGCTGTGGGCTTTTCTAGCCCGCGATAAGAAACCCAGGATGTGTTCCCGGGAGGAATTCATTGGAAAAGTCAACAGTAATGCCGCCCTGGGAGCGATGTTTGAAGAACAGAACCAATGGAAGAACGCCCGGGAAGCCGTGGAGGATCCAAAGTTTTGGGAGATGGTGGATGAGGAGCGTGAGGCGCATCTCCGNGGAGAATGCAACACCTGCATCTACAACATGATGGGAAAGAGAGAGAAGAAGCCTGGAGAGTTCGGCAAAGCTAAAGGCAGCAGAGCCATTTGGTTCATGTGGCTAGGGGCCCGCTTCCTGGAGTTTGAAGCTCTCGGATTCCTCAATGAAGACCACTGGCTGGGTAGGAANAACTCAGGAGGAGGAGTTGAAGGCTTAGGACTGCAGAAGCTTGGGTACATCTTGAAGGAAGTCGGAACAAAGCCTGGAGGAAAGATCTATGCCGATGATACCGCAGGCTGGGACACACGCATCACCAAAGCTGACCTCGAGAACGAAGCGAAGGTTCTTGAACTGCTGGACGGAGAACACCGACGCCTAGCGCGGTCCATCATTGAGCTCACATACCGACACAAAGTCGTGAAAGTGATGAGGCCAGCGGCCGACGGGAAAACTGTGATGGATGTCATCTCCAGAGAGGATCAGAGAGGAAGCGGGCAGGTAGTGACTTACGCCCTGAACACCTTCACTAATCTAGCAGTTCAGCTGGTCAGAATGATGGAGGGGGAGGGGGTCATTGGACCTGACGATGTTGAAAAACTGGGAAAAGGAAAAGGCCCNAAGGTCAGAACCTGGCTGTTTGAGAATGGNGAGGAGCGTCTCAGTCGCATGGCCGTCAGCGGTGATGACTGCGTGGTGAAACCTTTGGACGACCGCTTCGCCACATCACTACACTTCCTAAATGCCATGTCAAAGGTCCGCAAGGACATCCAGGAATGGAAACCCTCGACAGGGTGGTATGACTGGCAGCAGGTCCCATTCTGTTCAAACCATTTCACGGAACTGATCATGAAGGATGGCAGGACGTTGGTGGTCCCGTGTCGTGGACAAGACGAGTTGATTGGACGGGCCAGAATCTCTCCAGGGGCTGGATGGAATGTGCGCGACACCGCCTGCCTGGCGAAGTCATACGCGCAGATGTGGCTGTTGCTTTATTTTCACCGTAGAGACCTGAGATTGATGGCTAACGCCATCTGTTCCGCTGTGCCTGTCAACTGGGTTCCCACAGGGCGTACCACCTGGTCGATCCACGCAAAAGGAGAATGGATGACGACAGAAGACATGCTCGCAGTCTGGAACAGAGTGTGGATTGAGGAGAATGAGTGGATGGAAGACAAAACACCAGTTGAGAGGTGGAGTGATGTTCCATACTCTGGAAAGAGAGAAGACATTTGGTGTGGCAGTTTGATTGGCACACGAACCCGCGCTACTTGGGCTGAAAATATCCATGTGGCAATCAATCAGGTCCGTTCGGTGATTGGAGAAGAGAAGTATGTGGATTACATGAGCTCTCTGAGGAGGTATGAAGACACCATTGTAGTTGAGGACACTGTTTTGTAA
		</sequence>
		<sequence>
			<taxon idref="ED-I-84_23|2023|Germany"/>
			CGGGCTGTCAATATGCTAAAACGCGGTATGCCCCGCGGATTGTCCTTGATAGGACTGAAGAGGGCTATGCTGAGTCTGATTGACGGGAAAGGCCCAATACGTTTCGTGTTGGCTCTTTTGGCGTTTTTCAGATTCACTGCAATCGCTCCGACTCGTGCGGTGCTGGACAGATGGAGAGGCGTCAACAAACAAACAGCGATGAAGCATCTCTTGAGTTTCAAGAAAGAACTAGGAACTCTGACCAGTGCCATCAACCGCCGGAGCACAAAACAAAAGAAAAGAGGAGGCACAGCGGGCTTTACNATCTTGCTTGGGCTGATCGCTTGTGCTGGAGCTGTGACCCTCTCNAACTTCCAGGGCAAAGTGATGATGACAGTCAATGCAACCGATGTTACTGACGTGATTACCATCCCAACAGCTGCTGGGAAAAACCTGTGCATTGTGAGGGCTATGGACGTGGGATACCTTTGTGAGGATACTATCACTTATGAATGTCCGGTCCTAGCTGCTGGAAATGACCCTGAAGACATTGACTGCTGGTGCACGAAATCATCTGTTTACGTGCGCTATGGAAGATGCACAAAAACTCGCCATTCCCGTCGAAGCAGAAGGTCTCTGACTGTCCAGACACATGGAGAAAGCACACTGGCCAACAAGAAAGGAGCTTGGTTGGACAGCACAAAAGCCACGAGGTATCTGGTGAAGACAGAATCATGGATACTGAGAAACCCGGGCTACGCCCTCGTCGCAGCGATCATTGGATGGATGCTAGGAAGCAACACAATGCAACGCGTCGTGTTTGCCATCCTATTGCTCCTGGTGGCACCAGCATACAGCTTCAATTGCTTGGGAATGAGTAACAGAGACTTCCTGGAGGGAGTGTCTGGAGCTACATGGGTTGATCTGGTACTGGAAGGCGATAGTTGTGTGACCATAATGTCAAAGGACAAGCCAACCATTGATGTTAAAATGATGAACATGGAAGCAACCAACCTCGCGGATGTGCGCAGCTACTGTTACCTAGCTTCGGTCAGTGACTTGTCAACGAGAGCCGCGTGTCCAACCATGGGTGAAGCCCACAACGAGAAAAGAGCTGACCCCGCCTTCGTTTGCAAGCAAGGCGTTGTGGACAGAGGATGGGGAAATGGCTGCGGACTGTTTGGAAAGGGAAGCATTGACACATGCGCGAAGTTTGCCTGTACAACCAAAGCNACTGGATGGATCATCCAGAAGGAGAACATCAAGTATGAGGTCGCCATATTTGTGCATGGCCCGACGACTGTTGAATCTCATGGCAATTATTCAACACAGATNGGGGCCACCCAGGCTGGAAGATTCAGTATAACTCCATCGGCGCCATCTTACACGCTAAAGTTGGGTGAGTATGGTGAGGTCACGGTTGACTGTGAGCCACGGTCAGGAATAGACACTAGCGCCTATTACGTTATGTCAGTTGGTGCGAAGTCCTTCCTGGTTCACCGAGAATGGTTTATGGATCTGAACCTGCCATGGAGCAGTGCTGGAAGCACCACGTGGAGGAATCGGGAAACACTGATGGAGTTTGAAGAACCTCATGCCACCAAACAATCTGTTGTGGCTCTAGGGTCGCAGGAAGGTGCATTGCACCAAGCTCTGGCCGGAGCGATTCCTGTTGAGTTCTCAAGCAATACTGTGAAGTTGACATCAGGACATCTGAAGTGCAGGGTGAAGATGGAGAAGTTGCAGCTTAAGGGAACAACATATGGAGTATGTTCAAAAGCGTTTAAATTCGCTGGGACTCCCGCTGACACTGGCCATGGAACGGTGGTGTTGGAACTGCAATACACCGGAACAGACGGTCCCTGCAAAGTGCCCATTTCTTCCGTAGCTTCTCTGAATGACCTCACACCTGTTGGAAGACTGGTGACCGTGAATCCATTTGTGTCTGTGGCCACAGCCAACTCGAAGGTCTTGATTGAACTCGAACCCCCGTTTGGTGACTCTTACATCGTGGTGGGAAGAGGAGAACAGCAGATAAACCACCACTGGCACAAATCTGGGAGCAGCATCGGAAAGGCCTTTACCACTACACTCAGAGGAGCTCAACGACTCGCAGCTCTTGGAGACACTGCTTGGGATTTTGGGTCAGTTGGAGGGGTTTTCACCTCAGTGGGGAAAGCCATACACCAAGTCTTTGGAGGAGCTTTTAGATCACTCTTTGGAGGGATGTCCTGGATCACACAGGGACTTTTAGGAGCCCTTCTGTTGTGGATGGGAATCAATGCCCGTGACAGGTCAATTGCCATGACGTTTCTTGCGGTTGGAGGAGTTTTGCTCTTCCTTTCGGTCAACGTCCATGCTGACACAGGCTGTGCCATTGATATTGGCAGGCAAGAGCTCCGGTGTGGAAGTGGAGTGTTTATCCACAACGATGTGGAAGCCTGGATGGATCGTTACAAGTTCTACCCGGAGACACCACAAGGCCTAGCAAGAATCATTCAGAAAGCACATGCAGAAGGAGTCTGCGGCTTGCGTTCCGTTTCCAGACTCGAGCACCAAATGTGGGAAGCTATTAAGGATGAGCTGAACACCCTGTTGAAAGAGAATGGAGTCGACTTGAGTGTCGTGGTGGAAAAACAAAATGGGATGTATAAAGCAGCACCAAAACGTTTGGCTGCCACCACCGAAAAACTGGAGATGGGTTGGAAGGCTTGGGGCAAGAGCATCATCTTTGCTCCAGAACTAGCTAACAACACCTTTGTCATCGACGGTCCTGAGACTGAGGAATGCCCAACGGCCAACCGAGCATGGAACAGTATGGAGGTAGAAGACTTTGGATTTGGATTGACAAGCACTCGCATGTTCCTGAGGATTCGGGAAACGAACACAACTGAATGCGACTCGAAGATCATAGGAACCGCCGTCAAGAACAACATGGCTGTGCATAGTGATCTGTCNTACTGGATAGAGAGCGGACTCAACGACACCTGGAAGCTTGAGAGGGCGGTTCTAGGAGAAGTCAAATCATGCACCTGGCCAGAAACCCACACTTTGTGGGGTGATGGAGTTCTGGAAAGTGATCTCATCATACCCATCACCTTGGCAGGACCCAGAAGCAATCATAACAGGAGACCAGGGTACAAAACTCAGAACCAAGGTCCATGGGATGAGGGGCGTGTCGAGATTGACTTTGACTATTGCCCAGGAACAACAGTAACCATAAGTGANAGTTGCGGACACCGTGGACCTGCGGCACGCACAACCACTGAGAGTGGGAAGCTCATTACAGACTGGTGCTGCAGAAGCTGCACCCTCCCTCCACTGCGCTTCCAGACTGAAAATGGCTGTTGGTACGGAATGGAAATTCGACCCACGCGGCANGACGAAAAGACCCTCGTGCAATCGAGAGTGAATGCATACAACGCCGACATGATTGATCCTTTTCAGTTGGGCCTTCTGGTCGTGTTCTTGGCCACCCAGGAGGTCCTTCGCAAGAGGTGGACGGCCAAGATCAGCATTCCAGCTATCATGCTTGCACTCCTAGTCCTAGTGTTTGGGGGTATTACGTACACTGATGTCCTGCGATATGTCATTCTCGTCGGCGCCGCGTTTGCTGAAGCAAACTCAGGAGGAGACGTTGTGCACTTGGCACTCATGGCCACATTCAAGATTCAACCAGTCTTTCTGGTGGCTTCCTTTTTGAAGGCAAGGTGGACCAACCAAGAGAGTATTTTGCTCATGCTTGCAGCTGCTTTCTTTCAAATGGCTTACTATGACGCCAAGAATGTTTTGTCATGGGAAGTGCCTGACGTTTTGAACTCTCTCTCCGTCGCGTGGATGATTCTCAGAGCTATAAGCTTCACCAACACNTCAAATGTGGTGGTGCCGCTGCTGGCCCTTCTGACACCTGGACTAAAATGCCTAAACCTTGATGTGTACAGAATTTTGCTACTCATGGTTGGAGTTGGAAGCCTCATCAAAGAAAAAAGGAGCTCTGCAGCAAAAAAGAAAGGGGCTTGCCTCATCTGCCTAGCGCTGGCGTCTACAGGAGCGTTCAATCCAATGATACTTGCAGCTGGGCTGATGGCTTGCGACCCCAACCGCAAGCGGGGCTGGCCTGCCACAGAAGTGATGACTGCAGTTGGACTNATGTTTGCCATCGTTGGGGGTCTGGCAGAACTTGACATAGACTCTATGGCTATCCCCATGACCATTGCCGGACTCATGTTCGTGGCATTTGTCATCTCTGGAAAGTCAACAGACATGTGGATTGAGAGGACGGCTGACATTACTTGGGAGAGTGANGCTGAAATCACAGGCTCTAGTGAAAGAGTAGATGTTAGGCTGGATGATGATGGAAATTTTCAATTGATAAATGACCCTGGGGCGCCATGGAAAATTTGGATGCTTAGGATGGCCTGCCTGGCAATAAGTGCCTACACACCTTGGGCGATTCTTCCCTCGGTCATTGGATTCTGGATAACCCTTCAGTACACAAAGAGAGGAGGTGTCCTTTGGGACACACCATCACCCAGGGAGTACAAGAAGGGTGATACCACCACTGGCGTTTACAGAATCATGACTCGAGGTTTGCTTGGCAGTTACCAAGCTGGAGCCGGAGTGATGGTAGAGGGAGTGTTCCACACACTATGGCACACCACTAAGGGAGCTGCTCTCATGAGTGGTGAAGGACGTNTGGATCCCTATTGGGGGAGCGTGAAAGAAGACCGGCTTTGCTATGGGGGGCCATGGAAACTCCAACATAAATGGAATGGACATGATGAGGTCCAAATGATTGTTGTGGAGCCAGGAAAAAATGTGAAAAACGTCCAGACTAAGCCCGGAGTGTTTAAGACACCAGAAGGAGAAATTGGGGCAGTTACGCTAGACTATCCCACTGGAACGTCAGGTTCCCCCATTGTGGATAAAAATGGAGATGTGATTGGATTGTATGGGAACGGCGTCATCATGCCTAATGGTTCATACATAAGCGCCATTGTGCAAGGAGAGAGAATGGAAGAACCGGCACCAGCTGGCTTCGAACCTGAAATGTTGAGGAAGAAACAGATCACTGTCCTTGATCTGCACCCCGGAGCAGGAAAGACGCGCAAGATACTTCCCCAAATCATCAAGGAGGCCATCAACAAAAGANTGAGGACGGCTGTACTGGCACCCACCAGGGTCGTTGCTGCTGAGATGTCTGAGGCCCTGAGAGGACTTCCCATCCGGTACCAAACCTCAGCAGTGCACAGAGAGCACAGTGGAAATGAGATCGTTGATGTCATGTGCCATGCCACTCTCACACACAGGCTGATGTCTCCACACAGAGTCCCCAATTACAATCTGTTCATAATGGATGAAGCCCATTTCACGGATCCAGCGAGCATCGCAGCCAGAGGATACATAGCAACCAAGGTTGAATTGGGCGAAGCCGCCGCGATTTTCATGACGGCAACGCCACCCGGGACTTCTGACCCCTTTCCAGAGTCCAATGCTCCTATCTCGGACATGCAAACAGAGATCCCAGACAGAGCCTGGAACACTGGATATGAATGGATAACTGAGTATGTTGGAAAGACCGTTTGGTTTGTTCCAAGTGTGAAAATGGGAAATGAAATTGCCCTCTGTCTGCAACGGGCGGGGAAGAAGGTTATCCAGCTGAACAGAAAGTCCTATGAGACAGAGTACCCCAAGTGCAAGAACGATGATTGGGATTTTGTCATCACCACAGACATATCAGAAATGGGAGCAAACTTCAAGGCAAGCAGAGTGATCGACAGCCGCAAAAGCGTGAAACCCACCATCATTGAGGAAGGTGATGGAAGAGTCATCCTGGGGGAACCCTCAGCCATCACGGCTGCCAGCGCTGCTCAGCGGAGAGGACGCATAGGAAGAAACCCATCACAAGTTGGTGATGAGTATTGCTATGGAGGGCACACAAATGAGGATGATTCCAACTTTGCCCACTGGACAGAGGCTCGCATCATGCTAGACAACATCAACATGCCGAATGGTCTGGTGGCCCAACTATATCAGCCTGAGCGCGAGAAGGTGTACACCATGGACGGGGAATATAGGCTCAGAGGGGAAGAACGGAAGAACTTCCTTGAATTCCTGAGAACAGCTGATTTACCAGTCTGGCTCGCTTACAAAGTGGCAGCAGCAGGAATATCATACCATGACCGGAAGTGGTGCTTTGATGGACCTCGAACCAACACGATTCTTGAAGACAACAATGAAGTTGAAGTCATCACGAAGTTGGGTGAGAGAAAGATCTTAAGACCCAGGTGGGCGGATGCCAGAGTGTACTCAGACCACCAAGCTCTAAAGTCCTTCAAAGATTTTGCATCAGGGAAACGATCACAAATCGGGCTCGTTGAGGTGCTCGGGAGAATGCCTGAGCACTTCATGGGGAAAACTTGGGAGGCGTTGGACACGATGTATGTGGTGGCAACCGCTGAAAAAGGAGGCCGAGCTCACAGGATGGCTCTTGAGGAGCTACCGGACGCCCTTCAGACAATAGCTTTGATTGCACTATTGAGTGTGATGTCCTTAGGTGTGTTTTTTCTACTCATGCAAAGGAAAGGCATTGGTAAGATTGGCTTGGGAGGAGTGATTTTAGGAGCTGCCACATTCTTCTGCTGGATGGCTGAAGTCCCAGGAACGAAAATAGCAGGCATGCTCCTGCTTTCCCTGCTGCTCATGATCGTTTTGATTCCGGAGCCGGAAAAGCAGCGCTCACAGACTGACAACCAGCTTGCCGTGTTCTTGATTTGTGTGCTCACACTGGTCAGCGCCGTGGCTGCCAATGAAATGGGTTGGCTGGACAAGACCAAGAATGACATCAGCAGCCTGTTGGGACACAAGCCAGAAACTAGAGAGACGACCCTGGGAGTTGAGAACTTTTTGCTTGATCTGCGGCCTGCTACAGCATGGTCGCTCTATGCCGTAACGACAGCCGTTCTTACCCCTTTGCTGAAACATCTAATCACGTCAGACTACATCAACACTTCGCTGACCTCAATAAACGTCCAAGCCAGTGCGTTGTTCACCTTGGCCAGAGGCTTCCCTTTTGTGGACGTTGGTGTGTCAGCTCTCTTGCTGGCGGCCGGGTGCTGGGGCCAAGTGACCCTGACTGTGACTGTGACTGCAGCTGCCCTGCTCTTTTGCCACTATGCTTACATGGTACCAGGCTGGCAAGCGGAAGCCATGCGATCCGCCCAGCGGCGGACAGCTGCTGGCATCATGAAAAATGCAGTGGTGGATGGGATCGTGGCTACTGATGTACCTGAACTTGAGCGAACAACTCCAGTCATGCAGAAAAAAGTTGGACAGATCATGCTGATCTTGGTGTCAATGGCCGCGGTTGTCGTCAATCCATCAGTGAGAACTGTCAGAGAGGCTGGAATTCTGACTACAGCAGCAGCAGTCACCTTATGGGAGAATGGTGCTAGTTCAGTGTGGAATGCAACGACAGCTATTGGGCTTTGTCACATCATGCGAGGAGGATGGCTCTCTTGTCTCTCCATCACGTGGACTCTCATCAAAAACATGGAAAAACCAGGCCTCAAGAGGGGTGGAGCCAAGGGACGCACGCTAGGGGAAGTTTGGAAGGAGAGACTCAACCACATGACGAAGGAAGAATTTACCAAATACAGAAAAGAAGCCATCACTGAAGTCGACCGCTCCGCGGCAAAACATGCCAGGAGAGAGGGAAACATCACTGGAGGCCATCCAGTCTCACGGGGAACCGCGAAATTACGGTGGTTGGTGGAAAGGCGTTTCCTCGAGCCAGTGGGAAAGGTTGTGGATCTCGGATGTGGTAGAGGCGGCTGGTGTTATTACATGGCTACCCAGAAGAGGGTACAGGAAGTGAAAGGGTACACGAAAGGAGGACCTGGCCATGAAGAGCCACAACTGGTGCAGAGCTATGGTTGGAATATTGTTACCATGAAGAGCGGAGTCGACGTCTTCTACAGACCATCAGAAGCGAGCGACACACTGCTCTGTGACATTGGAGAGTCATCGTCAAGTGCCGAGGTAGAAGAACACCGCACCGTCCGTGTCTTGGAGATGGTGGAAGACTGGCTGCACAGAGGACCTAAGGAATTCTGCATCAAAGTGCTATGCCCTTACATGCCCAGAGTGATTGAGAAGATGGAAACACTCCAAAGGCGATATGGAGGTGGCCTTGTGAGAAACCCCCTTTCACGCAACTCTACCCATGAGATGTACTGGGTGAGCCACGCTTCAGGCAACATTGTCCACTCTGTGAACATGACAAGCCAGGTGCTTCTGGGGAGGATGGAAAAGAAAACATGGAAGGGACCCCAGTTTGAGGAAGATGTNAACTTGGGAAGTGGAACNNGGGCAGTAGGGAAGCCTCTCCTCAATTCTGATACTAGCAAGATCAAGAGCCGAATTGAGAGGCTGAAGAAAGAATACAGCTCCACATGGCACCAGGATGCGAATCACCCCTACAGGACCTGGAACTACCACGGAAGCTATGAAGTGAAACCAACCGGCTCAGCCAGCTCCCTTGTGAATGGGGTAGTTAGATTACTCTCAAAACCATGGGACACTATCACCAATGTGACCACGATGGCCATGACAGACACCACTCCTTTCGGTCAACAACGAGTGTTCAAGGAAAAGGTGGATACAAAGGCTCCAGAGCCTCCAGAAGGGGTCAAATACGTCCTCAATGAGACCACGAACTGGCTGTGGGCTTTTCTAGCCCGCGATAAGAAACCCAGGATGTGTTCCCGGGAGGAATTCATTGGAAAAGTCAACAGTAATGCCGCCCTGGGAGCGATGTTTGAAGAACAGNACCAATGGAAGAACGCCCGGGAAGCCGTGGAGGATCCAAAGTTTTGGGAGATGGTGGATGAGGAGCGTGAGGCGCATCTCCGTGGAGAATGCAACACCTGCATCTACAACATGATGGGAAAGAGAGAGAAGAAGCCTGGAGAGTTCGGCAAAGCTAAAGGCAGCAGAGCCATTTGGTTNATGTGGCTAGGGGCCCGCTTCCTGGAGTTTGAAGCTCTCGGATTCCTCAATGAAGACCACTGGCTGGGTAGGAAGAACTCAGGAGGAGGAGTTGAAGGCTTAGGACTGCAGAAGCTTGGGTACATCTTGAAGGAAGTCGGAACAAAGCCTGGAGGAAAGATCTATGCCGATGATACCGCAGGCTGGGACACACGCATCACCAAAGCTGACCTCGAGAACGAAGCGAAGGTTCTTGAACTGCTGGACGGAGAACACCGACGCCTAGCGCGGTCCATCATTGAGCTCACATACCGACACAAAGTCGTGAAAGTGATGAGGCCAGCGGCCGACGGGAAAACTGTGATGGATGTCATCTCCAGAGAGGATCAGAGAGGAAGCGGGCAGGTAGTGACTTACGCCCTGAACACCTTCACTAATCTAGCAGTTCAGCTGGTCAGAATGATGGAGGGGGAGGGGGTCATTGGACCTGACGATGTTGAAAAACTGGGAAAAGGAAAAGGCCCNAAGGTCAGAACCTGGCTGTTTGAGAATGGNGAGGAGCGTCTCAGTCGCATGGCCGTCAGCGGTGATGACTGCGTGGTGAAACCTTTGGACGACCGCTTCGCCACATCACTACACTTCCTAAATGCCATGTCAAAGGTCCGCAAGGACATCCAGGAATGGAAACCCTCGACAGGGTGGTATGACTGGCAGCAGGTCCCATTCTGTTCAAACCATTTCACGGAACTGATCATGAAGGATGGCAGGACGTTGGTGGTCCCGTGTCGTGGACAAGACGAGTTGATTGGACGGGCCAGAATCTCTCCAGGGGCTGGATGGAATGTGCGCGACACCGCCTGCCTGGCGAAGTCATACGCGCAGATGTGGCTGTTGCTTTATTTTCACCGTAGAGACCTGAGATTGATGGCTAACGCCATCTGTTCCGCTGTGCCTGTCAACTGGGTTCCCACAGGGCGTACCACCTGGTCGATCCACGCAAAAGGAGAATGGATGACGACAGAAGACATGCTCGCAGTCTGGAACAGAGTGTGGATTGAGGAGAATGAGTGGATGGAAGACAAAACACCAGTTGAGAGGTGGAGTGATGTTCCATACTCTGGAAAGAGAGAAGACATTTGGTGTGGCAGTTTGATTGGCACACGAACCCGCGCTACTTGGGCTGAAAATATCCATGTGGCAATCAATCAGGTCCGTTCGGTGATTGGAGAAGAGAAGTATGTGGATTACATGAGCTCTCTGAGGAGGTATGAAGACACCATTGTAGTTGAGGACACTGTTTTGTAA
		</sequence>
		<sequence>
			<taxon idref="ED-I-337_24|2024|Germany"/>
			CGGGCTGTCAATATGCTAAAACGCGGTATGCCCCGCGGATTGTCCTTGATAGGACTGAAGAGGGCTATGCTGAGTCTGATTGACGGGAAAGGCCCAATACGTTTCGTGTTGGCTCTTTTGGCGTTTTTCAGATTCACTGCAATCGCTCCGACTCGTGCGGTGCTGGACAGATGGAGAGGCGTCAACAAACAAACAGCGATGAAGCATCTCTTGAGTTTCAAGAAAGAACTAGGGACTCTGACCAGTGCCATCAACCGCCGGAGCACAAAACAAAAGAAAAGAGGAGGCACAGCGGGCTTTACTATCTTGCTTGGGCTGATCGCTTGTGCTGGAGCTGTGACCCTCTCGAACTTCCAGGGCAAAGTGATGATGACAGTCAATGCAACCGATGTTACTGACGTGATTACCATCCCAACAGCTGCTGGGAAAAACCTGTGCATTGTGAGGGCTATGGACGTGGGATACCTTTGTGAGGATACTATCACTTATGAATGTCCGGTCCTAGCTGCTGGAAATGACCCTGAAGACATTGACTGCTGGTGCACGAAATCATCTGTTTACGTGCGCTATGGAAGATGCACAAAAACTCGCCATTCCCGTCGAAGCAGAAGGTCTCTGACTGTCCAGACACATGGAGAAAGCACACTGGCCAACAAGAAAGGAGCTTGGTTGGACAGCACAAAAGCCACGAGGTATCTGGTGAAGACAGAATCATGGATACTGAGAAACCCGGGCTACGCCCTCGTTGCAGCGATCATTGGATGGATGCTAGGAAGCAACACAATGCAACGCGTCGTGTTTGCCATCCTATTGCTCCTGGTGGCACCAGCATACAGCTTCAATTGCTTGGGAATGAGTAACAGAGACTTCCTGGAGGGAGTGTCTGGAGCTACATGGGTTGATCTGGTACTGGAAGGCGATAGTTGTGTGACCATAATGTCAAAGGACAAGCCAACCATTGATGTTAAAATGATGAACATGGAAGCAACCAACCTCGCGGATGTGCGCAGCTACTGTTACCTAGCTTCGGTTAATGACTTGTCAACGAGAGCCGCGTGTCCAACCATGGGTGAAGCCCACAACGAGAAAAGAGCTGACCCCGCCTTCGTTTGCAAGCAAGGCGTTGTGGACAGAGGATGGGGAAATGGCTGCGGACTGTTTGGAAAGGGAAGCATTGACACATGCGCGAAGTTTGCCTGTACAACCAAAGCAACTGGATGGATCATCCAGAAGGAGAACATCAAGTATGAGGTCGCCATATTTGTGCATGGCCCGACGACTGTTGAATCTCATGGCAATTATTCAACACAGATGGGGGCCACCCAGGCTGGAAGATTCAGTATAACTCCATCGGCGCCATCTTACACGCTAAAGTTGGGTGAGTATGGTGAGGTCACGGTTGACTGTGAGCCACGGTCAGGAATAGACACTAGCGCCTATTACGTTATGTCAGTTGGTGCGAAGTCCTTCCTGGTTCACCGAGAATGGTTTATGGATCTGAACCTGCCATGGAGCAGTGCTGGAAGCACCACGTGGAGGAATCGGGAAACACTGATGGAGTTTGAAGAACCTCATGCCACCAAACAATCTGTTGTGGCTCTAGGGTCGCAGGAAGGTGCATTGCACCAAGCTCTGGCCGGAGCGATTCCTGTTGAGTTCTCAAGCAATACTGTGAAGTTGACATCAGGACATCTGAAGTGCAGGGTGAAGATGGAGAAGTTGCAGCTTAAGGGAACAACATATGGAGTATGTTCAAAAGCGTTTAAATTCGCTGGGACTCCCGCTGACACTGGCCATGGAACGGTGGTGTTGGAACTGCAATACACCGGAACAGACGGTCCCTGCAAAGTGCCCATTTCTTCCGTAGCTTCTCTGAATGACCTCACACCTGTTGGAAGACTGGTGACCGTGAATCCATTTGTGTCTGTGGCNACAGCCAACTCGAAGGTCTTGATTGAACTCGAACCCCCGTTTGGTGACTCTTACATCGTGGTGGGAAGAGGAGAACAGCAGATAAACCACCACTGGCACAAATCTGGGAGCAGCATCGGAAAGGCCTTTACCACTACACTCAGAGGAGCTCAACGACTCGCAGCTCTTGGAGACACTGCTTGGGATTTTGGGTCAGTTGGAGGGGTTTTCACCTCAGTGGGGAAAGCCATACACCAAGTCTTTGGAGGAGCTTTTAGATCACTCTTTGGAGGGATGTCCTGGATCACACAGGGACTTTTAGGAGCCCTTCTGTTGTGGATGGGAATCAATGCNCGTGACAGGTCAATTGCCATGACGTTTCTTGCGGTTGGAGGAGTTTTGCTCTTCCTTTCGGTCAACGTCCATGCTGACACAGGCTGTGCCATTGATATTGGCAGGCAAGAGCTCCGGTGTGGAAGTGGAGTGTTTATCCACAACGATGTGGAAGCCTGGATGGATCGTTACAAGTTCTACCCGGAGACACCACAAGGCCTAGCAAGAATCATTCAGAAAGCACATGCAGAAGGAGTCTGCGGCTTGCGTTCCGTTTCCAGACTCGAGCACCAAATGTGGGAAGCTATTAAGGATGAGCTGAACACCCTGTTGAAAGAGAATGGAGTCGACTTGAGTGTCGTGGTGGAAAAACAAAATGGGATGTATAAAGCAGCACCAAAACGTTTGGCTGCCACCACCGAAAAACTGGAGATGGGTTGGAAGGCTTGGGGCAAGAGCATCATCTTTGCTCCAGAACTAGCTAACAACACCTTTGTCATCGACGGTCCTGAGACTGAGGAATGCCCAACGGCCAACCGAGCATGGAACAGTATGGAGGTAGAAGACTTTGGATTTGGATTGACAAGCACTCGCATGTTCCTGAGGATTCGGGAAACGAACACAACTGAATGCGACTCGAAGATCATAGGAACCGCCGTCAAGAACAACATGGCTGTGCATAGTGATCTGTCGTACTGGATAGAGAGCGGACTCAACGACACCTGGAAGCTTGANAGGGCNGTTCTGGGAGAAGTCAAATCATGCACCTGGCCAGAAACCCACACTTTGTGGGGTGATGGAGTTCTGGAAAGTGATCTCATCATACCCATCACCTTGGCAGGACCCAGAAGCAATCATAACAGGAGACCAGGGTACAAAACCCAGAACCAAGGTCCATGGGATGAGGGGCGTGTCGAGATTGACTTTGACTATTGCCCAGGAACAACAGTAACTATAAGTGANAGTTGCGGACACCGTGGACCTGCGGCACGCACAACCACTGAGAGTGGGAAGCTCATTACAGACTGGTGCTGCAGAAGCTGCACCCTCCCTCCACTGCGCTTCCAGACTGAAAATGGCTGTTGGTACGGAATGGAAATTCGACCCACGCGGCACGACGAAAANACCCTCGTGCAATCGAGAGTGAATGCATACAACGCCGACATGATTGATCCTTTTCAGTTGGGCCTTCTGGTCGTGTTCTTGGCCACCCAGGAGGTCCTTCGCAAGAGGTGGACGGCCAAGATCAGCATTCCAGCTATCATGCTTGCACTCCTAGTCCTAGTGTTTGGGGGTATTACGTACACTGATGTCCTGCGATATGTCATTCTCGTCGGCGCCGCGTTTGCTGAAGCAAACTCAGGAGGAGACGTTGTGCACTTGGCACTCATGGCCACATTCAAGATTCAACCAGTCTTTCTGGTGGCTTCCTTTTTGAAGGCAAGGTGGACCAACCAAGAGAGTATTTTGCTCATGCTTGCAGCTGCTTTCTTTCAAATGGCTTACTATGACGCCAAGAATGTTTTGTCATGGGAAGTGCCTGACGTTTTGAACTCTCTCTCCGTNGCGTGGATGATTCTCAGAGCTATAAGCTTCACCAACACCTCAAATGTGGTGGTGCCGCTGCTGGCCCTTCTGACACCTGGACTAAAATGCCTAAACCTTGATGTGTACAGAATTTTGCTACTCATGGTTGGAGTTGGAAGCCTCATCAAAGAAAAAAGGAGCTCTGCAGCAAAAAAGAAAGGGGCTTGCCTCATCTGCCTAGCGCTGGCGTCTACAGGAGCGTTCAATCCAATGATACTTGCAGCTGGGCTGATGGCTTGCGACCCCAACCGCAAGCGGGGCTGGCCTGCCACAGAAGTGATGACTGCAGTTGGACTCATGTTTGCTATCGTTGGGGGTCTGGCAGAACTTGACATAGACTCTATGGCTATCCCCATGACCATTGCCGGACTCATGTTCGTGGCATTTGTCATCTCTGGAAAGTCAACAGACATGTGGATTGAGAGGACGGCTGATATTACTTGGGAGAGTGACGCTGAAATCACAGGCTCTAGTGAAAGAGTAGATGTTAGGCTGGATGATGATGGAAATTTTCAATTGATAAATGACCCTGGGGCGCCATGGAAAATTTGGATGCTTAGGATGGCCTGCCTGGCAATAAGTGCCTACACACCTTGGGCGATTCTTCCCTCGGTCATTGGATTCTGGATAACCCTTCAGTACACAAAGAGAGGAGGTGTCCTTTGGGACACACCATCACCCAGGGAGTACAAGAAGGGTGATACCACCACTGGCGTTTACAGAATCATGACTCGAGGTTTGCTTGGCAGTTACCAAGCTGGAGCCGGAGTGATGGTAGAGGGAGTGTTCCACACACTATGGCACACCACTAAGGGAGCTGCTCTCATGAGTGGTGAAGGACGTCTGGATCCCTATTGGGGGAGCGTGAAAGAAGACCGGCTTTGCTATGGGGGGCCATGGAAACTCCAACATAAATGGAATGGACATGATGAGGTCCAAATGATTGTTGTGGAGCCAGGAAAAAATGTGAAAAACGTCCAGACTAAGCCCGGAGTGTTTAAGACACCAGAAGGAGAAATTGGGGCAGTTACGCTAGACTATCCCACTGGAACGTCAGGTTCCCCCATTGTGGATAAAAATGGAGATGTGATTGGATTGTATGGGAACGGCGTCATCATGCCTAATGGTTCATACATAAGCGCCATTGTGCAAGGAGAGAGAATGGAAGAACCGGCACCAGCTGGCTTCGAACCTGAAATGTTGAGGAAGAAACAGATCACTGTCCTTGATCTGCACCCCGGAGCAGGAAAGACGCGCAAGATACTTCCCCAAATCATCAAGGAGGCCATCAACAAAAGANTGAGGACGGCTGTACTGGCACCCACCAGGGTCGTTGCTGCTGAGATGTCTGAGGCCCTGAGAGGACTTCCCATCCGGTACCAAACCTCAGCAGTGCACAGAGAGCACAGTGGAAATGAGATCGTTGATGTCATGTGCCATGCCACTCTCACACACAGGCTGATGTCTCCACACAGAGTCCCCAATTACAATTTGTTCATAATGGATGAAGCCCATTTCACGGATCCAGCGAGCATCGCAGCCAGAGGATACATAGCAACCAAGGTTGAATTGGGCGAAGCCGCCGCGATTTTCATGACGGCAACGCCACCCGGGACTTCTGACCCCTTTCCAGAGTCCAATGCTCCTATCTCGGACATGCAAACAGAGATCCCAGACAGAGCCTGGAACACTGGATATGAATGGATAACTGAGTATGTTGGAAAGACCGTTTGGTTTGTTCCAAGTGTGAAAATGGGAAATGAAATTGCCCTCTGTCTGCAACGGGCGGGGAAGAAGGTTATCCAGCTGAACAGAAAGTCCTATGAGACAGAGTACCCCAAGTGCAAGAACGATGATTGGGATTTTGTCATCACCACAGACATATCAGAAATGGGAGCAAACTTCAAGGCAAGCAGAGTGATCGACAGCCGCAAAAGCGTGAAACCCACCATCATTGAGGAAGGTGATGGAAGAGTCATCCTGGGGGAACCCTCAGCCATCACGGCTGCCAGCGCTGCTCAGCGGAGAGGACGCATAGGAAGAAACCCATCACAAGTTGGTGATGAGTATTGCTATGGAGGGCACACAAATGAGGATGATTCCAACTTTGCCCACTGGACAGAGGCTCGCATCATGCTAGACAACATCAACATGCCGAATGGTCTGGTGGCCCAACTATATCAGCCTGAGCGCGAGAAGGTGTACACCATGGACGGGGAATATAGGCTCAGAGGGGAAGAACGGAAGAACTTCCTTGAATTCCTGAGAACAGCTGATTTACCAGTCTGGCTCGCTTACAAAGTGGCAGCAGCAGGAATATCATACCATGACCGGAAGTGGTGCTTTGATGGACCTCGAACCAACACGATTCTTGAAGACAACAATGAAGTTGAAGTCATCACGAAGTTGGGTGAGAGAAAGATCTTAAGACCCAGGTGGGCGGATGCCAGAGTGTACTCAGACCACCAAGCTCTAAAGTCCTTCAAAGATTTTGCATCAGGGAAACGATCACAAATCGGGCTCGTTGAGGTGCTCGGGAGAATGCCTGAGCACTTCATGGGGAAAACTTGGGAGGCGTTGGACACGATGTATGTGGTGGCAACCGCTGAAAAAGGAGGCCGAGCTCACAGGATGGCTCTTGAGGAGCTACCGGACGCCCTTCAGACAATAGCTTTGATTGCACTATTGAGTGTGATGTCCTTAGGTGTGTTTTTTCTACTCATGCAAAGGAAAGGCATTGGTAAGATTGGCTTGGGAGGAGTGATCTTAGGAGCTGCCACATTCTTCTGCTGGATGGCTGAAGTCCCAGGAACGAAAATAGCAGGCATGCTCCTGCTTTCCCTGCTGCTCATGATCGTTTTGATTCCGGAGCCGGAAAAGCAGCGCTCACAGACTGACAACCAGCTTGCCNTGTTCTTGATTTGTGTGCTCACACTGGTCAGCGCCGTGGCTGCCAATGAAATGGGTTGGCTGGACAAGACCAAGAATGACATCAGCAGCCTGTTGGGACACAAGCCAGAAACTAGAGAGACGACCCTGGGAGTTGAGAACTTCTTGCTTGATCTGCGGCCTGCTACAGCATGGTCGCTCTATGCCGTAACGACAGCCGTTCTTACCCCTTTGCTGAAACATCTAATCACGTCAGACTACATCAACACTTCGCTGACCTCAATAAACGTCCAAGCCAGTGCGTTGTTCACCTTGGCCAGAGGCTTCCCTTTTGTGGACGTTGGTGTGTCAGCTCTCTTGCTGGCGGCCGGGTGCTGGGGCCAAGTGACCCTGACTGTGACTGTGACTGCAGCTGCCCTGCTCTTTTGCCACTATGCTTACATGGTACCAGGCTGGCAAGCGGAAGCCATGCGATCCGCCCAGCGGCGGACAGCTGCTGGCATCATGAAAAATGCAGTGGTGGATGGGATCGTGGCTACCGATGTACCTGAACTTGAGCGAACAACTCCAGTCATGCAGAAAAAAGTTGGACAGATCATGCTGATCTTGGTGTCAATGGCCGCGGTTGTCGTCAATCCATCAGTGAGAACTGTCAGAGAGGCTGGAATCCTGACTACAGCAGCAGCAGTCACCTTATGGGAGAATGGTGCTAGTTCAGTGTGGAATGCAACGACAGCTATTGGGCTTTGTCACATCATGCGAGGAGGATGGCTCTCGTGTCTCTCCATCACGTGGACTCTCATCAAAAACATGGAAAAACCAGGCCTCAAGAGGGGTGGAGCCAAGGGACGCACGCTAGGGGAAGTTTGGAAGGAGAGACTCAACCACATGACGAAGGAAGAATTTACCAGATACAGAAAAGAAGCCATCACTGAAGTCGACNGCTCCGCGGCAAAACATGCCAGGAGAGAGGGAAACATCACTGGAGGCCATCCAGTCTCACGGGGAACCGCGAAATTACGGTGGTTGGTGGAAAGGCGTTTCCTCGAGCCAGTGGGAAAGGTTGTGGATCTCGGATGTGGTAGAGGCGGCTGGTGTTATTACATGGCTACCCAGAAGAGGGTACAGGAAGTGAAAGGGTACACGAAAGGAGGACCTGGCCATGAAGAGCCACAACTGGTGCAGAGCTATGGTTGGAATATTGTTACCATGAAGAGCGGAGTCGACGTCTTCTACAGACCATCAGAAGCGAGCGACACACTGCTCTGTGACATTGGAGAGTCATCGTCAAGTGCCGAGGTAGAAGAACACCGCACCGTCCGTGTCTTGGAGATGGTGGAAGACTGGCTGCACAGAGGACCTAAGGAATTCTGCATCAAAGTGCTATGCCCTTACATGCCCAGAGTGATTGAGAAGATGGAAACACTCCAAAGGCGATATGGAGGTGGCCTTGTGAGAAACCCCCTTTCACGCAACTCTACCCATGAGATGTACTGGGTGAGCCACGCTTCAGGCAACATTGTCCACTCCGTGAACATGACAAGCCAGGTGCTTCTGGGGAGGATGGAAAAGAAAACATGGAAGGGACCCCAGTTTGAGGAAGATGTNAACTTGGGAAGTGGAACNNGGGCAGTAGGGAAGCCTCTCCTCAATTCTGATACTAGCAAGATCAAGAGCCGAATTGAGAGGCTGAAGAAAGAATACAGCTCCACATGGCACCAGGATGCGAATCACCCCTACAGGACCTGGAACTACCACGGAAGCTATGAAGTGAAACCAACCGGCTCAGCCAGCTCCCTTGTGAATGGGGTAGTTAGATTACTCTCAAAACCATGGGACACTATCACCAATGTGACCACGATGGCCATGACAGACACCACTCCTTTCGGTCAACAACGAGTGTTCAAGGAAAAGGTGGATACAAAGGCTCCAGAGCCTCCAGAAGGGGTCAAATACGTCCTCAATGAGACCACGAACTGGCTGTGGGCTTTTCTAGCCCGCGATAAGAAACCCAGGATGTGTTCCCGGGAGGAATTCATTGGAAAAGTCAACAGTAATGCCGCCCTGGGAGCGATGTTTGAAGAACAGCACCAATGGAAGAACGCCCGGGAAGCCGTGGAGGATCCAAAGTTTTGGGAGATGGTGGATGAGGAGCGTGAGGCGCATCTCCGTGGAGAATGCAACACCTGCATCTACAACATGATGGGAAAGAGAGAGAAGAAGCCTGGAGAGTTCGGCAAAGCTAAAGGCAGCAGAGCCATTTGGTTCATGTGGCTAGGGGCCCGCTTCCTGGAGTTTGAAGCTCTCGGATTCCTCAATGAAGACCACTGGCTGGGTAGGAAGAACTCAGGAGGAGGAGTTGAAGGCTTAGGACTGCAGAAGCTTGGGTACATCTTGAAGGAAGTCGGAACAAAGCCTGGAGGAAAGATCTATGCCGATGATACCGCAGGCTGGGACACACGCATCACCAAAGCTGACCTCGAGAACGAAGCGAAGGTTCTTGAACTGCTGGACGGAGAACACCGACGCCTAGCGCGGTCCATCATTGAGCTCACATACCGACACAAAGTCGTGAAAGTGATGAGGCCAGCGGCCGACGGGAAAACTGTGATGGATGTCATCTCCAGAGAGGATCAGAGAGGAAGCGGGCAGGTAGTGACTTACGCCCTGAACACCTTCACTAATCTAGCAGTTCAGCTGGTCAGAATGATGGAGGGGGAGGGGGTCATTGGACCTGACGATGTTGAAAAACTGGGAAAAGGAAAAGGCCCTAAGGTCAGAACCTGGCTGTTTGAGAATGGNGAGGAGCGTCTCAGTCGCATGGCCGTCAGCGGTGATGACTGCGTGGTGAAACCTTTGGACGACCGCTTCGCCACATCACTACACTTCCTAAATGCCATGTCAAAGGTCCGCAAGGACATCCAGGAATGGAAACCCTCGACAGGGTGGTATGACTGGCAGCAGGTCCCATTCTGTTCAAACCATTTCACGGAACTGATCATGAAGGATGGCAGGACGTTGGTGGTCCCGTGTCGTGGACAAGACGAGTTGATTGGACGGGCCAGAATCTCTCCAGGGGCTGGATGGAATGTGCGCGACACCGCCTGCCTGGCGAAGTCATACGCGCAGATGTGGCTGTTGCTTTATTTTCACCGTAGAGACCTGAGATTGATGGCTAACGCCATCTGTTCCGCTGTGCCTGTCAACTGGGTTCCCACAGGGCGTACCACCTGGTCGATCCACGCAAAAGGAGAATGGATGACGACAGAAGACATGCTCGCAGTCTGGAACAGAGTGTGGATTGAGGAGAATGAGTGGATGGAAGACAAAACACCAGTTGAGAGGTGGAGTGATGTTCCATACTCTGGAAAGAGAGAAGACATTTGGTGTGGCAGTTTGATTGGCACACGAACCCGCGCTACTTGGGCTGAAAATATCCATGTGGCAATCAATCAGGTCCGTTCGGTGATTGGAGAAGAGAAGTATGTGGATTACATGAGCTCTCTGAGGAGGTATGAAGACACCATTGTAGTTGAGGACACTGTTTTGTAA
		</sequence>
		<sequence>
			<taxon idref="ED-I-100_23|2023|Germany"/>
			CGGGCTGTCAATATGCTAAAACGCGGTATGCCCCGCGGATTGTCCTTGATAGGACTGAAGAGGGCTATGCTGAGTCTGATTGACGGGAAAGGCCCAATACGTTTCGTGTTGGCTCTTCTGGCGTTTTTCAGATTCACTGCAATCGCTCCGACTCGTGCGGTGCTGGACAGATGGAGAGGCGTCAACAAACAAACAGCGATGAAGCATCTCTTGAGTTTCAAGAAAGAACTAGGGACTCTGACCAGTGCCATCAACCGCCGGAGCACAAAACAAAAGAAAAGAGGAGGCACAGCGGGCTTTACTATCTTGCTTGGGCTGATCGCTTGTGCTGGAGCTGTGACCCTCTCGAACTTCCAGGGCAAAGTGATGATGACAGTCAATGCAACCGATGTTACTGACGTGATTACCATCCCAACAGCTGCTGGGAAAAACCTGTGCATTGTGAGGGCTATGGACGTGGGATACCTTTGTGAGGATACTATCACTTATGAATGTCCGGTCCTAGCTGCTGGAAATGACCCTGAAGACATTGACTGCTGGTGCACGAAATCATCTGTTTACGTGCGCTATGGAAGATGCACAAAAACTCGCCATTCCCGTCGAAGCAGAAGGTCTCTGACTGTCCAGACACATGGAGAAAGCACACTGGCCAACAAGAAAGGAGCTTGGTTGGACAGCACAAAAGCCACGAGGTATCTGGTGAAGACAGAATCATGGATACTGAGAAACCCGGGCTACGCCCTCGTTGCAGCGATCATTGGATGGATGCTAGGAAGCAACACAATGCAACGCGTCGTGTTTGCCATCCTATTGCTCCTGGTGGCACCAGCATACAGCTTCAATTGCTTGGGAATGAGTAACAGAGACTTCCTGGAGGGAGTGTCTGGAGCTACATGGGTTGATCTGGTACTGGAAGGCGATAGTTGTGTGACCATAATGTCAAAGGACAAGCCAACCATTGATGTTAAAATGATGAACATGGAAGCAACCAACCTCGCGGATGTGCGCAGCTACTGTTACCTAGCTTCGGTCAATGACTTGTCAACGAGAGCCGCGTGTCCAACCATGGGTGAAGCCCACAACGAGAAAAGAGCTGACCCCGCCTTCGTTTGCAAGCAAGGCGTTGTGGACAGAGGATGGGGAAATGGCTGCGGACTGTTTGGAAAGGGAAGCATTGACACATGCGCGAAGTTTGCCTGTACAACCAAAGCAACTGGATGGATCATCCAGAAGGAGAACATCAAGTATGAGGTCGCCATATTTGTGCATGGCCCGACGACTGTTGAATCTCATGGCAATTATTCAACACAGATGGGGGCCACCCAGGCTGGAAGATTCAGTATAACTCCATCGGCGCCATCCTACACGCTAAAGTTGGGTGAGTATGGTGAGGTCACGGTTGACTGTGAGCCACGGTCAGGAATAGACACTAGCGCCTATTACGTTATGTCAGTTGGTGCGAAGTCCTTCCTGGTTCACCGAGAATGGTTTATGGATCTGAACCTGCCATGGAGCAGTGCTGGAAGCACCACGTGGAGGAATCGGGAAACACTGATGGAGTTTGAAGAACCTCATGCCACCAAACAATCTGTTGTGGCTCTAGGGTCGCAGGAAGGTGCATTGCACCAAGCTCTGGCCGGAGCGATTCCTGTTGAGTTCTCAAGCAATACTGTGAAGTTGACATCAGGACATCTGAAGTGCAGGGTGAAGATGGAGAAGTTGCAGCTTAAGGGAACAACATATGGAGTATGTTCAAAAGCGTTTAAATTCGCTGGGACTCCCGCTGACACTGGCCATGGAACGGTGGTGTTGGAACTGCAATACACCGGAACAGACGGTCCCTGCAAAGTGCCCATTTCTTCCGTAGCTTCTCTGAATGACCTCACACCTGTTGGAAGACTGGTGACCGTGAATCCATTTGTGTCTGTGGCTACAGCCAACTCGAAGGTCTTGATTGAACTCGAACCCCCGTTTGGTGACTCTTACATCGTGGTGGGAAGAGGAGAACAGCAGATAAACCACCACTGGCACAAATCTGGGAGCAGCATCGGAAAGGCCTTTACCACTACACTCAGAGGAGCTCAACGACTCGCAGCTCTTGGAGACACTGCTTGGGATTTTGGGTCAGTTGGAGGGGTTTTCACCTCAGTGGGGAAAGCCATACACCAAGTCTTTGGAGGAGCTTTTAGATCACTCTTTGGAGGGATGTCCTGGATCACACAGGGACTTTTAGGAGCCCTTCTGTTGTGGATGGGAATCAATGCNCGTGACAGGTCAATTGCCATGACGTTTCTTGCGGTTGGAGGAGTTTTGCTCTTCCTTTCGGTCAACGTCCATGCTGACACAGGCTGTGCCATTGATATTGGCAGGCAAGAGCTCCGGTGTGGAAGTGGAGTGTTTATCCACAACGATGTGGAAGCCTGGATGGATCGTTACAAGTTCTACCCGGAGACACCACAAGGCCTAGCAAGAATCATTCAGAAAGCACATGCAGAAGGAGTCTGCGGCTTGCGTTCCGTTTCCAGACTCGAGCACCAAATGTGGGAAGCTATTAAGGATGAGCTGAACACCCTGTTGAAAGAGAATGGAGTCGACTTGAGTGTCGTGGTGGAAAAACAAAATGGGATGTATAAAGCAGCACCAAAACGTTTGGCTGCCACCACCGAAAAACTGGAGATGGGTTGGAAGGCTTGGGGCAAGAGCATCATCTTTGCTCCAGAACTAGCCAACAACACCTTTGTCATCGACGGTCCTGAGACTGAGGAATGCCCAACGGCCAACCGAGCATGGAACAGTATGGAGGTAGAAGACTTTGGATTTGGATTGACAAGCACTCGCATGTTCCTGAGGATTCGGGAAACGAACACAACNGAATGCGACTCGAAGATCATAGGAACCGCCGTCAAGAACAACATGGCTGTGCATAGTGATCTGTCGTACTGGATAGAGAGCGGACTCAACGACACCTGGAAGCTTGANAGGGCNGTTCTAGGAGAAGTCAAATCATGCACCTGGCCAGAAACCCACACTTTGTGGGGTGATGGAGTTCTGGAAAGTGATCTCATCATACCCATCACCTTGGCAGGACCCAGAAGCAATCATAACAGGAGACCAGGGTACAAAACCCAGAACCAAGGTCCATGGGATGAGGGGCGTGTCGAGATTGACTTTGACTATTGCCCAGGAACAACAGTAACTATAAGTGANAGTTGCGGACACCGTGGACCTGCGGCACGCACAACCACTGAGAGTGGGAAGCTCATTACAGACTGGTGCTGCAGAAGCTGCACCCTCCCTCCACTGCGCTTCCAGACTGAAAATGGCTGTTGGTACGGAATGGAAATTCGACCCACGCGGCACGACGAAAANACCCTCGTGCAATCGAGAGTGAATGCATACAACGCCGACATGATTGATCCTTTTCAGTTGGGCCTTCTGGTCGTGTTCTTGGCCACCCAGGAGGTCCTTCGCAAGAGGTGGACGGCCAAGATCAGCATTCCAGCTATCATGCTTGCACTCCTAGTCCTAGTGTTTGGGGGTATTACGTACACTGATGTCCTGCGATATGTCATTCTCGTCGGCGCCGCGTTTGCTGAAGCAAACTCAGGAGGAGACGTTGTGCACTTGGCACTCATGGCCACATTCAAGATTCAACCAGTCTTTCTGGTGGCTTCCTTTTTGAAGGCAAGGTGGACCAACCAAGAGAGTATTTTGCTCATGCTTGCAGCTGCTTTCTTTCAAATGGCTTACTATGACGCCAAGAATGTTTTGTCATGGGAAGTGCCTGACGTTTTGAACTCTCTCTCCGTCGCGTGGATGATTCTCAGAGCTATAAGCTTCACCANCACNTCAAATGTGGTGGTGCCGCTGCTGGCCCTTCTGACACCTGGACTAAAATGCCTAAACCTTGATGTGTACAGAATTTTGCTACTCATGGTTGGAGTTGGAAGCCTCATCAAAGAAAAAAGGAGCTCTGCAGCAAAAAAGAAAGGGGCTTGCCTCATCTGCCTAGCGCTGGCGTCTACAGGAGCGTTCAATCCAATGATACTTGCAGCTGGGCTGATGGCTTGCGACCCCAACCGCAAGCGGGGCTGGCCTGCCACAGAAGTGATGACTGCAGTTGGACTCATGTTTGCCATCGTTGGGGGTCTGGCAGAACTTGACATAGACTCTATGGCTATCCCCATGACCATTGCCGGACTCATGTTCGTGGCATTTGTCATCTCTGGAAAGTCAACAGACATGTGGATTGAGAGGACGGCTGATATTACTTGGGAGAGTGACGCTGAAATCACAGGCTCTAGTGAAAGAGTAGATGTTAGGCTGGATGATGATGGAAATTTTCAATTGATAAATGACCCTGGGGCGCCATGGAAAATTTGGATGCTTAGGATGGCCTGCCTGGCAATAAGTGCCTACACACCTTGGGCGATTCTTCCCTCGGTCATTGGATTCTGGATAACCCTTCAGTACACAAAGAGAGGAGGTGTCCTTTGGGACACACCATCACCCAGGGAGTACAAGAAGGGTGATACCACCACTGGCGTTTACAGAATCATGACTCGAGGTTTGCTTGGCAGTTACCAAGCTGGAGCCGGAGTGATGGTAGAGGGAGTGTTCCACACACTATGGCACACCACTAAGGGAGCTGCTCTCATGAGTGGTGAAGGACGTCTGGATCCCTATTGGGGGAGCGTGAAAGAAGACCGGCTTTGCTATGGGGGGCCATGGAAACTCCAACATAAATGGAATGGACATGATGAGGTCCAAATGATTGTTGTGGAGCCAGGAAAAAATGTGAAAAACGTCCAGACTAAGCCCGGAGTGTTTAAGACACCAGAAGGAGAAATTGGGGCAGTTACGCTAGACTATCCCACTGGAACGTCAGGTTCCCCCATTGTGGATAAAAATGGAGATGTGATTGGATTGTATGGGAACGGCGTCATCATGCCNAATGGTTCATACATAAGCGCCATTGTGCAAGGAGAGAGAATGGAAGAACCGGCACCAGCTGGCTTCGAACCTGAAATGTTGAGGAAGAAACAGATCACTGTCCTTGATCTGCACCCCGGAGCAGGAAAGACGCGCAAGATACTTCCCCAAATCATCAAGGAGGCCATCAACAAAAGANTGAGGACGGCTGTACTGGCACCCACCAGGGTCGTTGCTGCTGAGATGTCTGAGGCCCTGAGAGGACTTCCCATCCGGTACCAAACCTCAGCAGTGCACAGAGAGCACAGTGGAAATGAGATCGTTGATGTCATGTGCCATGCCACTCTCACACACAGGCTGATGTCTCCACACAGAGTCCCCAATTACAATCTGTTCATAATGGATGAAGCCCATTTCACGGATCCAGCGAGCATCGCAGCCAGAGGATACATAGCAACCAAGGTTGAATTGGGCGAAGCCGCCGCGATTTTCATGACGGCAACGCCACCCGGGACTTCTGACCCCTTTCCAGAGTCCAATGCTCCTATCTCGGACATGCAAACAGAGATCCCAGACAGAGCCTGGAACACTGGATATGAATGGATAACTGAGTATGTTGGAAAGACCGTTTGGTTTGTTCCAAGTGTGAAAATGGGAAATGAAATTGCCCTCTGTCTGCAACGGGCGGGGAAGAAGGTTATCCAGCTGAACAGAAAGTCCTATGAGACAGAGTACCCCAAGTGCAAGAACGATGATTGGGATTTTGTCATCACCACAGACATATCAGAAATGGGAGCAAACTTCAAGGCAAGCAGAGTGATCGACAGCCGCAAAAGCGTGAAACCCACCATCATTGAGGAAGGTGATGGAAGAGTCATCCTGGGGGAACCCTCAGCCATCACGGCTGCCAGCGCTGCTCAGCGGAGAGGACGCATAGGAAGAAACCCATCACAAGTTGGTGATGAGTATTGCTATGGAGGGCACACAAATGAGGATGATTCCAACTTTGCCCACTGGACAGAGGCTCGCATCATGCTAGACAACATCAACATGCCGAATGGTCTGGTGGCCCAACTATATCAGCCTGAGCGCGAGAAGGTGTACACCATGGACGGGGAATATAGGCTCAGAGGGGAAGAACGGAAGAACTTCCTTGAATTCCTGAGAACAGCTGATTTACCAGTCTGGCTCGCTTACAAAGTGGCAGCAGCAGGAATATCATACCATGACCGGAAGTGGTGCTTTGATGGACCCCGAACCAACACGATTCTTGAAGACAACAATGAAGTTGAAGTCATCACGAAGTTGGGTGAGAGAAAGATCTTAAGACCCAGGTGGGCGGATGCCAGAGTGTACTCAGACCACCAAGCTCTAAAGTCCTTCAAAGATTTTGCATCAGGGAAACGATCACAAATCGGGCTCGTTGAGGTGCTCGGGAGAATGCCTGAGCACTTCATGGGGAAAACTTGGGAGGCGTTGGACACGATGTATGTGGTGGCAACCGCTGAAAAAGGAGGCCGAGCTCACAGGATGGCTCTTGAGGAGCTACCGGACGCCCTTCAGACAATAGCTTTGATTGCACTATTGAGTGTGATGTCCTTAGGTGTGTTTTTTCTACTCATGCAAAGGAAAGGCATTGGTAAGATTGGCTTGGGAGGAGTGATCTTAGGAGCTGCCACATTCTTCTGCTGGATGGCTGAAGTCCCAGGAACGAAAATAGCAGGCATGCTCCTGCTTTCCCTGCTGCTCATGATCGTTTTGATTCCGGAGCCGGAAAAGCAGCGCTCACAGACTGACAACCAGCTTGCCGTGTTCTTGATTTGTGTGCTCACACTGGTCAGCGCCGTGGCTGCCAATGAAATGGGTTGGCTGGACAAGACCAAGAATGACATCAGCAGCCTGTTGGGACACAAGCCAGAAACTAGAGAGACGACCCTGGGAGTTGAGAACTTCTTGCTTGATCTGCGGCCTGCTACAGCATGGTCGCTCTATGCCGTAACGACAGCCGTTCTTACCCCTTTGCTGAAACATCTAATCACGTCAGACTACATCAACACTTCGCTGACCTCAATAAACGTCCAAGCCAGTGCGTTGTTCACCTTGGCCAGAGGCTTCCCTTTTGTGGACGTTGGTGTGTCAGCTCTCTTGCTGGCGGCCGGGTGCTGGGGCCAAGTGACCCTGACTGTGACTGTGACTGCAGCTGCCCTGCTCTTTTGCCACTATGCTTACATGGTACCAGGCTGGCAAGCGGAAGCCATGCGATCCGCCCAGCGGCGGACAGCTGCTGGCATCATGAAAAATGCAGTGGTGGATGGGATCGTGGTTACCGATGTACCTGAACTTGAGCGAACAACTCCAGTCATGCAGAAAAANGTTGGACAGATCATGTTGATCTTGGTGTCAATGGCCGCGGTTGTCGTCAATCCATCAGTGAGAACTGTCAGAGAGGCTGGAATTCTGACTACAGCAGCAGCAGTCACCTTATGGGAGAATGGTGCTAGTTCAGTGTGGAATGCAACGACAGCTATTGGGCTTTGTCACATCATGCGAGGAGGATGGCTCTCGTGTCTCTCCATCACGTGGACTCTCATCAAAAACATGGAAAAACCAGGCCTCAAGAGGGGTGGAGCCAAGGGACGCACGCTAGGGGAAGTTTGGAAGGAGAGACTCAACCACATGACGAAGGAAGAATTTACCAGATACAGAAAAGAAGCCATCACTGAAGTCGACNGCTCCGCGGCAAAACATGCCAGGAGAGAGGGAAACATCACTGGAGGCCATCCAGTCTCACGGGGAACCGCGAAATTACGGTGGTTGGTGGAAAGGCGTTTCCTCGAGCCAGTGGGAAAGGTTGTGGATCTCGGATGTGGTAGAGGCGGCTGGTGTTATTACATGGCTACCCAGAAGAGGGTACAGGAAGTGAAAGGGTACACGAAAGGAGGACCTGGCCATGAAGAGCCACAACTGGTGCAGAGCTATGGTTGGAATATTGTTACCATGAAGAGCGGAGTCGACGTCTTCTACAGACCATCAGAAGCGAGCGACACACTGCTCTGTGACATTGGAGAGTCATCGTCAAGTGCCGAGGTAGAAGAACACCGCACCGTCCGTGTCTTGGAGATGGTGGAAGACTGGCTGCACAGAGGACCTAAGGAATTCTGCATCAAAGTGCTATGCCCTTACATGCCCAGAGTGATTGAGAAGATGGAAACACTCCAAAGGCGATATGGAGGTGGCCTTGTGAGAAACCCCCTTTCACGCAACTCTACCCATGAGATGTACTGGGTGAGCCACGCTTCAGGCAACATTGTCCACTCCGTGAACATGACAAGCCAGGTGCTTCTGGGGAGGATGGAAAAGAAAACATGGAAGGGACCCCAGTTTGAGGAAGATGTNAACTTGGGAAGTGGAACNNGGGCAGTAGGGAAGCCTCTCCTCAATTCTGATACTAGCAAGATCAAGAGCCGAATTGAGAGGCTGAAGAAAGAATACAGCTCCACATGGCACCAGGATGCGAATCACCCCTACAGGACCTGGAACTACCACGGAAGCTATGAAGTGAAACCAACCGGCTCAGCCAGCTCCCTTGTGAATGGGGTAGTTAGATTACTCTCAAAACCATGGGACACTATCACCAATGTGACCACGATGGCCATGACAGACACCACTCCTTTCGGTCAACAACGAGTGTTCAAGGAAAAGGTGGATACAAAGGCTCCAGAGCCTCCAGAAGGGGTCAAATACGTCCTCAATGAGACCACGAACTGGCTGTGGGCTTTTCTAGCCCGCGATAAGAAACCCAGGATGTGTTCCCGGGAGGAATTCATTGGAAAAGTCAACAGTAATGCCGCCCTGGGAGCGATGTTTGAAGAACAGAACCAATGGAAGAACGCCCGGGAAGCCGTGGAGGATCCAAAGTTTTGGGAGATGGTGGATGAGGAGCGTGAGGCGCATCTCCGTGGAGAATGCAACACCTGCATCTACAACATGATGGGAAAGAGAGAGAAGAAGCCTGGAGAGTTCGGCAAAGCTAAAGGCAGCAGAGCCATTTGGTTCATGTGGCTAGGGGCCCGCTTCCTGGAGTTTGAAGCTCTCGGATTCCTCAATGAAGACCACTGGCTGGGTAGGAAGAACTCAGGAGGAGGAGTTGAAGGCTTAGGACTGCAGAAGCTTGGGTACATCTTGAAGGAAGTCGGAACAAAGCCTGGAGGAAAGATCTATGCCGATGATACCGCAGGCTGGGACACACGCATCACCAAAGCTGACCTCGAGAACGAAGCGAAGGTTCTTGAACTGCTGGACGGAGAACACCGACGCCTAGCGCGGTCCATCATTGAGCTCACATACCGACACAAAGTCGTGAAAGTGATGAGGCCAGCGGCCGACGGGAAAACTGTGATGGATGTCATCTCCAGAGAGGATCAGAGAGGAAGCGGGCAGGTAGTGACTTACGCCCTGAACACCTTCACTAATCTAGCAGTTCAGCTGGTCAGAATGATGGAGGGGGAGGGGGTCATTGGACCTGACGATGTTGAAAAACTGGGAAAAGGAAAAGGCCCTAAGGTCAGAACCTGGCTGTTTGAGAATGGNGAGGAGCGTCTCAGTCGCATGGCCGTCAGCGGTGATGACTGCGTGGTGAAACCTTTGGACGACCGCTTCGCCACATCACTACACTTCCTAAATGCCATGTCAAAGGTCCGCAAGGACATCCAGGAATGGAAACCCTCGACAGGGTGGTATGACTGGCAGCAGGTCCCATTCTGTTCAAACCATTTCACGGAACTGATCATGAAGGATGGCAGGACGTTGGTGGTCCCGTGTCGTGGACAAGACGAGTTGATTGGACGGGCCAGAATCTCTCCAGGGGCTGGATGGAATGTGCGCGACACCGCCTGCCTGGCGAAGTCATACGCGCAGATGTGGCTGTTGCTTTATTTTCACCGTAGAGACCTGAGATTGATGGCTAACGCCATCTGTTCCGCTGTGCCTGTCAACTGGGTTCCCACAGGGCGTACCACCTGGTCGATCCACGCAAAAGGAGAATGGATGACGACAGAAGACATGCTCGCAGTCTGGAACAGAGTGTGGATTGAGGAGAATGAGTGGATGGAAGACAAAACACCAGTTGAGAGGTGGAGTGATGTTCCATACTCTGGAAAGAGAGAAGACATTTGGTGTGGCAGTTTGATTGGCACACGAACCCGCGCTACTTGGGCTGAAAATATCCATGTGGCAATCAATCAGGTCCGCTCGGTGATTGGAGAAGAGAAGTATGTGGATTACATGAGCTCTCTGAGGAGGTATGAAGACACCATTGTAGTTGAGGACACTGTTTTGTAA
		</sequence>
		<sequence>
			<taxon idref="OX442305.1|2020|Germany"/>
			CGGGCTGTCAATATGCTAAAACGCGGTATGCCCCGCGGATTGTCCTTGATAGGACTGAAGAGGGCTATGCTGAGTCTGATTGACGGGAAAGGCCCAATACGTTTCGTGTTGGCTCTTTTGGCGTTTTTCAGATTCACTGCAATCGCTCCGACTCGTGCGGTGCTGGACAGATGGAGAGGCGTCAACAAACAAACAGCGATGAAGCATCTCTTGAGTTTCAAGAAAGAACTAGGAACTCTGACCAGTGCCATCAACCGCCGGAGCACAAAACAAAAGAAAAGAGGAGGCACAGCGGGCTTTACTATCTTGCTTGGGCTGATCGCTTGTGCTGGAGCTGTGACCCTCTCGAACTTCCAGGGCAAAGTGATGATGACAGTCAATGCAACCGATGTTACTGACGTGATTACCATCCCAACAGCTGCTGGGAAAAACCTGTGCATTGTGAGGGCTATGGACGTGGGATACCTTTGTGAGGATACTATCACTTATGAATGTCCGGTCCTAGCTGCTGGAAATGACCCTGAAGACATTGACTGCTGGTGCACGAAATCATCTGTTTACGTGCGCTATGGAAGATGCACAAAAACTCGCCATTCCCGTCGAAGCAGAAGGTCTCTGACTGTCCAGACACATGGAGAAAGCACACTGGCCAACAAGAAAGGAGCTTGGTTGGACAGCACAAAAGCCACGAGGTATCTGGTGAAGACAGAATCATGGATACTGAGAAACCCGGGCTACGCCCTCGTTGCAGCGATCATTGGATGGATGCTAGGAAGCAACACAATGCAACGCGTCGTGTTTGCCATCCTATTGCTCCTGGTGGCACCAGCATACAGCTTCAATTGCTTGGGAATGAGTAACAGAGACTTCCTGGAGGGAGTGTCTGGAGCTACATGGGTTGATCTGGTACTGGAAGGCGATAGTTGTGTGACCATAATGTCAAAGGACAAGCCAACCATTGATGTTAAAATGATGAACATGGAAGCAACCAACCTCGCGGATGTGCGCAGCTACTGTTACCTAGCTTCGGTCAGTGACTTGTCAACGAGAGCCGCGTGTCCAACCATGGGTGAAGCCCACAACGAGAAAAGAGCTGACCCCGCCTTCGTTTGCAAGCAAGGCGTTGTGGACAGAGGATGGGGAAATGGCTGCGGACTGTTTGGAAAGGGAAGCATTGACACATGCGCGAAGTTTGCCTGTACAACCAAAGCAACTGGATGGATCATCCAGAAGGAGAACATCAAGTATGAGGTCGCCATATTTGTGCATGGCCCGACGACTGTTGAATCTCATGGCAATTATTCAACACAGACGGGGGCCACCCAGGCTGGAAGATTCAGTATAACTCCATCGGCGCCATCTTACACGCTAAAGTTGGGTGAGTATGGTGAGGTCACGGTTGACTGTGAGCCACGGTCAGGAATAGACACTAGCGCCTATTACGTTATGTCAGTTGGTGCGAAGTCCTTCCTGGTTCACCGAGAATGGTTTATGGATCTGAACCTGCCATGGAGCAGTGCTGGAAGCACCACGTGGAGGAATCGGGAAACACTGATGGAGTTTGAAGAACCTCATGCCACCAAACAATCTGTTGTGGCTCTAGGGTCGCAGGAAGGTGCATTGCACCAAGCTCTGGCCGGAGCGATTCCTGTTGAGTTCTCAAGCAATACTGTGAAGTTGACATCAGGACATCTGAAGTGCAGGGTGAAGATGGAGAAGTTGCAGCTTAAGGGAACAACATATGGAGTATGTTCAAAAGCGTTTAAATTCGCTGGGACTCCCGCTGACACTGGCCATGGAACGGTGGTGTTGGAACTGCAATACACCGGAACAGACGGTCCCTGCAAAGTGCCCATTTCTTCCGTAGCTTCTCTGAATGACCTCACACCTGTTGGAAGACTGGTGACCGTGAATCCATTTGTGTCTGTGGCCACAGCCAACTCGAAGGTCTTGATTGAACTCGAACCCCCGTTTGGTGACTCTTACATCGTGGTGGGAAGAGGAGAACAGCAGATAAACCACCACTGGCACAAATCTGGGAGCAGCATCGGAAAGGCCTTTACCACTACACTCAGAGGAGCTCAACGGCTCGCAGCTCTTGGAGACACTGCTTGGGATTTTGGGTCAGTTGGAGGGGTTTTCACCTCAGTGGGGAAAGCCATACACCAAGTCTTTGGAGGAGCTTTTAGATCACTCTTTGGAGGGATGTCCTGGATCACACAGGGACTTTTAGGAGCCCTTCTGTTGTGGATGGGAATCAATGCCCGTGACAGGTCAATTGCCATGACGTTTCTTGCGGTTGGAGGAGTTTTGCTCTTCCTTTCGGTCAACGTCCATGCTGACACAGGCTGTGCCATTGATATTGGCAGGCAAGAGCTCCGGTGTGGAAGTGGAGTGTTTATCCACAACGATGTGGAAGCCTGGATGGATCGTTACAAGTTCTACCCGGAGACACCACAAGGCCTAGCAAGAATCATTCAGAAAGCACATGCAGAAGGAGTCTGCGGCTTGCGTTCCGTTTCCAGACTCGAGCACCAAATGTGGGAAGCTATTAAGGATGAGCTGAACACCCTGTTGAAAGAGAATGGAGTCGACTTGAGTGTCGTGGTGGAAAAACAAAATGGGATGTATAAAGCAGCACCAAAACGTTTGGCTGCCACCACCGAAAAACTGGAGATGGGTTGGAAGGCTTGGGGCAAGAGCATCATCTTTGCTCCAGAACTAGCTAACAACACCTTTGTCATCGACGGTCCTGAGACTGAGGAATGCCCAACGGCCAACCGAGCATGGAACAGTATGGAGGTAGAAGACTTTGGATTTGGATTGACAAGCACTCGCATGTTCCTGAGGATTCGGGAAACGAACACAACTGAATGCGACTCGAAGATCATAGGAACCGCCGTCAAGAACAACATGGCTGTGCATAGTGATCTGTCGTACTGGATAGAGAGCGGACTCAACGACACCTGGAAGCTTGAGAGGGCGGTTCTAGGAGAAGTCAAATCATGCACCTGGCCAGAAACCCACACTTTGTGGGGTGATGGAGTTCTGGAAAGTGATCTCATCATACCCATCACCTTGGCAGGACCCAGAAGCAATCATAACAGGAGACCAGGGTACAAAACTCAGAACCAAGGTCCATGGGATGAGGGGCGTGTCGAGATTGACTTTGACTATTGCCCAGGAACAACAGTAACTATAAGTGATAGTTGCGGACATCGTGGACCTGCGGCACGCACAACCACTGAGAGTGGGAAGCTCATTACAGACTGGTGCTGCAGAAGCTGCACCCTCCCTCCACTGCGCTTCCAGACTGAAAATGGCTGTTGGTACGGAATGGAAATTCGACCCACGCGGCACGACGAAAAGACCCTCGTGCAATCGAGAGTGAATGCATACAACGCCGACATGATTGATCCTTTTCAGTTGGGCCTTCTGGTCGTGTTCTTGGCCACCCAGGAGGTCCTTCGCAAGAGGTGGACGGCCAAGATCAGCATTCCAGCTATCATGCTTGCACTCCTAGTCCTAGTGTTTGGGGGTATTACGTACACTGATGTCCTGCGATATGTCATTCTCGTCGGCGCCGCGTTTGCTGAAGCAAACTCAGGAGGAGACGTTGTGCACTTGGCACTCATGGCCACATTCAAGATTCAACCAGTCTTTCTGGTGGCTTCCTTTTTGAAGGCAAGGTGGACCAACCAAGAGAGTATTTTGCTCATGCTTGCAGCTGCTTTCTTTCAAATGGCTTACTATGACGCCAAGAATGTTTTGTCATGGGAAGTGCCTGACGTTTTGAACTCCCTCTCCGTCGCGTGGATGATTCTCAGAGCTATAAGCTTCACCAACACTTCAAATGTGGTGGTGCCGCTGCTGGCCCTTCTGACACCTGGACTAAAATGCCTAAACCTTGATGTGTACAGAATTTTGCTACTCATGGTTGGAGTTGGAAGCCTTATCAAAGAAAAAAGGAGCTCTGCAGCAAAAAAGAAAGGGGCTTGCCTCATCTGCCTAGCGCTGGCGTCTACAGGAGCGTTCAATCCAATGATACTTGCAGCTGGGCTGATGGCTTGCGACCCCAACCGCAAGCGGGGCTGGCCTGCCACAGAAGTGATGACTGCAGTTGGACTCATGTTTGCCATCGTTGGGGGTCTGGCAGAACTTGACATAGACTCTATGGCTATCCCCATGACCATTGCCGGACTCATGTTCGTGGCATTTGTCATCTCTGGAAAGTCAACAGACATGTGGATTGAGAGGACGGCTGATATTACTTGGGAGAGTGACGCTGAAATCACAGGCTCTAGTGAAAGAGTAGATGTTAGGCTGGATGATGATGGAAATTTTCAATTGATAAATGACCCTGGGGCGCCATGGAAAATTTGGATGCTTAGGATGGCCTGCCTGGCAATAAGTGCCTACACACCTTGGGCGATTCTTCCCTCGGTCATTGGATTCTGGATAACCCTTCAGTACACAAAGAGAGGAGGTGTCCTTTGGGACACACCATCACCCAGGGAGTACAAGAAGGGTGATACCACCACTGGCGTTTACAGAATCATGACTCGAGGTTTGCTTGGCAGTTACCAAGCTGGAGCCGGAGTGATGGTAGAGGGAGTGTTCCACACACTATGGCACACCACTAAGGGAGCTGCTCTCATGAGTGGTGAAGGACGTTTGGATCCCTATTGGGGGAGCGTGAAAGAAGACCGGCTTTGCTATGGGGGGCCATGGAAACTCCAACATAAATGGAATGGACATGATGAGGTCCAAATGATTGTTGTGGAGCCAGGAAAAAATGTGAAAAACGTCCAGACTAAGCCCGGAGTGTTTAAGACACCAGAAGGAGAAATTGGGGCAGTTACGCTAGACTATCCCACCGGAACGTCAGGTTCCCCCATTGTGGATAAAAATGGAGATGTGATTGGATTGTATGGGAACGGCGTCATCATGCCTAATGGTTCATACATAAGCGCCATTGTGCAAGGAGAGAGAATGGAAGAACCGGCACCAGCTGGCTTCGAACCTGAAATGTTGAGGAAGAAACAGATCACTGTCCTTGATCTGCACCCCGGAGCAGGAAAGACGCGCAAGATACTTCCCCAAATCATCAAGGAGGCCATCAACAAAAGATTGAGGACGGCTGTACTGGCACCCACCAGGGTCGTTGCTGCTGAGATGTCTGAGGCCCTGAGAGGACTTCCCATCCGGTACCAAACCTCAGCAGTGCACAGAGAGCACAGTGGAAATGAGATCGTTGATGTCATGTGCCATGCCACTCTCACACACAGGCTGATGTCTCCACACAGAGTCCCCAATTACAATCTGTTCATAATGGATGAAGCCCATTTCACGGATCCAGCGAGCATCGCAGCCAGAGGATACATAGCAACCAAGGTTGAATTGGGCGAAGCCGCCGCGATTTTCATGACGGCAACGCCACCCGGGACTTCTGACCCCTTTCCAGAGTCCAATGCTCCTATCTCGGACATGCAAACAGAGATCCCAGACAGAGCCTGGAACACTGGATATGAATGGATAACTGAGTATGTTGGAAAGACCGTTTGGTTTGTTCCAAGTGTGAAAATGGGAAATGAAATTGCTCTCTGTCTGCAACGGGCGGGGAAGAAGGTTATCCAGCTGAACAGAAAGTCCTATGAGACAGAGTACCCCAAGTGCAAGAACGATGATTGGGATTTTGTCATCACCACAGACATATCAGAAATGGGAGCAAACTTCAAGGCAAGCAGAGTGATCGACAGCCGCAAAAGCGTGAAACCCACCATCATTGAGGAAGGTGATGGAAGAGTCATCCTGGGGGAACCCTCAGCCATCACGGCTGCCAGCGCTGCTCAGCGGAGAGGACGCATAGGAAGAAACCCATCACAAGTTGGTGATGAGTATTGCTATGGAGGGCACACAAATGAGGATGATTCCAACTTTGCCCACTGGACAGAGGCTCGCATCATGCTAGACAACATCAACATGCCGAATGGTCTGGTGGCCCAACTATATCAGCCTGAGCGCGAGAAGGTGTACACCATGGACGGGGAATATAGGCTCAGAGGGGAAGAACGGAAGAACTTCCTTGAATTCCTGAGAACAGCTGATTTACCAGTCTGGCTCGCTTACAAAGTGGCAGCAGCAGGAATATCATACCATGACCGGAAGTGGTGCTTTGATGGACCTCGAACCAACACGATTCTTGAAGACAACAATGAAGTTGAAGTCATCACGAAGTTGGGTGAGAGAAAGATCTTAAGACCCAGGTGGGCGGATGCCAGAGTGTACTCAGACCACCAAGCTCTAAAGTCCTTCAAAGATTTTGCATCAGGGAAACGATCACAAATCGGGCTCGTTGAGGTGCTCGGGAGAATGCCTGAGCACTTCATGGGGAAAACTTGGGAGGCGTTGGACACGATGTATGTGGTGGCAACCGCTGAAAAAGGAGGCCGAGCTCACAGGATGGCTCTTGAGGAGCTACCGGACGCCCTTCAGACAATAGCTTTGATTGCACTATTGAGTGTGATGTCCTTAGGTGTGTTTTTTCTACTCATGCAAAGGAAAGGCATTGGTAAGATTGGCTTGGGAGGAGTGATCTTAGGAGCTGCCACATTCTTCTGCTGGATGGCTGAAGTCCCAGGAACGAAAATAGCAGGCATGCTCCTGCTCTCCCTGCTGCTCATGATCGTTTTGATTCCGGAGCCGGAAAAGCAGCGCTCACAGACTGACAACCAGCTTGCCGTGTTCTTGATTTGTGTGCTCACACTGGTCAGCGCCGTGGCTGCCAATGAAATGGGTTGGCTGGACAAGACCAAGAATGACATCAGCAGCCTGTTGGGACACAAGCCAGAAACTAGAGAGACGACCCTGGGAGTTGAGAACTTCTTGCTTGATCTGCGGCCTGCTACAGCATGGTCGCTCTATGCCGTAACGACAGCCGTTCTTACCCCTTTGCTGAAACATCTAATCACGTCAGACTACATCAACACTTCGCTGACCTCAATAAACGTCCAAGCCAGTGCGTTGTTCACCTTGGCCAGAGGCTTCCCTTTTGTGGACGTTGGTGTGTCAGCTCTCTTGCTGGCGGCCGGGTGCTGGGGCCAAGTGACCCTGACTGTGACTGTGACTGCAGCTGCCCTGCTCTTTTGCCACTATGCTTATATGGTACCAGGCTGGCAAGCGGAAGCCATGCGATCCGCCCAGCGGCGGACAGCTGCTGGCATCATGAAAAATGCAGTGGTGGATGGGATCGTGGCTACCGATGTACCTGAACTTGAGCGAACAACTCCAGTCATGCAGAAAAAAGTTGGACAGATCATGCTGATCTTGGTGTCAATGGCCGCGGTTGTCGTCAATCCATCAGTGAGAACTGTCAGAGAGGCTGGAATTCTGACTACAGCAGCAGCAGTCACCTTATGGGAGAATGGTGCTAGTTCAGTGTGGAATGCAACGACAGCTATTGGGCTTTGTCACATCATGCGAGGAGGATGGCTCTCGTGTCTCTCCATCACGTGGACTCTCATCAAAAACATGGAAAAACCAGGCCTCAAGAGGGGTGGAGCCAAGGGACGCACGCTAGGGGAAGTTTGGAAGGAGAGACTCAACCACATGACGAAGGAAGAATTTACCAGATACAGAAAAGAAGCCATCACTGAAGTCGACCGCTCCGCGGCAAAACATGCCAGGAGAGAGGGAAACATCACTGGAGGCCATCCAGTCTCACGGGGAACCGCGAAATTACGGTGGTTGGTGGAAAGGCGTTTCCTCGAGCCAGTGGGAAAGGTTGTGGATCTCGGATGTGGCAGAGGCGGCTGGTGTTATTACATGGCTACCCAGAAGAGGGTACAGGAAGTGAAAGGGTACACGAAAGGAGGACCTGGCCATGAAGAGCCACAACTGGTGCAGAGCTATGGTTGGAATATTGTTACCATGAAGAGCGGAGTCGACGTCTTCTACAGACCATCAGAAGCGAGCGACACACTGCTCTGTGACATTGGAGAGTCATCGTCAAGTGCCGAGGTAGAAGAACACCGCACCGTCCGTGTCTTGGAGATGGTGGAAGACTGGCTGCACAGAGGACCTAAGGAATTCTGCATCAAAGTGCTATGCCCTTACATGCCCAGAGTGATTGAGAAGATGGAAACACTCCAAAGGCGATATGGAGGTGGCCTTGTGAGAAACCCCCTTTCACGCAACTCTACCCATGAGATGTACTGGGTGAGCCACGCTTCAGGCAACATTGTCCACTCCGTGAACATGACAAGCCAGGTGCTTCTGGGGAGGATGGAAAAGAAAACATGGAAGGGACCCCAGTTTGAGGAAGATGTTAACTTGGGAAGTGGAACGCGGGCAGTAGGGAAGCCTCTCCTCAATTCTGATACTAGCAAGATCAAGAGCCGAATTGAGAGGCTGAAGAAAGAATACAGCTCCACATGGCACCAGGATGCGAATCACCCCTACAGGACCTGGAACTACCACGGAAGCTATGAAGTGAAACCAACCGGCTCAGCCAGCTCCCTTGTGAATGGGGTAGTTAGATTACTCTCAAAACCATGGGACACTATCACCAATGTGACCACGATGGCCATGACAGACACCACTCCTTTCGGTCAACAACGAGTGTTCAAGGAAAAGGTGGATACAAAGGCTCCAGAGCCTCCAGAAGGGGTCAAATACGTCCTCAATGAGACCACGAACTGGCTGTGGGCTTTTCTAGCCCGCGATAAGAAACCCAGGATGTGTTCCCGGGAGGAATTCATTGGAAAAGTCAACAGTAATGCCGCCCTGGGAGCGATGTTTGAAGAACAGAACCAATGGAAGAACGCCCGGGAAGCCGTGGAGGATCCAAAGTTTTGGGAGATGGTGGATGAGGAGCGTGAGGCGCATCTCCGTGGAGAATGCAACACCTGCATCTACAACATGATGGGAAAGAGAGAGAAGAAGCCTGGAGAGTTCGGCAAAGCTAAAGGCAGCAGAGCCATTTGGTTCATGTGGCTAGGGGCCCGCTTCCTGGAGTTTGAAGCTCTCGGATTCCTCAATGAAGACCACTGGCTGGGTAGGAAGAACTCAGGAGGAGGAGTTGAAGGCTTAGGACTGCAGAAGCTTGGGTACATCTTGAAGGAAGTCGGAACAAAGCCTGGAGGAAAGATCTATGCCGATGATACCGCAGGCTGGGACACACGCATCACCAAAGCTGACCTCGAGAACGAAGCGAAGGTTCTTGAACTGCTGGACGGAGAACACCGACGCCTAGCGCGGTCCATCATTGAGCTCACATACCGACACAAAGTCGTGAAAGTGATGAGGCCAGCGGCCGACGGGAAAACTGTGATGGATGTCATCTCCAGAGAGGATCAGAGAGGAAGCGGGCAGGTAGTGACTTACGCCCTGAACACCTTCACTAATCTAGCAGTTCAACTGGTCAGAATGATGGAGGGGGAGGGGGTCATTGGACCTGACGATGTTGAAAAACTGGGAAAAGGAAAAGGCCCTAAGGTCAGAACCTGGCTGTTTGAGAATGGTGAGGAGCGTCTCAGTCGCATGGCCGTCAGCGGTGATGACTGCGTGGTGAAACCTTTGGACGACCGCTTCGCCACATCACTACACTTCCTAAATGCCATGTCAAAGGTCCGCAAGGACATCCAGGAATGGAAACCCTCGACAGGGTGGTATGACTGGCAGCAGGTCCCATTCTGTTCAAACCATTTCACGGAACTGATCATGAAGGATGGCAGGACGTTGGTGGTCCCGTGTCGTGGACAAGACGAGTTGATTGGACGGGCCAGAATCTCTCCAGGGGCTGGATGGAATGTGCGCGACACCGCCTGCCTGGCGAAGTCATACGCGCAGATGTGGCTGTTGCTTTATTTTCACCGTAGAGACCTGAGATTGATGGCTAACGCCATCTGTTCCGCTGTGCCTGTCAACTGGGTTCCCACAGGGCGTACCACCTGGTCGATCCACGCAAAAGGAGAATGGATGACGACAGAAGACATGCTCGCAGTCTGGAACAGAGTGTGGATTGAGGAGAATGAGTGGATGGAAGACAAAACACCAGTTGAGAGGTGGAGTGATGTTCCATACTCTGGAAAGAGAGAAGACATTTGGTGTGGCAGTTTGATTGGCACACGAACCCGCGCTACTTGGGCTGAAAATATCCACGTGGCAATCAATCAGGTCCGTTCGGTGATTGGAGAAGAGAAGTATGTGGATTACATGAGCTCTCTGAGGAGGTATGAAGACACCATTGTAGTTGAGGACACTGTTTTGTAA
		</sequence>
		<sequence>
			<taxon idref="OX442272.1|2020|Germany"/>
			CGGGCTGTCAATATGCTAAAACGCGGTATGCCCCGCGGATTGTCCTTGATAGGACTGAAGAGGGCTATGCTGAGTCTGATTGACGGGAAAGGCCCAATACGTTTCGTGTTGGCTCTTTTGGCGTTTTTCAGATTCACTGCAATCGCTCCGACTCGTGCGGTGCTGGACAGATGGAGAGGCGTCAACAAACAAACAGCGATGAAGCATCTCTTGAGTTTCAAGAAAGAACTAGGAACTCTGACCAGTGCCATCAACCGCCGGAGCACAAAACAAAAGAAAAGAGGAGGCACAGCGGGCTTTACTATCTTGCTTGGGCTGATCGCTTGTGCTGGAGCTGTGACCCTCTCGAACTTCCAGGGCAAAGTGATGATGACAGTCAATGCAACCGATGTTACTGACGTGATTACCATCCCAACAGCTGCTGGGAAAAACCTGTGCATTGTGAGGGCTATGGACGTGGGATACCTTTGTGAGGATACTATCACTTATGAATGTCCGGTCCTAGCTGCTGGAAATGACCCTGAAGACATTGACTGCTGGTGCACGAAATCATCTGTTTACGTGCGCTATGGAAGATGCACAAAAACTCGCCATTCCCGTCGAAGCAGAAGGTCTCTGACTGTCCAGACACATGGAGAAAGCACACTGGCCAACAAGAAAGGAGCTTGGTTGGACAGCACAAAAGCCACGAGGTATCTGGTGAAGACAGAATCATGGATACTGAGAAACCCGGGCTACGCCCTCGTTGCAGCGATCATTGGATGGATGCTAGGAAGCAACACAATGCAACGCGTCGTGTTTGCCATCCTATTGCTCCTGGTGGCACCAGCATACAGCTTCAATTGCTTGGGAATGAGTAACAGAGACTTCCTGGAGGGAGTGTCTGGAGCTACATGGGTTGATCTGGTACTGGAAGGCGATAGTTGTGTGACCATAATGTCAAAGGACAAGCCAACCATTGATGTTAAAATGATGAACATGGAAGCAACCAACCTCGCGGATGTGCGCAGCTACTGTTACCTAGCTTCGGTCAGTGACTTGTCAACGAGAGCCGCGTGTCCAACCATGGGTGAAGCCCACAACGAGAAAAGAGCTGACCCCGCCTTCGTTTGCAAGCAAGGCGTTGTGGACAGAGGATGGGGAAATGGCTGCGGACTGTTTGGAAAGGGAAGCATTGACACATGCGCGAAGTTTGCCTGTACAACCAAAGCCACTGGATGGATCATCCAGAAGGAGAACATCAAGTATGAGGTCGCCATATTTGTGCATGGCCCGACGACTGTTGAATCTCATGGCAATTATTCAACACAGATGGGGGCCACCCAGGCTGGAAGATTCAGTATAACTCCATCAGCGCCATCTTACACGCTAAAGTTGGGTGAGTATGGTGAGGTCACGGTTGACTGTGAGCCACGGTCAGGAATAGACACTAGCGCCTATTACGTTATGTCAGTTGGTGCGAAGTCCTTCCTGGTTCACCGAGAATGGTTTATGGATCTGAACCTGCCATGGAGCAGTGCTGGAAGCACCACGTGGAGGAATCGGGAAACACTGATGGAGTTTGAAGAACCTCATGCCACCAAACAATCTGTTGTGGCTCTAGGGTCGCAGGAAGGTGCATTGCACCAAGCTCTGGCCGGAGCGATTCCTGTTGAGTTCTCAAGCAATACTGTGAAGTTGACATCAGGACATCTGAAGTGCAGGGTGAAGATGGAGAAGTTGCAGCTTAAGGGAACAACATATGGAGTATGTTCAAAAGCGTTTAAATTCGCTGGGACTCCCGCTGACACTGGCCATGGAACGGTGGTGTTGGAACTGCAATACACCGGAACAGACGGTCCCTGCAAAGTGCCCATTTCTTCCGTAGCTTCTCTGAATGACCTCACACCTGTTGGAAGACTGGTGACCGTGAATCCATTTGTGTCTGTGGCCACAGCCAACTCGAAGGTCTTGATTGAACTCGAACCCCCGTTTGGTGACTCTTACATCGTGGTGGGAAGAGGAGAACAGCAGATAAACCACCACTGGCACAAATCTGGGAGCAGCATCGGAAAGGCCTTTACCACTACACTCAGAGGGGCTCAACGACTCGCAGCTCTTGGAGACACTGCTTGGGATTTTGGGTCAGTTGGAGGGGTTTTCACCTCAGTGGGGAAAGCCATACACCAAGTCTTTGGAGGAGCTTTTAGATCACTCTTTGGAGGGATGTCCTGGATCACACAGGGACTTTTAGGAGCCCTTCTGTTGTGGATGGGAATCAATGCCCGTGACAGGTCAATTGCCATGACGTTTCTTGCGGTTGGAGGAGTTTTGCTCTTCCTTTCGGTCAACGTCCATGCTGACACAGGCTGTGCCATTGATATTGGCAGGCAAGAGCTCCGGTGTGGAAGTGGAGTGTTTATCCACAACGATGTGGAAGCCTGGATGGATCGTTACAAGTTCTACCCGGAGACACCACAAGGCCTAGCAAGAATCATTCAGAAAGCACATGCAGAAGGAGTCTGCGGCTTGCGTTCCGTTTCCAGACTCGAGCACCAAATGTGGGAAGCTATTAAGGATGAGCTGAACACCCTGTTGAAAGAGAATGGAGTCGACTTGAGTGTCGTGGTGGAAAAACAAAATGGGATGTATAAAGCAGCACCAAAACGTTTGGCTGCCACCACCGAAAAACTGGAGATGGGTTGGAAGGCTTGGGGCAAGAGCATCATCTTTGCTCCAGAACTAGCTAACAACACCTTTGTCATCGACGGTCCTGAGACTGAGGAATGCCCAACGGCCAACCGAGCATGGAACAGTATGGAGGTAGAAGACTTTGGATTTGGATTGACAAGCACTCGCATGTTCCTGAGGATTCGGGAAACGAACACAACTGAATGCGACTCGAAGATCATAGGAACCGCCGTCAAGAACAACATGGCTGTGCATAGTGATCTGTCGTACTGGATAGAGAGCGGACTCAACGACACCTGGAAGCTTGAGAGGGCGGTTCTAGGAGAAGTCAAATCATGCACCTGGCCAGAAACCCACACTTTGTGGGGTGATGGAGTTCTGGAAAGTGATCTCATCATACCCATCACCTTGGCAGGACCCAGAAGCAATCATAACAGGAGACCAGGGTACAAAACTCAGAACCAAGGTCCATGGGATGAGGGGCGTGTCGAGATTGACTTTGACTATTGCCCAGGAACAACAGTAACTATAAGTGATAGTTGCGGACACCGTGGACCTGCGGCACGCACAACCACTGAGAGTGGGAAGCTCATTACAGACTGGTGCTGCAGAAGCTGCACCCTCCCTCCACTGCGCTTCCAGACTGAAAATGGCTGTTGGTACGGAATGGAAATTCGACCCACGCGGCACGACGAAAAGACCCTCGTGCAATCGAGAGTGAATGCATACAACGCCGACATGATTGATCCTTTTCAGTTGGGCCTTCTGGTCGTGTTCTTGGCCACCCAGGAGGTCCTTCGCAAGAGGTGGACGGCCAAGATCAGCATTCCAGCTATCATGCTTGCACTCCTAGTCCTAGTGTTTGGGGGTATTACGTACACTGATGTCCTGCGATATGTCATTCTCGTCGGCGCCGCGTTTGCTGAAGCAAACTCAGGAGGAGACGTTGTGCACTTGGCACTCATGGCCACATTCAAGATTCAACCAGTCTTTCTGGTGGCTTCCTTTTTGAAGGCAAGGTGGACCAACCAAGAGAGTATTTTGCTCATGCTTGCAGCTGCTTTCTTTCAAATGGCTTACTATGACGCCAAGAATGTTTTGTCATGGGAAGTGCCTGACGTTTTGAACTCTCTCTCCGTCGCGTGGATGATTCTCAGAGCTATAAGCTTCACCAACACTTCAAATGTGGTGGTGCCGCTGCTGGCCCTTCTGACACCTGGACTAAAATGCCTAAACCTTGATGTGTACAGAATTTTGCTACTCATGGTTGGAGTTGGAAGCCTCATCAAAGAAAAAAGGAGCTCTGCAGCAAAAAAGAAAGGGGCTTGCCTCATCTGCCTAGCGCTGGCGTCTACAGGAGCGTTCAATCCAATGATACTTGCAGCTGGGCTGATGGCTTGCGACCCCAACCGCAAGCGGGGCTGGCCTGCCACAGAAGTGATGGCTGCAGTTGGACTCATGTTTGCCATCGTTGGGGGTCTGGCAGAACTTGACATAGACTCTATGGCTATCCCCATGACCATTGCCGGACTCATGTTCGTGGCATTTGTCATCTCTGGAAAGTCAACAGACATGTGGATTGAGAGGACGGCTGATATTACTTGGGAGAGTGACGCTGAAATCACAGGCTCTAGTGAAAGAGTAGATGTTAGGCTGGATGATGATGGAAATTTTCAATTGATAAATGACCCTGGGGCGCCATGGAAAATTTGGATGCTTAGGATGGCCTGCCTGGCAATAAGTGCCTACACACCTTGGGCGATTCTTCCCTCGGTCATTGGATTCTGGATAACCCTTCAGTACACAAAGAGAGGAGGTGTCCTTTGGGACACACCATCACCCAGGGAGTACAAGAAGGGTGATACCACCACTGGCGTTTACAGAATCATGACTCGAGGTTTGCTTGGCAGTTACCAAGCTGGAGCCGGAGTGATGGTAGAGGGAGTGTTCCACACACTATGGCACACCACTAAGGGAGCTGCTCTCATGAGTGGTGAAGGACGTCTGGATCCCTATTGGGGGAGCGTGAAAGAAGACCGGCTTTGCTATGGGGGGCCATGGAAACTCCAACATAAATGGAATGGACATGATGAGGTCCAAATGATTGTTGTGGAGCCAGGAAAAAATGTGAAAAACGTCCAGACTAAGCCCGGAGTGTTTAAGACACCAGAAGGAGAAATTGGGGCAGTTACGCTAGACTATCCCACTGGAACGTCAGGTTCCCCCATTGTGGATAAAAATGGAGATGTGATTGGATTGTATGGGAACGGCGTCATCATGCCTAATGGTTCATACATAAGCGCCATTGTGCAAGGAGAGAGAATGGAAGAACCGGCACCAGCTGGCTTCGAACCTGAAATGTTGAGGAAGAAACAGATCACTGTCCTTGATCTGCACCCCGGAGCAGGAAAGACGCGCAAGATACTTCCCCAAATCATCAAGGAGGCCATCAACAAAAGATTGAGGACGGCTGTACTGGCACCCACCAGGGTCGTTGCTGCTGAGATGTCTGAGGCCCTGAGAGGACTTCCCATCCGGTACCAAACCTCAGCAGTGCACAGAGAGCACAGTGGAAATGAGATCGTTGATGTCATGTGCCATGCCACTCTCACACACAGGCTGATGTCTCCACACAGAGTCCCCAATTACAATCTGTTCATAATGGATGAAGCCCATTTCACGGATCCAGCGAGCATCGCAGCCAGAGGATACATAGCAACCAAGGTTGAATTGGGCGAAGCCGCCGCGATTTTCATGACGGCAACGCCACCCGGGACTTCTGACCCCTTTCCAGAGTCCAATGCTCCTATCTCGGACATGCAAACAGAGATCCCAGACAGAGCCTGGAACACTGGATATGAATGGATAACTGAGTATGTTGGAAAGACCGTTTGGTTTGTTCCAAGTGTGAAAATGGGAAATGAAATTGCCCTCTGTCTGCAACGGGCGGGGAAGAAGGTTATCCAGCTGAACAGAAAGTCCTATGAGACAGAGTACCCCAAGTGCAAGAACGATGATTGGGATTTTGTCATCACCACAGACATATCAGAAATGGGAGCAAACTTCAAGGCAAGCAGAGTGATCGACAGCCGCAAAAGCGTGAAACCCACCATCATTGAGGAAGGTGATGGAAGAGTCATCCTGGGGGAACCCTCAGCCATCACGGCTGCCAGCGCTGCTCAGCGGAGAGGACGCATAGGAAGAAACCCATCACAAGTTGGTGATGAGTATTGCTATGGAGGGCACACAAATGAGGATGATTCCAACTTTGCCCACTGGACAGAGGCTCGCATCATGCTAGACAACATCAACATGCCGAATGGTCTGGTGGCCCAACTATATCAGCCTGAGCGCGAGAAGGTGTACACCATGGACGGGGAATATAGGCTCAGAGGGGAAGAACGGAAGAACTTCCTTGAATTCCTGAGAACAGCTGATTTACCAGTCTGGCTCGCTTACAAAGTGGCAGCAGCAGGAATATCATACCATGACCGGAAGTGGTGCTTTGATGGACCTCGAACCAACACGATTCTTGAAGACAACAATGAAGTTGAAGTCATCACGAAGTTGGGTGAGAGAAAGATCTTAAGACCCAGGTGGGCGGATGCCAGAGTGTACTCAGACCACCAAGCTCTAAAGTCCTTCAAAGATTTTGCATCAGGGAAACGATCACAAATCGGGCTCGTTGAGGTGCTCGGGAGAATGCCTGAGCACTTCATGGGGAAAACTTGGGAGGCGTTGGACACGATGTATGTGGTGGCAACCGCTGAAAAAGGAGGCCGAGCTCACAGGATGGCTCTTGAGGAGCTACCGGACGCCCTTCAGACAATAGCTTTGATTGCACTATTGAGTGTGATGTCCTTAGGTGTGTTTTTTCTACTCATGCAAAGGAAAGGCATTGGTAAGATTGGCTTGGGAGGAGTGATCTTAGGAGCTGCCACATTCTTCTGCTGGATGGCTGAAGTCCCAGGAACGAAAATAGCAGGCATGCTCCTGCTTTCCCTGCTGCTCATGATCGTTTTGATTCCGGAGCCGGAAAAGCAGCGCTCACAGACTGACAACCAGCTTGCCGTGTTCTTGATTTGTGTGCTCACACTGGTCAGCGCCGTGGCTGCCAATGAAATGGGTTGGCTGGACAAGACCAAGAATGACATCAGCAGCCTGTTGGGACACAAGCCAGAAACTAGAGAGACGACCCTGGGAGTTGAGAACTTCTTGCTTGATCTGCGGCCTGCTACAGCATGGTCGCTCTATGCCGTAACGACAGCCGTTCTTACCCCTTTGCTGAAACATCTAATCACGTCAGACTACATCAACACTTCGCTGACCTCAATAAACGTCCAAGCCAGTGCGTTGTTCACCTTGGCCAGAGGCTTCCCTTTTGTGGACGTTGGTGTGTCAGCTCTCTTGCTGGCGGCCGGGTGCTGGGGCCAAGTGACCCTGACTGTGACTGTGACTGCAGCTGCCCTGCTCTTTTGCCACTATGCTTACATGGTACCAGGCTGGCAAGCGGAAGCCATGCGATCCGCCCAGCGGCGGACAGCTGCTGGCATCATGAAAAATGCAGTGGTGGATGGGATCGTGGCTACCGATGTACCTGAACTTGAGCGAACAACTCCAGTCATGCAGAAAAAAGTTGGACAGATCATGCTGATCTTGGTGTCAATGGCCGCGGTTGTCGTCAATCCATCAGTGAGAACTGTCAGAGAGGCTGGAATTCTGACTACAGCAGCAGCAGTCACCTTATGGGAGAATGGTGCTAGTTCAGTGTGGAATGCAACGACAGCTATTGGGCTTTGTCACATCATGCGAGGAGGATGGCTCTCGTGTCTCTCCATCACGTGGACTCTCATCAAAAACATGGAAAAACCAGGCCTCAAGAGGGGTGGAGCCAAGGGACGCACGCTAGGGGAAGTTTGGAAGGAGAGACTCAACCACATGACGAAGGAAGAATTTACCAGATACAGAAAAGAAGCCATCACTGAAGTCGACCGCTCCGCGGCAAAACATGCCAGGAGAGAGGGAAACATCACTGGAGGCCATCCAGTCTCACGGGGAACCGCGAAATTACGGTGGTTGGTGGAAAGGCGTTTCCTCGAGCCAGTGGGAAAGGTTGTGGATCTCGGATGTGGTAGAGGCGGCTGGTGTTATTACATGGCTACCCAGAAGAGGGTACAGGAAGTGAAAGGGTACACGAAAGGAGGACCTGGCCATGAAGAGCCACAACTGGTGCAGAGCTATGGTTGGAATATTGTTACCATGAAGAGCGGAGTCGACGTCTTCTACAGACCATCAGAAGCGAGCGACACACTGCTCTGTGACATTGGAGAGTCATCGTCAAGTGCCGAGGTAGAAGAACACCGCACCGTCCGTGTCTTGGAGATGGTGGAAGACTGGCTGCACAGAGGACCTAAGGAATTCTGCATAAAAGTGCTATGCCCTTACATGCCCAGAGTGATTGAGAAGATGGAAACACTCCAAAGGCGATATGGAGGTGGCCTTGTGAGAAACCCCCTTTCACGCAACTCTACCCATGAGATGTACTGGGTGAGCCACGCTTCAGGCAACATTGTCCACTCCGTGAACATGACAAGCCAGGTGCTTCTGGGGAGGATGGAAAAGAAAACATGGAAGGGACCCCAGTTTGAGGAAGATGTTAACTTGGGAAGTGGAACGCGGGCAGTAGGGAAGCCTCTCCTCAATTCTGATACTAGCAAGATCAAGAGCCGAATTGAGAGGCTGAAGAAAGAATACAGCTCCACATGGCACCAGGATGCGAATCACCCCTACAGGACCTGGAACTACCACGGAAGCTATGAAGTGAAACCAACCGGCTCAGCCAGCTCCCTTGTGAATGGGGTAGTTAGATTACTCTCAAAACCATGGGACACTATCACCAATGTGACCACGATGGCCATGACAGACACCACTCCTTTCGGTCAACAACGAGTGTTCAAGGAAAAGGTGGATACAAAGGCTCCAGAGCCTCCAGAAGGGGTCAAATACGTCCTCAATGAGACCACGAACTGGCTGTGGGCTTTTCTAGCCCGCGATAAGAAACCCAGGATGTGTTCCCGGGAGGAATTCATTGGAAAAGTCAACAGTAATGCCGCCCTGGGAGCGATGTTTGAAGAACAGAACCAATGGAAGAACGCCCGGGAAGCCGTGGAGGATCCAAAGTTTTGGGAGATGGTGGATGAGGAGCGTGAGGCGCATCTCCGTGGAGAATGCAACACCTGCATCTACAACATGATGGGAAAGAGAGAGAAGAAGCCTGGAGAGTTCGGCAAAGCTAAAGGCAGCAGAGCCATTTGGTTCATGTGGCTAGGGGCCCGCTTCCTGGAGTTTGAAGCTCTCGGATTCCTCAATGAAGACCACTGGCTGGGTAGGAAGAACTCAGGAGGAGGAGTTGAAGGCTTAGGACTGCAGAAGCTTGGGTACATCTTGAAGGAAGTCGGAACAAAGCCTGGAGGAAAGATCTATGCCGATGATACCGCAGGCTGGGACACACGCATCACCAAAGCTGACCTCGAGAACGAAGCGAAGGTTCTTGAACTGCTGGACGGAGAACACCGACGCCTAGCGCGGTCCATCATTGAGCTCACATACCGACACAAAGTCGTGAAAGTGATGAGGCCAGCGGCCGACGGGAAAACTGTGATGGATGTCATCTCCAGAGAGGATCAGAGAGGAAGCGGGCAGGTAGTGACTTACGCCCTGAACACCTTCACTAATCTAGCAGTTCAGCTGGTCAGAATGATGGAGGGGGAGGGGGTCATTGGACCTGACGATGTTGAAAAACTGGGAAAAGGAAAAGGCCCTAAGGTCAGAACCTGGCTGTTTGAGAATGGTGAGGAGCGTCTCAGTCGCATGGCCGTCAGCGGTGATGACTGCGTGGTGAAACCTTTGGACGACCGCTTCGCCACATCACTACACTTCCTAAATGCCATGTCAAAGGTCCGCAAGGACATCCAGGAATGGAAACCCTCGACAGGGTGGTATGACTGGCAGCAGGTCCCATTCTGTTCAAACCATTTCACGGAACTGATCATGAAGGATGGCAGGACGTTGGTGGTCCCGTGTCGTGGACAAGACGAGTTGATTGGACGGGCCAGAATCTCTCCAGGGGCTGGATGGAATGTGCGCGACACCGCCTGCCTGGCGAAGTCATACGCGCAGATGTGGCTGTTGCTTTATTTTCACCGTAGAGACCTGAGATTGATGGCTAACGCCATCTGTTCCGCTGTGCCTGTCAACTGGGTTCCCACAGGGCGTACCACCTGGTCGATCCACGCAAAAGGAGAATGGATGACGACAGAAGACATGCTCGCAGTCTGGAACAGAGTGTGGATTGAGGAGAATGAGTGGATGGAAGACAAAACACCAGTTGAGAGGTGGAGTGATGTTCCATACTCTGGAAAGAGAGAAGACATTTGGTGTGGCAGTTTGATTGGCACACGAACCCGCGCTACTTGGGCTGAAAATATCCATGTGGCAATCAATCAGGTCCGTTCGGTGATTGGAGAAGAGAAGTATGTGGATTACATGAGCTCTCTGAGGAGGTATGAAGACACCATTGTAGTTGAGGACACTGTTCTGTAA
		</sequence>
		<sequence>
			<taxon idref="LR743454.1|2019|Germany"/>
			CGGGCTGTCAATATGCTAAAACGCGGTATGCCCCGCGGATTGTCCTTGATAGGACTGAAGAGGGCTATGCTGAGTCTGATTGACGGGAAAGGCCCAATACGTTTCGTGTTGGCTCTTTTGGCGTTTTTCAGATTCACTGCAATCGCTCCGACTCGTGCGGTGCTGGACAGATGGAGAGGCGTCAACAAACAAACAGCGATGAAGCATCTCTTGAGTTTCAAGAAAGAACTAGGAACTCTGACCAGTGCCATCAACCGCCGGAGCACAAAACAAAAGAAAAGAGGAGGCACAGCGGGCTTTACTATCTTGCTTGGGCTGATCGCTTGTGCTGGAGCTGTGACCCTCTCGAACTTCCAGGGCAAAGTGATGATGACAGTCAATGCAACCGATGTTACTGACGTGATTACCATCCCAACAGCTGCTGGGAAAAACCTGTGCATTGTGAGGGCTATGGACGTGGGATACCTTTGTGAGGATACTATCACTTATGAATGTCCGGTCCTAGCTGCTGGAAATGACCCTGAAGACATTGACTGCTGGTGCACGAAATCATCTGTTTACGTGCGCTATGGAAGATGCACAAAAACTCGCCATTCCCGTCGAAGCAGAAGGTCTCTGACTGTCCAGACACATGGAGAAAGCACACTGGCCAACAAGAAAGGAGCTTGGTTGGACAGCACAAAAGCCACGAGGTATCTGGTGAAGACAGAATCATGGATACTGAGAAACCCGGGCTACGCCCTCGTTGCAGCGATCATTGGATGGATGCTAGGAAGCAACACAATGCAACGCGTCGTGTTTGCCATCCTATTGCTCCTGGTGGCACCAGCATACAGCTTCAATTGCTTGGGAATGAGTAACAGAGACTTCCTGGAGGGAGTGTCTGGAGCTACATGGGTTGATCTGGTACTGGAAGGCGATAGTTGTGTGACCATAATGTCAAAGGACAAGCCAACCATTGATGTTAAAATGATGAACATGGAAGCAACCAACCTCGCGGATGTGCGCAGCTACTGTTACCTAGCTTCGGTCAGTGACTTGTCAACGAGAGCCGCGTGTCCAACCATGGGTGAAGCCCACAACGAGAAAAGAGCTGACCCCGCCTTCGTTTGCAAGCAAGGCGTTGTGGACAGAGGATGGGGAAATGGCTGCGGACTGTTTGGAAAGGGAAGCATTGACACATGCGCGAAGTTTGCCTGTACAACCAAAGCAACTGGATGGATCATCCAGAAGGAGAACATCAAGTATGAGGTCGCCATATTTGTGCATGGCCCGACGACTGTTGAATCTCATGGCAATTATTCAACACAGATGGGGGCCACCCAGGCTGGAAGATTCAGTATAACTCCATCGGCGCCATCTTACACGCTAAAGTTGGGTGAGTATGGTGAGGTCACGGTTGACTGTGAGCCACGGTCAGGAATAGACACTAGCGCCTATTACGTTATGTCAGTTGGTGCGAAGTCCTTCCTGGTTCACCGAGAATGGTTTATGGATCTGAACCTGCCATGGAGCAGTGCTGGAAGCACCACGTGGAGGAATCGGGAAACACTGATGGAGTTTGAAGAACCTCATGCCACCAAACAATCTGTTGTGGCTCTAGGGTCGCAGGAAGGTGCATTGCACCAAGCTCTGGCCGGAGCGATTCCTGTTGAGTTCTCAAGCAATACTGTGAAGTTGACATCAGGACATCTGAAGTGCAGGGTGAAGATGGAGAAGTTGCAGCTTAAGGGAACAACATATGGAGTATGTTCAAAAGCGTTTAAATTCGCTGGGACTCCCGCTGACACTGGCCATGGAACGGTGGTGTTGGAACTGCAATACACCGGAACAGACGGTCCCTGCAAAGTGCCCATTTCTTCCGTAGCTTCTCTGAATGACCTCACACCTGTTGGAAGACTGGTGACCGTGAATCCATTTGTGTCTGTGGCCACAGCCAACTCGAAGGTCTTGATTGAACTCGAACCCCCGTTTGGTGACTCTTACATCGTGGTGGGAAGAGGAGAACAGCAGATAAACCACCACTGGCACAAATCTGGGAGCAGCATCGGAAAGGCCTTTACCACTACACTCAGAGGAGCTCAACGACTCGCAGCTCTTGGAGACACTGCTTGGGATTTTGGGTCAGTTGGAGGGGTTTTCACCTCAGTGGGGAAAGCCATACACCAAGTCTTTGGAGGAGCTTTTAGATCACTCTTTGGAGGGATGTCCTGGATCACACAGGGACTTTTAGGAGCCCTTCTGTTGTGGATGGGAATCAATGCCCGTGACAGGTCAATTGCCATGACGTTTCTTGCGGTTGGAGGAGTTTTGCTCTTCCTTTCGGTCAACGTCCATGCTGACACAGGCTGTGCCATTGATATTGGCAGGCAAGAGCTCCGGTGTGGAAGTGGAGTGTTTATCCACAACGATGTGGAAGCCTGGATGGATCGTTACAAGTTCTACCCGGAGACACCACAAGGCCTAGCAAGAATCATTCAGAAAGCACATGCAGAAGGAGTCTGCGGCTTGCGTTCCGTTTCCAGACTCGAGCACCAAATGTGGGAAGCTATTAAGGATGAGCTGAACACCCTGTTGAAAGAGAATGGAGTCGACTTGAGTGTCGTGGTGGAAAAACAAAATGGGATGTATAAAGCAGCACCAAAACGTTTGGCTGCCACCACCGAAAAACTGGAGATGGGTTGGAAGGCTTGGGGCAAGAGCATCATCTTTGCTCCAGAACTAGCTAACAACACCTTTGTCATCGACGGTCCTGAGACTGAGGAATGCCCAACGGCCAACCGAGCATGGAACAGTATGGAGGTAGAAGACTTTGGATTTGGATTGACAAGCACTCGCATGTTCCTGAGGATTCGGGAAACGAACACAACTGAATGCGACTCGAAGATCATAGGAACCGCCGTCAAGAACAACATGGCTGTGCATAGTGATCTGTCGTACTGGATAGAGAGCGGACTCAACGACACCTGGAAGCTTGAGAGGGCGGTTCTAGGAGAAGTCAAATCATGCACCTGGCCAGAAACCCACACTTTGTGGGGTGATGGAGTTCTGGAAAGTGATCTCATCATACCCATCACCTTGGCAGGACCCAGAAGCAATCATAACAGGAGACCAGGGTACAAAACTCAGAACCAAGGTCCATGGGATGAGGGGCGTGTCGAGATTGACTTTGACTATTGCCCAGGAACAACAGTAACTATAAGTGATAGTTGCGGACACCGTGGACCTGCGGCACGCACAACCACTGAGAGTGGGAAGCTCATTACAGACTGGTGCTGCAGAAGCTGCACCCTCCCTCCACTGCGCTTCCAGACTGAAAATGGCTGTTGGTACGGAATGGAAATTCGACCCACGCGGCACGACGAAAAGACCCTCGTGCAATCGAGAGTGAATGCATACAACGCCGACATGATTGATCCTTTTCAGTTGGGCCTTCTGGTCGTGTTCTTGGCCACCCAGGAGGTCCTTCGCAAGAGGTGGACGGCCAAGATCAGCATTCCAGCTATCATGCTTGCACTCCTAGTCCTAGTGTTTGGGGGTATTACGTACACTGATGTCCTGCGATATGTCATTCTCGTCGGCGCCGCGTTTGCTGAAGCAAACTCAGGAGGAGACGTTGTGCACTTGGCACTCATGGCCACATTCAAGATTCAACCAGTCTTTCTGGTGGCTTCCTTTTTGAAGGCAAGGTGGACCAACCAAGAGAGTATTTTGCTCATGCTTGCAGCTGCTTTCTTTCAAATGGCTTACTATGACGCCAAGAATGTTTTGTCATGGGAAGTGCCTGACGTTTTGAACTCTCTCTCCGTCGCGTGGATGATTCTCAGAGCTATAAGCTTCACCAACACTTCAAATGTGGTGGTGCCGCTGCTGGCCCTTCTGACACCTGGACTAAAATGCCTAAACCTTGATGTGTACAGAATTTTGCTACTCATGGTTGGAGTTGGAAGCCTCATCAAAGAAAAAAGGAGCTCTGCAGCAAAAAAGAAAGGGGCTTGCCTCATCTGCCTAGCGCTGGCGTCTACAGGAGCGTTCAATCCAATGATACTTGCAGCTGGGCTGATGGCTTGCGACCCCAACCGCAAGCGGGGCTGGCCTGCCACAGAAGTGATGACTGCAGTTGGACTCATGTTTGCCATCGTTGGGGGTCTGGCAGAACTTGACATAGACTCTATGGCTATCCCCATGACCATTGCCGGACTCATGTTCGTGGCATTTGTCATCTCTGGAAAGTCAACAGACATGTGGATTGAGAGGACGGCTGATATTACTTGGGAGAGTGACGCTGAAATCACAGGCTCTAGTGAAAGAGTAGATGTTAGGCTGGATGATGATGGAAATTTTCAATTGATAAATGACCCTGGGGCGCCATGGAAAATTTGGATGCTTAGGATGGCCTGCCTGGCAATAAGTGCCTACACACCTTGGGCGATTCTTCCCTCGGTCATTGGATTCTGGATAACCCTTCAGTACACAAAGAGAGGAGGTGTCCTTTGGGACACACCATCACCCAGGGAGTACAAGAAGGGTGATACCACCACTGGCGTTTACAGAATCATGACTCGAGGTTTGCTTGGCAGTTACCAAGCTGGAGCCGGAGTGATGGTAGAGGGAGTGTTCCACACACTATGGCACACCACTAAGGGAGCTGCTCTCATGAGTGGTGAAGGACGTCTGGATCCCTATTGGGGGAGCGTGAAAGAAGACCGGCTTTGCTATGGGGGGCCATGGAAACTCCAACATAAATGGAATGGACATGATGAGGTCCAAATGATTGTTGTGGAGCCAGGAAAAAATGTGAAAAACGTCCAGACTAAGCCCGGAGTGTTTAAGACACCAGAAGGAGAAATTGGGGCAGTTACGCTAGACTATCCCACTGGAACGTCAGGTTCCCCCATTGTGGATAAAAATGGAGATGTGATTGGATTGTATGGGAACGGCGTCATCATGCCTAATGGTTCATACATAAGCGCCATTGTGCAAGGAGAGAGAATGGAAGAACCGGCACCAGCTGGCTTCGAACCTGAAATGTTGAGGAAGAAACAGATCACTGTCCTTGATCTGCACCCCGGAGCAGGAAAGACGCGCAAGATACTTCCCCAAATCATCAAGGAGGCCATCAACAAAAGATTGAGGACGGCTGTACTGGCACCCACCAGGGTCGTTGCTGCTGAGATGTCTGAGGCCCTGAGAGGACTTCCCATCCGGTACCAAACCTCAGCAGTGCACAGAGAGCACAGTGGAAATGAGATCGTTGATGTCATGTGCCATGCCACTCTCACACACAGGCTGATGTCTCCACACAGAGTCCCCAATTACAATCTGTTCATAATGGATGAAGCCCATTTCACGGATCCAGCGAGCATCGCAGCCAGAGGATACATAGCAACCAAGGTTGAATTGGGCGAAGCCGCCGCGATTTTCATGACGGCAACGCCACCCGGGACTTCTGACCCCTTTCCAGAGTCCAATGCTCCTATCTCGGACATGCAAACAGAGATCCCAGACAGAGCCTGGAACACTGGATATGAATGGATAACTGAGTATGTTGGAAAGACCGTTTGGTTTGTTCCAAGTGTGAAAATGGGAAATGAAATTGCCCTCTGTCTGCAACGGGCGGGGAAGAAGGTTATCCAGCTGAACAGAAAGTCCTATGAGACAGAGTACCCCAAGTGCAAGAACGATGATTGGGATTTTGTCATCACCACAGACATATCAGAAATGGGAGCAAACTTCAAGGCAAGCAGAGTGATCGACAGCCGCAAAAGCGTGAAACCCACCATCATTGAGGAAGGTGATGGAAGAGTCATCCTGGGGGAACCCTCAGCCATCACGGCTGCCAGCGCTGCTCAGCGGAGAGGACGCATAGGAAGAAACCCATCACAAGTTGGTGATGAGTATTGCTATGGAGGGCACACAAATGAGGATGATTCCAACTTTGCCCACTGGACAGAGGCTCGCATCATGCTAGACAACATCAACATGCCGAATGGTCTGGTGGCCCAACTATATCAGCCTGAGCGCGAGAAGGTGTACACCATGGACGGGGAATATAGGCTCAGAGGGGAAGAACGGAAGAACTTCCTTGAATTCCTGAGAACAGCTGATTTACCAGTCTGGCTCGCTTACAAAGTGGCAGCAGCAGGAATATCATACCATGACCGGAAGTGGTGCTTTGATGGACCTCGAACCAACACGATTCTTGAAGACAACAATGAAGTTGAAGTCATCACGAAGTTGGGTGAGAGAAAGATCTTAAGACCCAGGTGGGCGGATGCCAGAGTGTACTCAGACCACCAAGCTCTAAAGTCCTTCAAAGATTTTGCATCAGGGAAACGATCACAAATCGGGCTCGTTGAGGTGCTCGGGAGAATGCCTGAGCACTTCATGGGGAAAACTTGGGAGGCGTTGGACACGATGTATGTGGTGGCAACCGCTGAAAAAGGAGGCCGAGCTCACAGGATGGCTCTTGAGGAGCTACCGGACGCCCTTCAGACAATAGCTTTGATTGCACTATTGAGTGTGATGTCCTTAGGTGTGTTTTTTCTACTCATGCAAAGGAAAGGCATTGGTAAGATTGGCTTGGGAGGAGTGATCTTAGGAGCTGCCACATTCTTCTGCTGGATGGCTGAAGTCCCAGGAACGAAAATAGCAGGCATGCTCCTGCTTTCCCTGCTGCTCATGATCGTTTTGATTCCGGAGCCGGAAAAGCAGCGCTCACAGACTGACAACCAGCTTGCCGTGTTCTTGATTTGTGTGCTCACACTGGTCAGCGCCGTGGCTGCCAATGAAATGGGTTGGCTGGACAAGACCAAGAATGACATCAGCAGCCTGTTGGGACACAAGCCAGAAACTAGAGAGACGACCCTGGGAGTTGAGAACTTCTTGCTTGATCTGCGGCCTGCTACAGCATGGTCGCTCTATGCCGTAACGACAGCCGTTCTTACCCCTTTGCTGAAACATCTAATCACGTCAGACTACATCAACACTTCGCTGACCTCAATAAACGTCCAAGCCAGTGCGTTGTTCACCTTGGCCAGAGGCTTCCCTTTTGTGGACGTTGGTGTGTCAGCTCTCTTGCTGGCGGCCGGGTGCTGGGGCCAAGTGACCCTGACTGTGACTGTGACTGCAGCTGCCCTGCTCTTTTGCCACTATGCTTACATGGTACCAGGCTGGCAAGCGGAAGCCATGCGATCCGCCCAGCGGCGGACAGCTGCTGGCATCATGAAAAATGCAGTGGTGGATGGGATCGTGGCTACCGATGTACCTGAACTTGAGCGAACAACTCCAGTCATGCAGAAAAAAGTTGGACAGATCATGCTGATCTTGGTGTCAATGGCCGCGGTTGTCGTCAATCCATCAGTGAGAACTGTCAGAGAGGCTGGAATTCTGACTACAGCAGCAGCAGTCACCTTATGGGAGAATGGTGCTAGTTCAGTGTGGAATGCAACGACAGCTATTGGGCTTTGTCACATCATGCGAGGAGGATGGCTCTCGTGTCTCTCCATCACGTGGACTCTCATCAAAAACATGGAAAAACCAGGCCTCAAGAGGGGTGGAGCCAAGGGACGCACGCTAGGGGAAGTTTGGAAGGAGAGACTCAACCACATGACGAAGGAAGAATTTACCAGATACAGAAAAGAAGCCATCACTGAAGTCGACCGCTCCGCGGCAAAACATGCCAGGAGAGAGGGAAACATCACTGGAGGCCATCCAGTCTCACGGGGAACCGCGAAATTACGGTGGTTGGTGGAAAGGCGTTTCCTCGAGCCAGTGGGAAAGGTTGTGGATCTCGGATGTGGTAGAGGCGGCTGGTGTTATTACATGGCTACCCAGAAGAGGGTACAGGAAGTGAAAGGGTACACGAAAGGAGGACCTGGCCATGAAGAGCCACAACTGGTGCAGAGCTATGGTTGGAATATTGTTACCATGAAGAGCGGAGTCGACGTCTTCTACAGACCATCAGAAGCGAGCGACACACTGCTCTGTGACATTGGAGAGTCATCGTCAAGTGCCGAGGTAGAAGAACACCGCACCGTCCGTGTCTTGGAGATGGTGGAAGACTGGCTGCACAGAGGACCTAAGGAATTCTGCATCAAAGTGCTATGCCCTTACATGCCCAGAGTGATTGAGAAGATGGAAACACTCCAAAGGCGATATGGAGGTGGCCTTGTGAGAAACCCCCTTTCACGCAACTCTACCCATGAGATGTACTGGGTGAGCCACGCTTCAGGCAACATTGTCCACTCCGTGAACATGACAAGCCAGGTGCTTCTGGGGAGGATGGAAAAGAAAACATGGAAGGGACCCCAGTTTGAGGAAGATGTTAACTTGGGAAGTGGAACGCGGGCAGTAGGGAAGCCTCTCCTCAATTCTGATACTAGCAAGATCAAGAGCCGAATTGAGAGGCTGAAGAAAGAATACAGCTCCACATGGCACCAGGATGCGAATCACCCCTACAGGACCTGGAACTACCACGGAAGCTATGAAGTGAAACCAACCGGCTCAGCCAGCTCCCTTGTGAATGGGGTAGTTAGATTACTCTCAAAACCATGGGACACTATCACCAATGTGACCACGATGGCCATGACAGACACCACTCCTTTCGGTCAACAACGAGTGTTCAAGGAAAAGGTGGATACAAAGGCTCCAGAGCCTCCAGAAGGGGTCAAATACGTCCTCAATGAGACCACGAACTGGCTGTGGGCTTTTCTAGCCCGCGATAAGAAACCCAGGATGTGTTCCCGGGAGGAATTCATTGGAAAAGTCAACAGTAATGCCGCCCTGGGAGCGATGTTTGAAGAACAGAACCAATGGAAGAACGCCCGGGAAGCCGTGGAGGATCCAAAGTTTTGGGAGATGGTGGATGAGGAGCGTGAGGCGCATCTCCGTGGAGAATGCAACACCTGCATCTACAACATGATGGGAAAGAGAGAGAAGAAGCCTGGAGAGTTCGGCAAAGCTAAAGGCAGCAGAGCCATTTGGTTCATGTGGCTAGGGGCCCGCTTCCTGGAGTTTGAAGCTCTCGGATTCCTCAATGAAGACCACTGGCTGGGTAGGAAGAACTCAGGAGGAGGAGTTGAAGGCTTAGGACTGCAGAAGCTTGGGTACATCTTGAAGGAAGTCGGAACAAAGCCTGGAGGAAAGATCTATGCCGATGATACCGCAGGCTGGGACACACGCATCACCAAAGCTGACCTCGAGAACGAAGCGAAGGTTCTTGAACTGCTGGACGGAGAACACCGACGCCTAGCGCGGTCCATCATTGAGCTCACATACCGACACAAAGTCGTGAAAGTGATGAGGCCAGCGGCCGACGGGAAAACTGTGATGGATGTCATCTCCAGAGAGGATCAGAGAGGAAGCGGGCAGGTAGTGACTTACGCCCTGAACACCTTCACTAATCTAGCAGTTCAGCTGGTCAGAATGATGGAGGGGGAGGGGGTCATTGGACCTGACGATGTTGAAAAACTGGGAAAAGGAAAAGGCCCTAAGGTCAGAACCTGGCTGTTAGAGAATGGTGAGGAGCGTCTCAGTCGCATGGCCGTCAGCGGTGATGACTGCGTGGTGAAACCTTTGGACGACCGCTTCGCCACATCACTACACTTCCTAAATGCCATGTCAAAGGTCCGCAAGGACATCCAGGAATGGAAACCCTCGACAGGGTGGTATGACTGGCAGCAGGTCCCATTCTGTTCAAACCATTTCACGGAACTGATCATGAAGGATGGCAGGACGTTGGTGGTCCCGTGTCGTGGACAAGACGAGTTGATTGGACGGGCCAGAATCTCTCCAGGGGCTGGATGGAATGTGCGCGACACCGCCTGCCTGGCGAAGTCATACGCGCAGATGTGGCTGTTGCTTTATTTTCACCGTAGAGACCTGAGATTGATGGCTAACGCCATCTGTTCCGCTGTGCCTGTCAACTGGGTTCCCACAGGGCGTACCACCTGGTCGATCCACGCAAAAGGAGAATGGATGACGACAGAAGACATGCTCGCAGTCTGGAACAGAGTGTGGATTGAGGAGAATGAGTGGATGGAAGACAAAACACCAGTTGAGAGGTGGAGTGATGTTCCATACTCTGGAAAGAGAGAAGACATTTGGTGTGGCAGTTTGATTGGCACACGAACCCGCGCTACTTGGGCTGAAAATATCCATGTGGCAATCAATCAGGTCCGTTCGGTGATTGGAGAAGAGAAGTATGTGGATTACATGAGCTCTCTGAGGAGGTATGAAGACACCATTGTAGTTGAGGACACTGTTTTGTAA
		</sequence>
		<sequence>
			<taxon idref="ED-I-364_24|2024|Germany"/>
			CGGGCTGTCAATATGCTAAAACGCGGTATGCCCCGCGGATTGTCCTTGATAGGACTGAAGAGGGCTATGCTGAGTCTGATTGACGGGAAAGGCCCAATACGTTTCGTGTTGGCTCTTTTGGCGTTTTTCAGATTCACTGCAATCGCTCCGACTCGTGCGGTGCTGGACAGATGGAGAGGCGTCAACAAACAAACAGCGATGAAGCATCTCTTGAGTTTCAAGAAAGAACTAGGAACTCTGACCAGTGCCATCAACCGCCGGAGCACAAAACAAAAGAAAAGAGGAGGCACAGCGGGCTTTACTATCTTGCTTGGGCTGATCGCTTGTGCTGGAGCTGTGACCCTCTCNAACTTCCAGGGCAAAGTGATGATGACAGTCAATGCAACCGATGTTACTGACGTGATTACCATCCCAACAGCTGCTGGGAAAAACCTGTGCATTGTGAGGGCTATGGACGTGGGATACCTTTGTGAGGATACTATCACTTATGAATGTCCGGTCCTAGCTGCTGGAAATGACCCTGAAGACATTGACTGCTGGTGCACGAAATCATCTGTTTACGTGCGCTATGGAAGATGCACAAAAACTCGCCATTCCCGTCGAAGCAGAAGGTCTCTGACTGTCCAGACACATGGAGAAAGCACACTGGCCAACAAGAAAGGAGCTTGGTTGGACAGCACAAAAGCCACGAGGTATCTGGTGAAGACAGAATCATGGATACTGAGAAACCCGGGCTACGCCCTCGTTGCAGCGATCATTGGATGGATGCTAGGAAGCAACACAATGCAACGCGTCGTGTTTGCCATCCTATTGCTCCTGGTGGCACCAGCATACAGCTTCAATTGCTTGGGAATGAGTAACAGAGACTTCCTGGAGGGAGTGTCTGGAGCTACATGGGTTGATCTGGTACTGGAAGGCGATAGTTGTGTGACCATAATGTCAAAGGACAAGCCAACCATTGATGTTAAAATGATGAACATGGAAGCAACCAACCTCGCGGATGTGCGCAGCTACTGTTACCTAGCTTCGGTCAGTGACTTGTCAACGAGAGCCGCGTGTCCAACCATGGGNGAAGCCCACAACGAGAAAAGAGCTGACCCCGCCTTCGTTTGCAAGCAAGGCGTTGTGGACAGAGGATGGGGAAATGGCTGCGGACTGTTTGGAAAGGGAAGCATTGACACATGCGCGAAGTTTGCCTGTACAACCAAAGCAACTGGATGGATCATCCAGAAGGAGAACATCAAGTATGAGGTCGCCATATTTGTGCATGGCCCGACGACTGTTGAATCTCATGGCAATTATTCAACACAGATGGGGGCCACCCAGGCTGGAAGATTCAGTATAACTCCATCGGCGCCATCTTACACGCTAAAGTTGGGTGAGTATGGTGAGGTCACGGTTGACTGTGAGCCACGGTCAGGAATAGACACTAGCGCCTATTACGTTATGTCAGTTGGTGCGAAGTCCTTCCTGGTTCACCGAGAATGGTTTATGGATCTGAACCTGCCATGGAGCAGTGCTGGAAGCACCACGTGGAGGAATCGGGAAACACTGATGGAGTTTGAAGAACCTCATGCCACCAAACAATCTGTTGTGGCTCTAGGGTCGCAGGAAGGTGCATTGCACCAAGCTCTGGCCGGAGCGATTCCTGTTGAGTTCTCAAGCAATACTGTGAAGTTGACATCAGGACATCTGAAGTGCAGGGTGAAGATGGAGAAGTTGCAGCTTAAGGGAACAACATATGGAGTATGTTCAAAAGCGTTTAAATTCGCTGGGACTCCCGCTGACACTGGCCATGGAACGGTGGTGTTGGAACTGCAATACACCGGAACAGACGGTCCCTGCAAAGTGCCCATTTCTTCCGTAGCTTCTCTGAATGACCTCACACCTGTTGGAAGACTGGTGACNGTGAATCCATTTGTGTCTGTGGCCACAGCCAACTCGAAGGTCTTGATTGAACTCGAACCCCCGTTTGGTGACTCTTACATCGTGGTGGGAAGAGGAGAACAGCAGATAAGCCACCACTGGCACAAATCTGGGAGCAGCATCGGAAAGGCCTTTACCACTACACTCAGAGGAGCTCAACGACTCGCAGCTCTTGGAGACACTGCTTGGGATTTTGGGTCAGTTGGAGGGGTTTTCACCTCAGTGGGGAAAGCCATACACCAAGTCTTTGGAGGAGCTTTTAGATCACTCTTTGGAGGGATGTCCTGGATCACACAGGGACTTTTAGGAGCCCTTCTGTTGTGGATGGGAATCAATGCCCGAGACAGGTCAATTGCCATGACGTTTCTTGCGGTTGGAGGAGTTTTGCTCTTCCTTTCGGTCAACGTCCATGCTGACACAGGCTGTGCCATTGATATTGGCAGGCAAGAGCTCCGGTGTGGAAGTGGAGTGTTTATCCACAACGATGTGGAAGCCTGGATGGATCGTTACAAGTTCTACCCGGAGACACCACAAGGCCTAGCAAGAATCATTCAGAAAGCACATGCAGAAGGAGTCTGCGGCTTGCGTTCCGTTTCCAGACTCGAGCACCAAATGTGGGAAGCTATTAAGGATGAGCTGAACACCCTGTTGAAAGAGAATGGAGTCGACTTGAGTGTCGTGGTGGAAAAACAAAATGGGATGTATAAAGCAGCACCAAAACGTTTGGCTGCCACCACCGAAAAACTGGAGATGGGTTGGAAGGCTTGGGGCAAGAGCATCATCTTTGCTCCAGAACTAGCTAACAACACCTTTGTCATCGACGGTCCTGAGACTGAGGAATGCCCAACGGCCAACCGAGCATGGAACAGTATGGAGGTAGAAGACTTTGGATTTGGATTGACAAGCACTCGCATGTTCCTGAGGATTCGGGAAACGAACACAACTGAATGCGACTCGAAGATCATAGGAACCGCCGTCAAGAACAACATGGCTGTGCATAGTGATCTGTCGTACTGGATAGAGAGCGGACTCAACGACACCTGGAAGCTTGAGAGGGCGGTTCTAGGAGAAGTCAAATCATGCACCTGGCCAGAAACCCACACTTTGTGGGGTGATGGAGTTCTGGAAAGTGATCTCATCATACCCATCACCTTGGCAGGACCCAGAAGCAATCATAACAGAAGACCAGGGTACAAAACTCAGAACCAAGGTCCATGGGATGAGGGGCGTGTCGAGATTGACTTTGACTATTGCCCAGGAACAACAGTAACTATAAGTGANAGTTGCGGACACCGTGGACCTGCGGCACGCACAACCACTGAGAGTGGGAAGCTCATTACAGACTGGTGCTGCAGAAGCTGCACCCTCCCTCCACTGCGCTTCCAGACTGAGAATGGCTGTTGGTACGGAATGGAAATTCGACCCACGCGGCANGACGAAAAGACCCTCGTGCAATCGAGAGTGAATGCATACAACGCCGACATGATTGATCCTTTTCAGTTGGGCCTTCTGGTCGTGTTCTTGGCCACCCAGGAGGTCCTTCGCAAGAGGTGGACGGCCAAGATCAGCATTCCAGCTATCATGCTTGCACTCCTAGTCCTAGTGTTTGGGGGTATTACGTACACTGATGTCCTGCGATATGTCATTCTCGTCGGCGCCGCGTTTGCTGAAGCAAACTCAGGAGGAGACGTTGTGCACTTGGCACTCATGGCCACATTCAAGATTCAACCAGTCTTTCTGGTGGCTTCCTTTTTGAAGGCAAGGTGGACCAACCAAGAGAGTATTTTGCTCATGCTTGCAGCTGCTTTCTTTCAAATGGCTTACTATGACGCCAAGAATGTTTTGTCATGGGAAGTGCCTGACGTTTTGAACTCTCTCTCCGTCGCGTGGATGATTCTCAGAGCTATAAGCTTCACCAACACNTCAAATGTGGTGGTGCCGCTGCTGGCCCTTCTGACACCTGGACTAAAATGCCTAAACCTTGATGTGTACAGAATTTTGCTACTCATGGTTGGAGTTGGAAGCCTCATCAAAGAAAAAAGGAGCTCTGCAGCAAAAAAGAAAGGGGCTTGCCTCATCTGCCTAGCGCTGGCGTCTACAGGAGCGTTCAATCCAATGATACTTGCAGCTGGGCTGATGGCTTGCGACCCCAACCGCAAGCGGGGCTGGCCTGCCACAGAAGTGATGACTGCAGTTGGACTNATGTTTGCCATCGTTGGGGGTCTGGCAGAACTTGACATAGACTCTATGGCTATCCCCATGACCATTGCCGGACTCATGTTCGTGGCATTTGTCATCTCTGGAAAGTCAACAGACATGTGGATTGAGAGGACGGCTGACATTACTTGGGAGAGTGACGCTGAAATCACAGGCTCTAGTGAAAGAGTAGATGTTAGGCTGGATGATGATGGAAATTTTCAATTGATAAATGACCCTGGGGCGCCATGGAAAATTTGGATGCTTAGGATGGCCTGCCTGGCAATAAGTGCCTACACACCTTGGGCGATTCTTCCCTCGGTCATTGGATTCTGGATAACCCTTCAGTACACAAAGAGAGGAGGTGTCCTTTGGGACACACCATCACCCAGGGAGTACAAGAAGGGTGATACCACCACTGGCGTTTACAGAATCATGACTCGAGGTTTGCTTGGCAGTTACCAAGCTGGAGCCGGAGTGATGGTAGAGGGAGTGTTCCACACACTATGGCACACCACTAAGGGAGCTGCTCTCATGAGTGGTGAAGGACGTCTGGATCCCTATTGGGGGAGCGTGAAAGAAGACCGGCTTTGCTATGGGGGGCCATGGAAACTCCAACATAAATGGAATGGACATGATGAGGTCCAAATGATTGTTGTGGAGCCAGGAAAAAATGTGAAAAACGTCCAGACTAAGCCCGGAGTGTTTAAGACACCAGAAGGAGAAATTGGGGCAGTTACGCTAGACTATCCCACTGGAACGTCAGGTTCCCCCATTGTGGATAAAAATGGAGATGTGATTGGATTGTATGGGAACGGCGTCATCATGCCTAATGGTTCATACATAAGCGCCATTGTGCAAGGAGAGAGAATGGAAGAACCGGCACCAGCTGGCTTCGAACCTGAAATGTTGAGGAAGAAACAGATCACTGTCCTTGATCTGCACCCCGGAGCAGGAAAGACGCGCAAGATACTTCCCCAAATCATCAAGGAGGCCATCAACAAAAGANTGAGGACGGCTGTACTGGCACCCACCAGGGTCGTTGCTGCTGAGATGTCTGAGGCCCTGAGAGGACTTCCCATCCGGTACCAAACCTCAGCAGTGCACAGAGAGCACAGTGGAAATGAGATCGTTGATGTCATGTGCCATGCCACTCTCACACACAGGCTGATGTCTCCACACAGAGTCCCCAATTACAATCTGTTCATAATGGATGAAGCCCATTTCACGGATCCAGCGAGCATCGCAGCCAGAGGATACATAGCAACCAAGGTTGAATTGGGCGAAGCCGCCGCGATTTTCATGACGGCAACGCCACCCGGGACTTCTGACCCCTTTCCAGAGTCCAATGCTCCTATCTCGGACATGCAAACAGAGATCCCAGACAGAGCCTGGAACACTGGATATGAATGGATAACCGAGTATGTTGGAAAGACCGTTTGGTTTGTTCCAAGTGTGAAAATGGGAAATGAAATTGCCCTCTGTCTGCAACGGGCGGGGAAGAAGGTTATCCAGCTGAACAGAAAGTCCTATGAGACAGAGTACCCCAAGTGCAAGAACGATGATTGGGATTTTGTCATCACCACAGACATATCAGAAATGGGAGCAAACTTCAAGGCAAGCAGAGTGATCGACAGCCGCAAAAGCGTGAAACCCACCATCATTGAGGAAGGTGATGGAAGAGTCATCCTGGGGGAACCCTCAGCCATCACGGCTGCCAGCGCTGCTCAGCGGAGAGGACGCATAGGAAGAAACCCATCACAAGTTGGTGATGAGTATTGCTATGGAGGGCACACAAATGAGGATGATTCCAACTTTGCCCACTGGACAGAGGCTCGCATCATGCTAGACAACATCAACATGCCGAATGGTCTGGTGGCCCAACTATATCAGCCTGAGCGCGAGAAGGTGTACACCATGGACGGGGAATATAGGCTCAGAGGGGAAGAACGGAAGAACTTCCTTGAATTCCTGAGAACAGCTGATTTACCAGTCTGGCTCGCTTACAAAGTGGCAGCAGCAGGAATATCATACCATGACCGGAAGTGGTGCTTTGATGGACCTCGAACCAACACGATTCTTGAAGACAACAATGAAGTTGAAGTCATCACGAAGTTGGGTGAGAGAAAGATCTTAAGACCCAGGTGGGCGGATGCCAGAGTGTACTCAGACCACCAAGCTCTAAAGTCCTTCAAAGATTTTGCATCAGGGAAACGATCACAAATCGGGCTCGTTGAGGTGCTCGGGAGAATGCCTGAGCACTTCATGGGGAAAACTTGGGAGGCGTTGGACACGATGTATGTGGTGGCAACCGCTGAAAAAGGAGGCCGAGCTCACAGGATGGCTCTTGAGGAGCTACCGGACGCCCTTCAGACAATAGCTTTGATTGCACTATTGAGTGTGATGTCCTTAGGTGTGTTTTTTCTACTTATGCAAAGGAAAGGCATTGGTAAGATTGGCTTGGGAGGAGTGATCTTAGGAGCTGCCACATTCTTCTGCTGGATGGCTGAAGTCCCAGGAACGAAAATAGCAGGCATGCTCCTGCTTTCCCTGCTGCTCATGATCGTTTTGATTCCGGAGCCGGAAAAGCAGCGCTCACAGACTGACAACCAGCTTGCCGTGTTCTTGATTTGTGTGCTCACACTGGTCAGCGCCGTGGCTGCCAATGAAATGGGTTGGCTGGACAAGACCAAGAATGACATCAGCAGCCTGTTGGGACACAAGCCAGAAACTAGAGAGACGACCCTGGGAGTTGAGAACTTCTTGCTTGATCTGCGGCCTGCTACAGCATGGTCGCTCTATGCCGTAACGACAGCCGTTCTTACCCCTTTGCTGAAACATCTAATCACGTCAGACTACATCAACACTTCGCTGACCTCAATAAACGTCCAAGCCAGTGCGTTGTTCACCTTGGCCAGAGGCTTCCCTTTTGTGGACGTTGGTGTGTCAGCTCTCTTGCTGGCGGCCGGGTGCTGGGGCCAAGTGACCCTGACTGTGACTGTGACTGCAGCTGCCCTGCTCTTTTGCCACTATGCTTACATGGTACCAGGCTGGCAAGCGGAAGCCATGCGATCCGCCCAGCGGCGGACAGCTGCTGGCATCATGAAAAATGCAGTGGTGGATGGGATCGTGGCTACCGATGTACCTGAACTTGAGCGAACAACTCCAGTCATGCAGAAAAANGTTGGACAGATCATGCTGATCTTGGTGTCAATGGCCGCGGTTGTCGTCAATCCATCAGTGAGAACTGTCAGAGAGGCTGGAATTCTGACTACAGCAGCAGCAGTCACCTTATGGGAGAATGGTGCTAGTTCAGTGTGGAATGCAACGACAGCTATTGGGCTTTGTCACATCATGCGAGGAGGATGGCTCTCGTGTCTTTCCATCACGTGGACTCTCATCAAAAACATGGAAAAACCAGGCCTCAAGAGGGGTGGAGCCAAGGGACGCACGCTAGGGGAAGTTTGGAAGGAGAGACTCAACCACATGACGAAGGAAGAATTTACCAGATACAGAAAAGAAGCCATCACTGAAGTCGACNGCTCCGCGGCAAAACATGCCAGGAGAGAGGGAAACATCACTGGAGGCCATCCAGTCTCACGGGGAACCGCGAAATTACGGTGGTTGGTGGAAAGGCGTTTCCTCGAGCCAGTGGGAAAGGTTGTGGATCTCGGATGTGGTAGAGGCGGCTGGTGTTATTACATGGCTACCCAGAAGAGGGTACAGGAAGTGAAAGGGTACACGAAAGGAGGACCTGGCCATGAAGAGCCACAACTGGTGCAGAGCTATGGTTGGAATATTGTTACCATGAAGAGCGGAGTCGACGTCTTCTACAGACCATCAGAAGCGAGCGACACACTGCTCTGTGACATTGGAGAGTCATCGTCAAGTGCCGAGGTAGAAGAACACCGCACCGTCCGTGTCTTGGAGATGGTGGAAGACTGGCTGCACAGAGGACCTAAGGAATTCTGCATCAAAGTGCTATGCCCTTACATGCCCAGAGTGATTGAGAAGATGGAAACACTCCAAAGGCGATATGGAGGTGGCCTTGTGAGAAACCCCCTTTCACGCAACTCTACCCATGAGATGTACTGGGTGAGCCACGCTTCAGGCAACATTGTCCACTCTGTGAACATGACAAGCCAGGTGCTTCTGGGGAGGATGGAAAAGAAAACATGGAAGGGACCCCAGTTTGAGGAAGATGTNAACTTGGGAAGTGGAACNNGGGCAGTAGGGAAGCCTCTCCTCAATTCTGATACTAGCAAGATCAAGAGCCGAATTGAGAGGCTGAAGAAAGAATACAGCTCCACATGGCACCAGGATGCGAATCACCCCTACAGGACCTGGAACTACCACGGAAGCTATGAAGTGAAACCAACCGGCTCAGCCAGCTCCCTTGTGAATGGGGTAGTTAGATTACTCTCAAAACCATGGGACACTATCACCAATGTGACCACGATGGCCATGACAGACACCACTCCTTTCGGTCAACAACGAGTGTTCAAGGAAAAGGTGGATACAAAGGCTCCAGAGCCTCCAGAAGGGGTCAAATACGTCCTCAATGAGACCACGAACTGGCTGTGGGCTTTTCTAGCCCGCGATAAGAAACCCAGGATGTGTTCCCGGGAGGAATTCATTGGAAAAGTCAACAGTAATGCCGCCCTGGGAGCGATGTTTGAAGAACAGAACCAATGGAAGAACGCCCGGGAAGCCGTGGAGGATCCAAAGTTTTGGGAGATGGTGGATGAGGAGCGTGAGGCGCATCTCCGTGGAGAATGCAACACCTGCATCTACAACATGATGGGAAAGAGAGAGAAGAAGCCTGGAGAGTTCGGCAAAGCTAAAGGCAGCAGAGCCATTTGGTTCATGTGGCTAGGGGCCCGCTTCCTGGAGTTTGAAGCTCTCGGATTCCTCAATGAAGACCACTGGCTGGGTAGGAAGAACTCAGGAGGAGGAGTTGAAGGCTTAGGACTGCAGAAGCTTGGGTACATCTTGAAGGAAGTCGGAACAAAGCCTGGAGGAAAGATCTATGCCGATGATACCGCAGGCTGGGACACACGCATCACCAAAGCTGACCTCGAGAACGAAGCGAAGGTTCTTGAACTGCTGGACGGAGAACACCGACGCCTAGCGCGGTCCATCATTGAGCTCACATACCGACACAAAGTCGTGAAAGTGATGAGGCCAGCGGCCGACGGGAAAACTGTGATGGATGTCATCTCCAGAGAGGATCAGAGAGGAAGCGGGCAGGTAGTGACTTACGCCCTGAACACCTTCACTAATCTAGCAGTTCAGCTGGTCAGAATGATGGAGGGGGAGGGGGTCATTGGACCTGACGATGTTGAAAAACTGGGAAAAGGAAAAGGCCCTAAGGTCAGAACCTGGCTGTTTGAGAATGGNGAGGAGCGTCTCAGTCGCATGGCCGTCAGCGGTGATGACTGCGTGGTGAAACCTTTGGACGACCGCTTCGCCACATCACTACACTTCCTAAATGCCATGTCAAAGGTCCGCAAGGACATCCAGGAATGGAAACCCTCGACAGGGTGGTATGACTGGCAGCAGGTCCCATTCTGTTCAAACCATTTCACGGAACTGATCATGAAGGATGGCAGGACGTTGGTGGTCCCGTGTCGTGGACAAGACGAGTTGATTGGACGGGCCAGAATCTCTCCAGGGGCTGGATGGAATGTGCGCGACACCGCCTGCCTGGCGAAGTCATACGCGCAGATGTGGCTGTTGCTTTATTTTCACCGTAGAGACCTGAGATTGATGGCTAACGCCATCTGTTCCGCTGTGCCTGTCAACTGGGTTCCCACAGGGCGTACCACCTGGTCGATCCACGCAAAAGGAGAATGGATGACGACAGAAGACATGCTCGCAGTCTGGAACAGAGTGTGGATTGAGGAGAATGAGTGGATGGAAGACAAAACACCAGTTGAGAGGTGGAGTGATGTTCCATACTCTGGAAAGAGAGAAGACATTTGGTGTGGCAGTTTGATTGGCACACGAACCCGCGCTACTTGGGCTGAAAATATCCATGTGGCAATCAATCAGGTCCGTTCGGTGATTGGAGAAGAGAAGTATGTGGATTACATGAGCTCTCTGAGGAGGTATGAAGACACCATTGTAGTTGAGGACACTGTTTTGTAA
		</sequence>
		<sequence>
			<taxon idref="ED-I-233_24|2024|Germany"/>
			CGGGCTGTCAATATGCTAAAACGCGGTATGCCCCGCGGATTGTCCTTGATAGGACTGAAGAGGGCTATGCTGAGTCTGATTGACGGGAAAGGCCCAATACGNTTCGTGTTGGCTCTTTTGGCGTTTTTCAGATTCACTGCAATCGCTCCGACNCGTGCGGTGCTGGACAGATGGAGAGGCGTCAACAAACAAACAGCGATGAAGCATCTCTTGAGTTTCAAGAAAGAACTAGGAACTCTGACCAGTGCCATCAACCGCCGGAGCACAAAACAAAAGAAAAGAGGAGGCACAGCGGGCTTTACTATCTTGCTTGGGCTGATCGCTTGTGCTGGAGCTGTGACCCTCTCNAACTTCCAGGGCAAAGTGATGATGACAGTCAATGCAACCGATGTTACTGACGTGATTACCATCCCAACAGCTGCTGGGAAAAACCTGTGCATTGTGAGGGCTATGGACGTGGGATACCTTTGTGAGGATACTATCACTTATGAATGTCCGGTCCTAGCTGCTGGAAATGACCCTGAAGACATTGACTGCTGGTGCACGAAATCATCTGTTTACGTGCGCTATGGAAGATGCACAAAAACTCGCCATTCCCGTCGAAGCAGAAGGTCTCTGACTGTCCAGACACATGGAGAAAGCACACTGGCCAACAAGAAAGGAGCTTGGTTGGACAGCACAAAAGCCACGAGGTATCTGGTGAAGACAGAATCATGGATACTGAGAAACCCGGGCTACGCCCTCGTTGCAGCGATCATTGGATGGATGCTAGGAAGCAACACAATGCAACGCGTCGTGTTTGCCATCCTATTGCTCCTGGTGGCACCAGCATACAGCTTCAATTGCTTGGGAATGAGNAACAGAGACTTCCTGGAGGGAGTGTCTGGAGCTACATGGGTTGATCTGGTACTGGAAGGCGATAGTTGTGTGACCATAATGTCAAAGGACAAGCCAACCATTGATGTTAAAATGATGAACATGGAAGCAACCAACCTCGCGGATGTGCGCAGCTACTGTTACCTAGCTTCGGTCAGTGATTTGTCAACGAGAGCCGCGTGTCCAACCATGGGTGAAGCCCACAACGAGAAAAGAGCTGACCCCGCCTTCGTTTGCAAGCAAGGCGTTGTGGACAGAGGATGGGGAAATGGCTGCGGACTGTTTGGAAAGGGAAGCATTGACACATGCGCGAAGTTTGCCTGTACAACCAAAGCAACTGGATGGATCATCCAGAAGGAGAACATCAAGTATGAGGTCGCCATATTTGTGCATGGCCCGACGACTGTTGAATCTCATGGCAATTATTCAACACAGATNGGGGCCACCCAGGCTGGAAGATTCAGTATAACTCCATCGGCGCCATCTTACACGCTAAAGTTGGGTGAGTATGGTGAGGTCACGGTTGACTGTGAGCCACGGTCAGGAATAGACACTAGCGCCTATTACGTTATGTCAGTTGGTGCGAAGTCCTTCCTGGTTCACCGAGAATGGTTTATGGATCTGAACCTGCCATGGAGCAGTGCTGGAAGCACCACGTGGAGGAATCGGGAAACACTGATGGAGTTTGAAGAACCTCATGCCACCAAACAATCTGTTGTGGCTCTAGGGTCGCAGGAAGGTGCATTGCACCAAGCTCTGGCCGGAGCGATTCCTGTTGAGTTCTCAAGCAATACTGTGAAGTTGACATCAGGACATCTGAAGTGNAGGGTGAAGATGGAGAAGTTGCAGCTTAAGGGAACAACATATGGAGTATGTTCAAAAGCGTTTAAATTCGCTGGGACTCCCGCTGACACTGGCCATGGAACGGTGGTGTTGGAACTGCAATACACCGGAACAGACGGTCCCTGCAAAGTGCCCATTTCTTCCGTAGCTTCTCTGAATGACCTCACACCTGTTGGAAGACTGGTGACNGTGAATCCATTTGTGTCTGTGGCCACAGCCAACTCGAAGGTCTTGATTGAACTCGAACCCCCGTTTGGTGACTCTTACATCGTGGTGGGAAGAGGAGAACAGCAGATAAACCACCACTGGCACAAATCTGGGAGCAGCATCGGAAAGGCCTTTACCACTACACTCAGAGGAGCTCAACGACTCGCAGCTCTTGGAGACACTGCTTGGGATTTTGGGTCAGTTGGAGGGGTTTTCACCTCAGTGGGGAAAGCCATACACCAAGTCTTTGGAGGAGCTTTTAGATCACTCTTTGGAGGGATGTCCTGGATCACACAGGGACTTTTAGGAGCCCTTCTGTTGTGGATGGGAATCAATGCNCGTGACAGGTCAATTGCCATGACGTTTCTTGCGGTTGGAGGAGTTTTGCTCTTCCTTTCGGTCAACGTCCATGCTGACACAGGCTGTGCCATTGATATTGGCAGGCAAGAGCTCCGGTGTGGAAGTGGAGTGTTTATCCACAACGATGTGGAAGCCTGGATGGATCGTTACAAGTTCTACCCGGAGACACCACAAGGCCTAGCAAGAATCATTCAGAAAGCACATGCAGAAGGAGTCTGCGGCTTGCGTTCCGTTTCCAGACTCGAGCACCAAATGTGGGAAGCTATTAAGGATGAGCTGAACACCCTGTTGAAAGAGAATGGAGTCGACTTGAGTGTCGTGGTGGAAAACCAAAATGGGATGTATAAAGCAGCACCAAAACGTTTGGCTGCTACCACCGAAAAACTGGAGATGGGTTGGAAGGCTTGGGGCAAGAGCATTATCTTTGCTCCAGAACTAGCTAACAACACCTTTGTCATCGACGGTCCTGAGACTGAGGAATGCCCAACGGCCAACCGAGCATGGAACAGTATGGAGGTAGAAGACTTTGGATTTGGATTGACAAGCACTCGCATGTTCCTGAGGATTCGGGAAACGAACACAACNGAATGNGACTCGAAGATCATAGGAACCGCCGTCAAGAACAACATGGCTGTGCATAGTGATCTGTCGTACTGGATAGAGAGCGGACTCAACGACACCTGGAAGCTTGAGAGGGCGGTTCTAGGAGAAGTCAAATCATGCACCTGGCCAGAAACCCACACTTTGTGGGGTGATGGAGTTCTGGAAAGTGATCTCATCATACCCATCACCTTGGCAGGACCCAGAAGCAATCATAACAGGAGACCAGGGTACAAAACTCAGAACCAAGGTCCATGGGATGAGGGGCGTGTCGAGATTGACTTTGACTATTGCCCAGGAACAACAGTAACTATAAGTGANAGTTGCGGACACCGTGGACCTGCGGCACGCACAACCACTGAGAGTGGGAAGCTCATTACAGACTGGTGCTGCAGAAGCTGCACCCTCCCTCCACTGCGCTTCCAGACTGAAAATGGCTGTTGGTACGGAATGGAAATTCGACCCACGCGGCACGACGAAAAGACCCTCGTGCAATCGAGAGTGAATGCATACAACGCCGACATGATTGATCCTTTTCAGTTGGGCCTTCTGGTCGTGTTCTTGGCCACCCAGGAGGTCCTTCGCAAGAGGTGGACGGCCAAGATCAGCATTCCAGCTATCATGCTTGCACTCCTAGTCCTAGTGTTTGGGGGTATTACGTACACTGATGTCCTGCGATATGTCATTCTCGTCGGCGCCGCGTTTGCTGAAGCAAACTCAGGAGGAGACGTTGTGCACTTGGCACTCATGGCCACATTCAAGATTCAACCAGTCTTTCTGGTGGCTTCCTTTTTGAAGGCAAGGTGGACCAACCAAGAGAGTATTTTGCTCATGCTTGCAGCTGCTTTCTTTCAAATGGCTTACTATGATGCCAAGAATGTTTTGTCATGGGAAGTGCCTGACGTTTTGAACTCTCTCTCCGTCGCGTGGATGATTCTCAGAGCTATAAGCTTCACCAACACNTCAAATGTGGTGGTGCCGCTGCTGGCCCTTCTGACACCTGGACTAAAATGCCTAAACCTTGATGTGTACAGAATTTTGCTACTCATGGTTGGAGTTGGAAGCCTCATCAAAGAAAAAAGGAGCTCTGCAGCAAAAAAGAAAGGGGCTTGCCTCATCTGCCTAGCGCTGGCGTCTACAGGAGCGTTCAATCCAATGATACTTGCAGCTGGGCTGATGGCTTGCGACCCCAACCGCAAGCGGGGCTGGCCTGCCACAGAAGTGATGACTGCAGTTGGACTCATGTTTGCCATCGTTGGGGGTCTGGCAGAACTTGACATAGACTCTATGGCTATCCCCATGACCATTGCCGGACTCATGTTCGTGGCATTTGTCATCTCTGGAAAGTCAACAGACATGTGGATTGAGAGGACGGCTGATATTACTTGGGAGAGTGACGCTGAAATCACAGGCTCTAGTGAAAGAGTAGATGTTAGGCTGGATGATGATGGAAATTTTCAATTGATAAATGACCCNGGGGCGCCATGGAAAATTTGGATGCTTAGGATGGCCTGCCTGGCAATAAGTGCCTACACACCTTGGGCGATTCTTCCCTCGGTCATTGGATTCTGGATAACCCTTCAGTACACAAAGAGAGGAGGTGTCCTTTGGGACACACCATCACCCAGGGAGTACAAGAAGGGTGATACCACCACTGGCGTTTACAGAATCATGACTCGAGGTTTGCTTGGCAGTTACCAAGCTGGAGCCGGAGTGATGGTAGAGGGAGTGTTCCACACACTATGGCACACCACTAAGGGAGCTGCTCTCATGAGTGGTGAAGGACGTCTGGATCCCTATTGGGGGAGCGTGAAAGAAGACCGGCTTTGCTATGGGGGGCCATGGAAACTCCAACATAAATGGAATGGACATGATGAGGTCCAAATGATTGTTGTGGAGCCAGGAAAAAATGTGAAAAACGTCCAGACTAAGCCCGGAGTGTTTAAGACACCAGAAGGAGAAATTGGGGCAGTTACGCTAGACTATCCCACTGGAACGTCAGGTTCCCCCATTGTGGATAAAAATGGAGATGTGATTGGATTGTATGGGAACGGCGTCATCATGCCTAATGGTTCATACATAAGCGCCATTGTGCAAGGAGAGAGAATGGAAGAACCGGCACCAGCTGGCTTCGAACCTGAAATGTTGAGGAAGAAACAGATCACTGTCCTTGATCTGCACCCCGGAGCAGGAAAGACGCGCAAGATACTTCCCCAAATCATCAAGGAGGCCATCAACAAAAGANTGAGGACGGCTGTACTGGCACCCACCAGGGTCGTTGCTGCTGAGATGTCTGAGGCCCTGAGAGGACTTCCCATCCGGTACCAAACCTCAGCAGTGCACAGAGAGCACAGTGGAAATGAGATCGTTGATGTCATGTGCCATGCCACTCTCACACACAGGCTGATGTCTCCACACAGAGTCCCCAATTACAATCTGTTCATAATGGATGAAGCCCATTTCACGGATCCAGCGAGCATCGCAGCCAGAGGATACATAGCAACCAAGGTTGAATTGGGCGAAGCCGCCGCGATTTTCATGACGGCAACGCCACCCGGGACTTCTGACCCCTTTCCAGAGTCCAATGCTCCTATCTCGGACATGCAAACAGAGATCCCAGACAGAGCCTGGAACACTGGATATGAATGGATAACTGAGTATGTTGGAAAGACCGTTTGGTTTGTTCCAAGTGTGAAAATGGGAAATGAAATTGCCCTCTGTCTGCAACGGGCGGGGAAGAAGGTTATCCAGCTGAACAGAAAGTCCTATGAGACAGAGTACCCCAAGTGCAAGAACGATGATTGGGATTTTGTCATCACCACAGACATATCAGAAATGGGAGCAAACTTCAAGGCAAGCAGAGTGATCGACAGCCGCAAAAGCGTGAAACCCACCATCATTGAGGAAGGTGATGGAAGAGTCATTCTGGGGGAACCCTCAGCCATCACGGCTGCCAGCGCTGCTCAGCGGAGAGGACGCATAGGAAGAAACCCATCACAAGTTGGTGATGAGTATTGCTATGGAGGGCACACAAATGAGGATGATTCCAACTTTGCCCACTGGACAGAGGCTCGCATCATGCTAGACAACATCAACATGCCGAATGGTCTGGTGGCCCAACTATATCAGCCTGAGCGCGAGAAGGTGTACACCATGGACGGGGAATATAGGCTCAGAGGGGAAGAACGGAAGAACTTCCTTGAATTCCTGAGAACAGCTGATTTACCAGTCTGGCTCGCTTACAAAGTGGCAGCAGCAGGAATATCATACCATGACCGGAAGTGGTGCTTTGATGGACCTCGAACCAATACGATTCTTGAAGACAACAATGAAGTTGAAGTCATCACGAAGTTGGGTGAGAGAAAGATCTTAAGACCCAGGTGGGCGGATGCCAGAGTGTACTCAGACCACCAAGCTCTAAAGTCCTTCAAAGATTTTGCATCAGGGAAACGATCACAAATCGGGCTCGTTGAGGTGCTCGGGAGAATGCCTGAGCACTTCATGGGGAAAACTTGGGAGGCGTTGGACACGATGTATGTGGTGGCAACCGCTGAAAAAGGAGGCCGAGCTCACAGGATGGCTCTTGAGGAGCTACCGGACGCCCTTCAGACAATAGCTTTGATTGCACTATTGAGTGTGATGTCCTTAGGTGTGTTTTTTCTACTCATGCAAAGGAAAGGCATTGGTAAGATTGGCTTGGGAGGAGTGATCTTAGGAGCTGCCACATTCTTCTGCTGGATGGCTGAAGTCCCAGGAACGAAAATAGCAGGCATGCTCCTGCTTTCTCTGCTGCTCATGATCGTTTTGATTCCGGAGCCGGAAAAGCAGCGCTCACAGACTGACAACCAGCTTGCCGTGTTCTTGATTTGTGTGCTCACACTGGTCAGCGCCGTGGCTGCCAATGAAATGGGTTGGCTGGACAAGACCAAGAATGACATCAGCAGCCTGTTGGGACACAAGCCAGAAACTAGAGAGACGACCCTGGGAGTTGAGAACTTCTTGCTTGATCTGCGGCCTGCTACAGCATGGTCGCTCTATGCCGTAACGACAGCCGTCCTTACCCCTTTGCTGAAACATCTAATCACGTCAGATTACATCAACACNTCGCTGACCTCAATAAACGTCCAAGCCAGTGCGTTGTTCACCTTGGCCAGAGGCTTCCCTTTTGTGGACGTTGGTGTGTCAGCTCTCTTGCTGGCGGCCGGGTGCTGGGGCCAAGTGACCCTGACTGTGACTGTGACTGCAGCTGCCCTGCTCTTTTGCCACTATGCTTACATGGTACCAGGCTGGCAAGCGGAAGCCATGCGATCCGCCCAGCGGCGGACAGCTGCTGGCATCATGAAAAATGCAGTGGTGGATGGGATCGTGGCTACCGATGTACCTGAACTTGAGCGAACAACTCCAGTCATGCAGAAAAANGTTGGACAGATCATGCTGATCTTGGTGTCAATGGCCGCGGTTGTCGTCAATCCATCAGTGAGAACTGTCAGAGAGGCTGGAATTCTGACTACAGCAGCAGCAGTCACCTTATGGGAGAATGGTGCTAGTTCAGTGTGGAATGCAACGACAGCTATTGGGCTTTGTCACATCATGCGAGGAGGATGGCTCTCGTGTCTCTCCATCACGTGGACTCTCATCAAAAACATGGAAAAACCAGGCCTCAAGAGGGGTGGAGCCAAGGGACGCACGCTAGGGGAAGTTTGGAAGGAGAGACTCAACCACATGACGAAGGAAGAATTTACCAGATACAGAAAAGAAGCCATCACTGAAGTCGACNGCTCCGCGGCAAAACATGCCAGGAGAGAGGGAAACATCACTGGAGGCCATCCAGTCTCACGGGGAACCGCGAAATTACGGTGGTTGGTGGAAAGGCGTTTCCTCGAGCCAGTGGGAAAGGTTGTGGATCTCGGATGTGGTAGAGGCGGCTGGTGTTATTACATGGCTACCCAGAAGAGGGTACAGGAAGTGAAAGGGTACACGAAAGGAGGACCTGGCCATGAAGAGCCACAACTGGTGCAGAGCTATGGTTGGAATATTGTTACCATGAAGAGCGGAGTCGACGTCTTCTACAGACCATCAGAAGCGAGCGACACACTGCTCTGTGACATTGGAGAGTCATCGTCAAGTGCCGAGGTAGAAGAACACCGCACCGTCCGTGTCTTGGAGATGGTGGAAGACTGGCTGCACAGAGGACCTAAGGAATTCTGCATCAAAGTGCTATGCCCTTACATGCCCAGAGTGATTGAGAAGATGGAAACACTCCAAAGGCGATATGGAGGTGGCCTTGTGAGAAACCCCCTTTCACGCAACTCTACCCATGAGATGTACTGGGTGAGCCACGCTTCAGGCAACATTGTCCACTCCGTGAACATGACAAGCCAGGTGCTTCTGGGGAGGATGGAAAAGAAAACATGGAAGGGACCCCAGTTTGAGGAAGATGTNAACTTGGGAAGTGGAACNNGGGCAGTAGGGAAGCCTCTCCTCAATTCTGATACTAGCAAGATCAAGAGCCGAATTGAGAGGCTGAAGAAAGAATACAGCTCCACATGGCACCAGGATGCGAATCACCCCTACAGGACCTGGAACTACCACGGAAGCTATGAAGTGAAACCAACCGGCTCAGCCAGCTCCCTTGTGAATGGGGTAGTTAGATTACTCTCAAAACCATGGGACACTATCACCAATGTGACCACGATGGCCATGACAGACACCACTCCTTTCGGTCAACAACGAGTGTTCAAGGAAAAGGTGGATACAAAGGCTCCAGAGCCTCCAGAAGGGGTCAAATACGTCCTCAATGAGACCACGAACTGGCTGTGGGCTTTTCTAGCCCGCGATAAGAAACCCAGGATGTGTTCCCGGGAGGAATTCATTGGAAAAGTCAACAGTAATGCCGCCCTGGGAGCGATGTTTGAAGAACAGAACCAATGGAAGAACGCCCGGGAAGCCGTGGAGGATCCAAAGTTTTGGGAGATGGTGGATGAGGAGCGTGAGGCGCATCTCCGTGGAGAATGCAACACCTGCATCTACAACATGATGGGAAAGAGAGAGAAGAAGCCTGGAGAGTTCGGCAAAGCTAAAGGCAGCAGAGCCATTTGGTTCATGTGGCTAGGGGCCCGCTTCCTGGAGTTTGAAGCTCTCGGATTCCTCAATGAAGACCACTGGCTGGGTAGGAANAACTCAGGAGGAGGAGTTGAAGGCTTAGGACTGCAGAAGCTTGGGTACATCTTGAAGGAAGTCGGAACAAAGCCTGGAGGAAAGATCTATGCCGATGATACCGCAGGCTGGGACACACGCATCACCAAAGCTGACCTCGAGAACGAAGCGAAGGTTCTTGAACTGCTGGACGGAGAACACCGACGCCTAGCGCGGTCCATCATTGAGCTCACATACCGACACAAAGTCGTGAAAGTGATGAGGCCAGCGGCCGACGGGAAAACTGTGATGGATGTCATCTCCAGAGAGGATCAGAGAGGAAGCGGGCAGGTAGTGACTTACGCCCTGAACACCTTCACTAATCTAGCAGTTCAGCTGGTCAGAATGATGGAGGGGGAGGGGGTCATTGGACCTGACGATGTTGAAAAACTGGGAAAAGGAAAAGGCCCTAAGGTCAGAACCTGGCTGTTTGAGAATGGNGAGGAGCGTCTCAGTCGCATGGCCGTCAGCGGTGATGACTGCGTGGTGAAACCTTTGGACGACCGCTTCGCCACATCACTACACTTCCTAAATGCCATGTCAAAGGTCCGCAAGGACATCCAGGAATGGAAACCCTCGACAGGGTGGTATGACTGGCAGCAGGTCCCATTCTGTTCAAACCATTTCACGGAACTGATCATGAAGGATGGCAGGACGTTGGTGGTCCCGTGTCGTGGACAAGACGAGTTGATTGGACGGGCCAGAATCTCTCCAGGGGCTGGATGGAATGTGCGCGACACCGCCTGCCTGGCGAAGTCATACGCGCAGATGTGGCTGTTGCTTTATTTTCACCGTAGAGACCTGAGATTGATGGCTAACGCCATCTGTTCCGCTGTGCCTGTCAACTGGGTTCCCACAGGGCGTACCACCTGGTCGATCCACGCNAAAGGAGAATGGATGACGACAGAAGACATGCTCGCAGTCTGGAACAGAGTGTGGATTGAGGAGAATGAGTGGATGGAAGACAAAACACCAGTTGAGAGGTGGAGTGATGTTCCATACTCTGGAAAGAGAGAAGACATTTGGTGTGGCAGTTTGATTGGCACACGAACCCGCGCTACTTGGGCTGAAAATATCCATGTGGCAATCAATCAGGTCCGTTCGGTGATTGGAGAAGAGAAGTATGTGGATTACATGAGCTCTCTGAGGAGGTATGAAGACACCATTGTAGTTGAGGACACTGTTTTGTAA
		</sequence>
		<sequence>
			<taxon idref="ED-I-81_23|2023|Germany"/>
			CGGGCTGTCAATATGCTAAAACGCGGTATGCCCCGCGGATTGTCCTTGATAGGACTGAAGAGGGCTATGCTGAGTCTGATTGACGGGAAAGGCCCAATACGTTTCGTGTTGGCTCTTTTGGCGTTTTTCAGATTCACTGCAATCGCTCCGACTCGTGCGGTGCTGGACAGATGGAGAGGCGTCAACAAACAAACAGCGATGAAGCATCTCTTGAGTTTCAAGAAAGAACTAGGAACTCTGACCAGTGCCATCAACCGCCGGAGCACAAAACAAAAGAAAAGAGGAGGCACAGCGGGCTTTACTATCTTGCTTGGGCTGATCGCTTGTGCTGGAGCTGTGACCCTCTCNAACTTCCAGGGCAAAGTGATGATGACAGTCAATGCAACCGATGTTACTGACGTGATTACCATCCCAACAGCTGCTGGGAAAAACCTGTGCATTGTGAGGGCTATGGACGTGGGATACCTTTGTGAGGATACTATCACTTATGAATGTCCGGTCCTAGCTGCTGGAAATGACCCTGAAGACATTGACTGCTGGTGCACGAAATCATCTGTTTACGTGCGCTATGGAAGATGCACAAAAACTCGCCATTCCCGTCGAAGCAGAAGGTCTCTGACTGTCCAGACACATGGAGAAAGCACACTGGCCAACAAGAAAGGAGCTTGGTTGGACAGCACAAAAGCCACGAGGTATCTGGTGAAGACAGAATCATGGATACTGAGAAACCCGGGCTACGCCCTCGTTGCAGCGATCATTGGATGGATGCTAGGAAGCAACACAATGCAACGCGTNGTGTTTGCCATCCTATTGCTCCTGGTGGCACCAGCATACAGCTTCAATTGCTTGGGAATGAGTAACAGAGACTTCCTGGAGGGAGTGTCTGGAGCTACATGGGTTGATCTGGTACTGGAAGGCGATAGTTGTGTGACCATAATGTCAAAGGACAAGCCAACCATTGATGTTAAAATGATGAACATGGAAGCAACCAACCTCGCGGATGTGCGCAGCTACTGTTACCTAGCTTCGGTCAGTGANTTGTCAACGAGAGCCGNGTGTCCAACCATGGGTGAAGCCCACAACGAGAAAAGAGCTGACCCCGCCTTCGTTTGCAAGCAAGGCGTTGTGGACAGAGGATGGGGAAATGGCTGCGGACTGTTTGGAAAGGGAAGCATTGACACATGCGCGAAGTTTGCCTGTACAACCAAAGCAACTGGATGGATCATCCAGAAGGAGAACATCAAGTATGAGGTCGCCATATTTGTGCATGGCCCGACGACTGTTGAATCTCATGGCAATTATTCAACACAGATNGGGGCCACCCAGGCTGGAAGATTCAGTATAACTCCATCGGCGCCATCTTACACGCTAAAGTTGGGTGAGTATGGTGAGGTCACGGTTGACTGTGAGCCACGGTCAGGAATAGACACTAGCGCCTATTACGTTATGTCAGTTGGTGCGAAGTCCTTCCTGGTTCACCGAGAATGGTTTATGGATCTGAACCTGCCATGGAGCAGTGCTGGAAGCACCACGTGGAGGAATCGGGAAACACTGATGGAGTTTGAAGAACCTCATGCCACCAAACAATCTGTTGTGGCTCTAGGGTCGCAGGAAGGTGCATTGCACCAAGCTCTGGCCGGAGCGATTCCTGTTGAGTTCTCAAGCAATACTGTGAAGTTGACATCAGGACATCTGAAGTGCAGGGTGAAGATGGAGAAGTTGCAGCTTAAGGGAACAACATATGGAGTATGTNCAAAAGCGTTTAAATTCGCTGGGACTCCCGCTGACACTGGCCATGGAACGGTGGTGTTGGAACTGCAATACACCGGAACAGACGGTCCCTGCAAAGTGCCCATTTCTTCCGTAGCTTCTCTGAATGACCTCACACCTGTTGGAAGACTGGTGACNGTGAATCCATTTGTGTCTGTGGCCACAGCCAACTCGAAGGTCTTGATTGAACTCGAACCCCCGTTTGGTGACTCTTACATCGTGGTGGGAAGAGGAGAACAGCAGATAAACCACCACTGGCACAAATCTGGGAGCAGCATCGGAAAGGCCTTTACCACTACACTCAGAGGAGCTCAACGACTCGCAGCTCTTGGAGACACTGCTTGGGATTTTGGGTCAGTTGGAGGGGTTTTCACCTCAGTGGGGAAAGCCATACACCAAGTCTTTGGAGGAGCTTTTAGATCACTCTTTGGAGGGATGTCCTGGATCACACAGGGACTTTTAGGAGCCCTTCTGTTGTGGATGGGAATCAATGCCCGTGACAGGTCAATTGCCATGACGTTTCTTGCGGTTGGAGGAGTTTTGCTCTTCCTTTCGGTCAACGTCCATGCTGACACAGGCTGTGCCATTGATATTGGCAGGCAAGAGCTCCGGTGTGGAAGTGGAGTGTTTATCCACAACGATGTGGAAGCCTGGATGGATCGTTACAAGTTCTACCCGGAGACACCACAAGGCCTAGCAAGAATCATTCAGAAAGCACATGCAGAAGGAGTCTGCGGCTTGCGTTCCGTTTCCAGACTCGAGCACCAAATGTGGGAAGCTATTAAGGATGAGCTGAACACCCTGTTGAAAGAGAATGGAGTCGACTTGAGTGTCGTGGTGGAAAANCAAAATGGGATGTATAAAGCAGCACCAAAACGTTTGGCTGCTACCACCGAAAAACTGGAGATGGGTTGGAAGGCTTGGGGCAAGAGCATCATCTTTGCTCCAGAACTAGCTAACAACACCTTTGTCATCGACGGTCCTGAGACTGAGGAATGCCCAACGGCCAACCGAGCATGGAACAGTATGGAGGTAGAAGACTTTGGATTTGGATTGACAAGCACTCGCATGTTCCTGAGGATTCGGGAAACGAACACAACNGAATGCGACTCGAAGATCATAGGAACCGCCGTCAAGAACAACATGGCTGTGCATAGTGATCTGTCGTACTGGATAGAGAGCGGACTCAACGACACCTGGAAGCTTGAGAGGGCGGTTCTAGGAGAAGTCAAATCATGCACCTGGCCAGAAACCCACACTTTGTGGGGTGATGGAGTTCTGGAAAGTGATCTCATCATACCCATCACCTTGGCAGGACCCAGAAGCAATCATAACAGGAGACCAGGGTACAAAACTCAGAACCAAGGTCCATGGGATGAGGGGCGTGTCGAGATTGACTTTGACTATTGCCCAGGAACAACAGTAACTATAAGTGANAGTTGCGGACACCGTGGACCTGCGGCACGCACAACCACTGAGAGTGGGAAGCTCATTACAGACTGGTGCTGCAGAAGCTGCACCCTCCCTCCACTGCGCTTCCAGACTGAAAATGGCTGTTGGTACGGAATGGAAATTCGACCCACGCGGCACGACGAAAAGACCCTCGTGCAATCGAGAGTGAATGCATACAACGCCGACATGATTGATCCTTTTCAGTTGGGCCTTCTGGTCGTGTTCTTGGCCACCCAGGAGGTCCTTCGCAAGAGGTGGACGGCCAAGATCAGCATTCCAGCTATCATGCTTGCACTCCTAGTCCTAGTGTTTGGGGGTATTACGTACACTGATGTCCTGCGATATGTCATTCTCGTCGGCGCCGCGTTTGCTGAAGCAAACTCAGGAGGAGACGTTGTGCACTTGGCACTCATGGCCACATTCAAGATTCAACCAGTCTTTCTGGTGGCTTCCTTTTTGAAGGCAAGGTGGACCAACCAAGAGAGTATTTTGCTCATGCTTGCAGCTGCTTTCTTTCAAATGGCTTACTATGATGCCAAGAATGTTTTGTCATGGGAAGTGCCTGACGTTTTGAACTCTCTCTCCGTCGCGTGGATGATTCTCAGAGCTATAAGCTTCACCAACACTTCAAATGTGGTGGTGCCGCTGCTGGCCCTTCTGACACCTGGACTAAAATGCCTAAACCTTGATGTGTACAGAATTTTGCTACTCATGGTTGGAGTTGGAAGCCTCATCAAAGAAAAAAGGAGCTCTGCAGCAAAAAAGAAAGGGGCTTGCCTCATCTGCCTAGCGCTGGCGTCTACAGGAGCGTTCAATCCAATGATACTTGCAGCTGGGCTGATGGCTTGCGACCCCAACCGCAAGCGGGGCTGGCCTGCCACAGAAGTGATGACTGCAGTTGGACTCATGTTTGCCATCGTTGGGGGTCTGGCAGAACTTGACATAGACTCTATGGCTATCCCCATGACCATTGCCGGACTCATGTTCGTGGCATTTGTCATCTCTGGAAAGTCAACAGACATGTGGATTGAGAGGACGGCTGATATTACTTGGGAGAGTGACGCTGAAATCACAGGCTCTAGTGAAAGAGTAGATGTTAGGCTGGATGATGATGGAAATTTTCAATTGATAAATGACCCTGGGGCGCCATGGAAAATTTGGATGCTTAGGATGGCCTGCCTGGCAATAAGTGCCTACACACCTTGGGCGATTCTTCCCTCGGTCATTGGATTCTGGATAACCCTTCAGTACACAAAGAGAGGAGGTGTCCTTTGGGACACACCATCACCCAGGGAGTACAAGAAGGGTGATACCACCACTGGCGTTTACAGAATCATGACTCGAGGTTTGCTTGGCAGTTACCAAGCTGGAGCCGGAGTGATGGTAGAGGGAGTGTTCCACACACTATGGCACACCACTAAGGGAGCTGCTCTCATGAGTGGTGAAGGACGTCTGGATCCCTATTGGGGGAGCGTGAAAGAAGACCGGCTTTGCTATGGGGGGCCATGGAAACTCCAACATAAATGGAATGGACATGATGAGGTCCAAATGATTGTTGTGGAGCCAGGAAAAAATGTGAAAAACGTCCAGACTAAGCCCGGAGTGTTTAAGACACCAGAAGGAGAAATTGGGGCAGTTACGCTAGACTATCCCACTGGAACGTCAGGTTCCCCCATTGTGGATAAAAATGGAGATGTGATTGGATTGTATGGGAACGGCGTCATCATGCCTAATGGTTCATACATAAGCGCCATTGTGCAAGGAGAGAGAATGGAAGAACCGGCACCAGCTGGCTTCGAACCTGAAATGTTGAGGAAGAAACAGATCACTGTCCTTGATCTGCACCCCGGAGCAGGAAAGACGCGCAAGATACTTCCCCAAATCATCAAGGAGGCCATCAACAAAAGANTGAGGACGGCTGTACTGGCACCCACCAGGGTCGTTGCTGCTGAGATGTCTGAGGCCCTGAGAGGACTTCCCATCCGGTACCAAACCTCAGCAGTGCACAGAGAGCACAGTGGAAATGAGATCGTTGATGTCATGTGCCATGCCACTCTCACACACAGGCTGATGTCTCCACACAGAGTCCCCAATTACAATCTGTTCATAATGGATGAAGCCCATTTCACGGATCCAGCGAGCATCGCAGCCAGAGGATACATAGCAACCAAGGTTGAATTGGGCGAAGCCGCCGCGATTTTCATGACGGCAACGCCACCCGGGACTTCTGACCCCTTTCCAGAGTCCAATGCTCCTATCTCGGACATGCAAACAGAGATCCCAGACAGAGCCTGGAACACTGGATATGAATGGATAACTGAGTATGTTGGAAAGACCGTTTGGTTTGTTCCAAGTGTGAAAATGGGAAATGAAATTGCCCTCTGTCTGCAACGGGCGGGGAAGAAGGTTATCCAGCTGAACAGAAAGTCCTATGAGACAGAGTACCCCAAGTGCAAGAACGATGATTGGGATTTTGTCATCACCACAGACATATCAGAAATGGGAGCAAACTTCAAGGCAAGCAGAGTGATCGACAGCCGCAAAAGCGTGAAACCCACCATCATTGAGGAAGGTGATGGAAGAGTCATTCTGGGGGAACCCTCAGCCATCACGGCTGCCAGCGCTGCTCAGCGGAGAGGACGCATAGGAAGAAACCCATCACAAGTTGGTGATGAGTATTGCTATGGAGGGCACACAAATGAGGATGATTCCAACTTTGCCCACTGGACAGAGGCTCGCATCATGCTAGACAACATCAACATGCCGAATGGTCTGGTGGCCCAACTATATCAGCCTGAGCGCGAGAAGGTGTACACCATGGACGGGGAATATAGGCTCAGAGGGGAAGAACGGAAGAACTTCCTTGAATTCCTGAGAACAGCTGATTTACCAGTCTGGCTCGCTTACAAAGTGGCAGCAGCAGGAATATCATACCATGACCGGAAGTGGTGCTTTGATGGACCTCGAACCAACACGATTCTTGAAGACAACAATGAAGTTGAAGTCATCACGAAGTTGGGTGAGAGAAAGATCTTAAGACCCAGGTGGGCGGATGCCAGAGTGTACTCAGACCACCAAGCTCTAAAGTCCTTCAAAGATTTTGCATCAGGGAAACGATCACAAATCGGGCTCGTTGAGGTGCTCGGGAGAATGCCTGAGCACTTCATGGGGAAAACTTGGGAGGCNTTGGACACGATGTATGTGGTGGCAACCGCTGAAAAAGGAGGCCGAGCTCACAGGATGGCTCTTGAGGAGCTACCGGACGCCCTTCAGACAATAGCTTTGATTGCACTATTGAGTGTGATGTCCTTAGGTGTGTTTTTTCTACTCATGCAAAGGAAAGGCATTGGTAAGATTGGCTTGGGAGGAGTGATCTTAGGAGCTGCCACATTCTTCTGCTGGATGGCTGAAGTCCCAGGAACGAAAATAGCAGGCATGCTCCTGCTTTCCCTGCTGCTCATGATCGTTTTGATTCCGGAGCCGGAAAAGCAGCGCTCACAGACTGACAACCAGCTTGCCGTGTTCTTGATTTGTGTGCTCACACTGGTCAGCGCCGTGGCTGCCAATGAAATGGGTTGGCTGGACAAGACCAAGAATGACATCAGCAGCCTGTTGGGACACAAGCCAGAAACTAGAGAGACGACCCTGGGAGTTGAGAACTTTTTGCTTGATCTGCGGCCTGCTACAGCATGGTCGCTCTATGCCGTAACGACAGCCGTCCTTACCCCTTTGCTGAAACATCTAATCACGTCAGATTACATCAACACTTCGCTGACCTCAATAAACGTCCAAGCCAGTGCGTTGTTCACCTTGGCCAGAGGCTTCCCTTTTGTGGACGTTGGTGTGTCAGCTCTCTTGCTGGCGGCCGGGTGCTGGGGCCAAGTGACCCTGACTGTGACTGTGACTGCAGCTGCCCTGCTCTTTTGCCACTATGCTTACATGGTACCAGGCTGGCAAGCGGAAGCCATGCGATCCGCCCAGCGGCGGACAGCTGCTGGCATCATGAAAAATGCAGTGGTGGATGGGATCGTGGCTACCGATGTACCTGAACTTGAGCGAACAACTCCAGTCATGCAGAAAAAAGTTGGACAGATCATGCTGATCTTGGTGTCAATGGCCGCGGTTGTCGTCAATCCATCAGTGAGAACTGTCAGAGAGGCTGGAATTCTGACTACAGCAGCAGCAGTCACCTTATGGGAGAATGGTGCTAGTTCAGTGTGGAATGCAACGACAGCTATTGGGCTTTGTCACATCATGCGAGGAGGATGGCTCTCGTGTCTCTCCATCACGTGGACTCTCATCAAAAACATGGAAAAACCAGGCCTCAAGAGGGGTGGAGCCAAGGGACGCACGCTAGGGGAAGTTTGGAAGGAGAGACTCAACCACATGACGAAGGAAGAATTTACCAGATACAGAAAAGAAGCCATCACTGAAGTCGACCGCTCCGCGGCAAAACATGCCAGGAGAGAGGGAAACATCACTGGAGGCCATCCAGTCTCACGGGGAACCGCGAAATTACGGTGGTTGGTGGAAAGGCGTTTCCTCGAGCCAGTGGGAAAGGTTGTGGATCTCGGATGTGGTAGAGGCGGCTGGTGTTATTACATGGCTACCCAGAAGAGGGTACAGGAAGTGAAAGGGTACACGAAAGGAGGACCTGGCCATGAAGAGCCACAACTGGTGCAGAGCTATGGTTGGAATATTGTTACCATGAAGAGCGGAGTCGACGTCTTCTACAGACCATCAGAAGCGAGCGACACACTGCTCTGTGACATTGGAGAGTCATCGTCAAGTGCCGAGGTAGAAGAACACCGCACCGTCCGTGTCTTGGAGATGGTGGAAGACTGGCTGCACAGAGGACCTAAGGAATTCTGCATCAAAGTGCTATGCCCTTACATGCCCAGAGTGATTGAGAAGATGGAAACACTCCAAAGGCGATATGGAGGTGGCCTTGTGAGAAACCCCCTTTCACGCAACTCTACCCATGAGATGTANTGGGTGAGCCACGCTTCAGGCAACATTGTCCACTCCGTGAACATGACAAGCCAGGTGCTTCTGGGGAGGATGGAAAAGAAAACATGGAAGGGACCCCAGTTTGAGGAAGATGTNAACTTGGGAAGTGGAACNNGGGCAGTAGGGAAGCCTCTCCTCAATTCTGATACTAGCAAGATCAAGAGCCGAATTGAGAGGCTGAAGAAAGAATACAGCTCCACATGGCACCAGGATGCGAATCACCCCTACAGGACCTGGAACTACCACGGAAGCTATGAAGTGAAACCAACCGGCTCAGCCAGCTCCCTTGTGAATGGGGTAGTTAGATTACTCTCAAAACCATGGGACACTATCACCAATGTGACCACGATGGCCATGACAGACACCACTCCTTTCGGTCAACAACGAGTGTTCAAGGAAAAGGTGGATACAAAGGCTCCAGAGCCTCCAGAAGGGGTCAAATACGTCCTCAATGAGACCACGAACTGGCTGTGGGCTTTTCTAGCCCGCGATAAGAAACCCAGGATGTGTTCCCGGGAGGAATTCATTGGAAAAGTCAACAGTAATGCCGCCCTGGGAGCGATGTTTGAAGAACAGAACCAATGGAAGAACGCCCGGGAAGCCGTGGAGGATCCAAAGTTTTGGGAGATGGTGGATGAGGAGCGTGAGGCGCATCTCCGTGGAGAATGCAACACCTGCATCTACAACATGATGGGAAAGAGAGAGAAGAAGCCTGGAGAGTTCGGCAAAGCTAAAGGCAGCAGAGCCATTTGGTTCATGTGGCTAGGGGCCCGCTTCCTGGAGTTTGAAGCTCTCGGATTCCTCAATGAAGACCACTGGCTGGGTAGGAAGAACTCAGGAGGAGGAGTTGAAGGCTTAGGACTGCAGAAGCTTGGGTACATCTTGAAGGAAGTCGGAACAAAGCCTGGAGGAAAGATCTATGCCGATGATACCGCAGGCTGGGACACACGCATCACCAAAGCTGACCTCGAGAACGAAGCGAAGGTTCTTGAACTGCTGGACGGAGAACACCGACGCCTAGCGCGGTCCATCATNGAGCTCACATACCGACACAAAGTCGTGAAAGTGATGAGGCCAGCGGCCGACGGGAAAACTGTGATGGATGTCATCTCCAGAGAGGATCAGAGAGGAAGCGGGCAGGTAGTGACTTACGCCCTGAACACCTTCACTAATCTAGCAGTTCAGCTGGTCAGAATGATGGAGGGGGAGGGGGTCATTGGACCTGACGATGTTGAAAAACTGGGAAAAGGAAAAGGCCCNAAGGTCAGAACCTGGCTGTTTGAGAATGGNGAGGAGCGTCTCAGTCGCATGGCCGTCAGCGGTGATGACTGCGTGGTGAAACCTTTGGACGACCGCTTCGCCACATCACTACACTTCCTAAATGCCATGTCAAAGGTCCGCAAGGACATCCAGGAATGGAAACCCTCGACAGGGTGGTATGACTGGCAGCAGGTCCCATTCTGTTCAAACCATTTCACGGAACTGATCATGAAGGATGGCAGGACGTTGGTGGTCCCGTGTCGTGGACAAGACGAGTTGATTGGACGGGCCAGAATCTCTCCAGGGGCTGGATGGAATGTGCGCGACACCGCCTGCCTGGCGAAGTCATACGCGCAGATGTGGCTGTTGCTTTATTTTCACCGTAGAGACCTGAGATTGATGGCTAACGCCATCTGTTCCGCTGTGCCTGTCAACTGGGTTCCCACAGGGCGTACCACCTGGTCGATCCACGCAAAAGGAGAATGGATGACGACAGAAGACATGCTCGCAGTCTGGAACAGAGTGTGGATTGAGGAGAATGAGTGGATGGAAGACAAAACACCAGTTGAGAGGTGGAGTGATGTTCCATACTCTGGAAAGAGAGAAGACATTTGGTGTGGCAGTTTGATTGGCACACGAACCCGCGCTACTTGGGCTGAAAATATCCATGTGGCAATCAATCAGGTCCGTTCGGTGATTGGAGAAGAGAAGTATGTGGATTACATGAGCTCTCTGAGGAGGTATGAAGACACCATTGTAGTTGAGGACACTGTTTTGTAA
		</sequence>
		<sequence>
			<taxon idref="4224024887|2024|Germany"/>
			CGGGCTGTCAATATGCTAAAACGCGGTATGCCCCGCGGATTGTCCTTGATAGGACTGAAGAGGGCTATGCTGAGTCTGATTGACGGGAAAGGCCCAATACGTTTCGTGTTGGCTCTTTTGGCGTTTTTCAGATTCACTGCAATNGCTCCGACTCGTGCGGTGCTGAACAGATGGAGAGGCGTCAACAAACAAACAGCGATGAAGCATCTCTTGAGTTTCAAGAAAGAACTAGGAACTCTGACCAGTGCCATCAACCGCCGGAGCACAAAACAAAAGAAAAGAGGAGGCACAGCGGGCTTTACTATCTTGCTTGGGCTGATCGCTTGTGCTGGAGCTGTGACCCTCTCNAACTTCCAGGGCAAAGTGATGATGACAGTCAATGCAACCGATGTTACTGACGTGATTACCATCCCAACAGCTGCTGGGAAAAACCTGTGCATTGTGAGGGCTATGGACGTGGGATACCTTTGTGAGGATACTATCACTTATGAATGTCCGGTCCTAGCTGCTGGAAATGACCCTGAAGACATTGACTGCTGGTGCACGAAATCATCTGTTTACGTGCGTTATGGAAGATGCACAAAAACTCGCCATTCCCGTCGAAGCAGAAGGTCTCTGACTGTCCAGACACATGGAGAAAGCACACTGGCCAACAAGAAAGGAGCTTGGTTGGACAGCACAAAAGCCACGAGGTATCTGGTGAAGACAGAATCATGGATACTGAGAAACCCGGGCTACGCCCTCGTTGCAGCGATCATTGGATGGATGCTAGGAAGCAACACAATGCAACGCGTCGTGTTTGCCATCCTATTGCTCCTGGTGGCACCAGCATACAGCTTCAATTGCTTGGGAATGAGTAACAGAGACTTCCTGGAGGGAGTGTCTGGAGCTACATGGGTTGATCTGGTACTGGAAGGCGATAGTTGTGTGACCATAATGTCAAAGGACAAGCCAACCATTGATGTTAAAATGATGAACATGGAAGCAACCAACCTCGCGGATGTGCGCAGCTACTGTTACCTAGCTTCGGTCAGTGACTTGTCAACGAGAGCCGCGTGTCCAACCATGGGTGAAGCCCACAACGAGAAAAGAGCTGACCCCGCCTTCGTTTGCAAGCAAGGCGTTGTGGACAGAGGATGGGGAAATGGCTGCGGACTGTTTGGAAAGGGAAGCATTGACACATGCGCGAAGTTTGCCTGTACAACCAAAGCAACTGGATGGATCATCCAGAAGGAGAACATCAAGTATGAGGTCGCCATATTTGTGCATGGCCCGACGACTGTTGAATCTCATGGCAATTATTCAACACAGATGGGGGCCACCCAGGCTGGAAGATTCAGTATAACTCCATCGGCGCCATCTTACACGCTAAAGTTGGGTGAGTATGGTGAGGTCACGGTTGACTGTGAGCCACGGTCAGGAATAGACACTAGCGCCTATTACGTTATGTCAGTTGGTGCGAAGTCCTTCCTGGTTCACCGAGAATGGTTTATGGATCTGAACCTGCCATGGAGCAGTGCTGGAAGCACCACGTGGAGGAATCGGGAAACACTGATGGAGTTTGAAGAACCTCATGCCACCAAACAATCTGTTGTGGCTCTAGGGTCGCAGGAAGGTGCATTGCACCAAGCTCTGGCCGGAGCGATTCCTGTTGAGTTNTCAAGCAATACTGTGAAGTTGACATCAGGACATCTGAAGTGCAGGGTGAAGATGGAGAAGTTGCAGCTTAAGGGAACAACATATGGAGTATGTTCAAAAGCGTTTAAATTCGCTGGGACTCCCGCTGACACTGGCCATGGAACGGTGGTGTTGGAACTGCAATACACCGGAACAGACGGTCCCTGCAAAGTGCCCATTTCTTCCGTAGCTTCTCTGAATGACCTCACACCTGTTGGAAGACTGGTGACCGTGAATCCATTTGTGTCTGTGGCCACAGCCAACTCGAAGGTCTTGATTGAACTCGAACCCCCGTTTGGTGACTCTTACATCGTGGTGGGAAGAGGAGAACAGCAGATAAACCACCACTGGCACAAATCTGGGAGCAGCATCGGAAAGGCCTTTACCACTACACTCAGAGGAGCTCAACGACTCGCAGCTCTTGGAGACACTGCTTGGGATTTTGGGTCAGTTGGAGGGGTTTTCACCTCAGTGGGGAAAGCCATACACCAAGTCTTTGGAGGAGCTTTTAGATCACTCTTTGGAGGGATGTCCTGGATCACACAGGGACTTTTAGGAGCCCTTCTGTTGTGGATGGGAATCAATGCCCGTGACAGGTCAATTGCCATGACGTTTCTTGCGGTTGGAGGAGTTTTGCTCTTCCTTTCGGTCAACGTCCATGCTGACACAGGCTGTGCCATTGATATTGGCAGGCAAGAGCTCCGGTGTGGAAGTGGAGTGTTTATCCACAACGATGTGGAAGCCTGGATGGATCGTTACAAGTTCTACCCGGAGACACCACAAGGCCTAGCAAGAATCATTCAGAAAGCACATGCAGAAGGAGTCTGCGGCTTGCGTTCCGTTTCCAGACTCGAGCACCAAATGTGGGAAGCTATTAAGGATGAGCTGAACACCCTGTTGAAAGAGAATGGAGTCGACTTGAGTGTCGTGGTGGAAAAACAAAATGGGATGTATAAAGCAGCACCAAAACGTTTGGCTGCCACCACCGAAAAACTGGAGATGGGTTGGAAGGCTTGGGGCAAGAGCATCATCTTTGCTCCAGAACTAGCTAACAACACCTTTGTCATCGACGGTCCTGAGACTGAGGAATGCCCAACGGCCAACCGAGCATGGAACAGTATGGAGGTAGAAGACTTTGGATTTGGATTGACAAGCACTCGCATGTTCCTGANGATTCGGGAAACGAACACAACNGAATGCGACTCGAAGATCATAGGAACCGCCGTCAAGAACAACATGGCTGTGCATAGTGATCTGTCGTACTGGATAGAGAGCGGACTCAACGACACCTGGAAGCTTGANAGGGCNGTTCTAGGAGAAGTCAAATCATGCACCTGGCCAGAAACCCACACTTTGTGGGGTGATGGAGTTCTGGAAAGTGATCTCATCATACCCATCACCTTGGCAGGACCCAGAAGCAATCATAACAGGAGACCAGGGTACAAAACTCAGAACCAAGGTCCATGGGATGAGGGGCGTGTCGAGATTGACTTTGACTATTGCCCAGGAACAACAGTAACTATAAGTGANAGTTGCGGACACCGTGGACCTGCGGCACGCACAACCACTGAGAGTGGGAAGCTCATNACAGACTGGTGCTGCAGAAGCTGCACCCTCCCTCCACTGCGCTTCCAGACTGAAAATGGCTGTTGGTACGGAATGGAAATTCGACCCACGCGGCACGACGAAAAGACCCTCGTGCAATCGAGAGTGAATGCATACAACGCCGACATGATTGATCCTTTTCAGTTGGGCCTTCTGGTCGTGTTCTTGGCCACCCAGGAGGTCCTTCGCAAGAGGTGGACGGCCAAGATCAGCATTCCAGCTATCATGCTTGCACTCCTAGTCCTAGTGTTTGGGGGTATTACGTACACTGATGTCCTGCGATATGTCATTCTCGTCGGCGCCGCGTTTGCTGAAGCAAACTCAGGAGGAGACGTTGTGCACTTGGCACTCATGGCCACATTCAAGATTCAACCAGTCTTTCTGGTGGCTTCCTTTTTGAAGGCAAGGTGGACCAACCAAGAGAGTATTTTGCTCATGCTTGCAGCTGCTTTCTTTCAAATGGCTTACTATGATGCCAAGAATGTTTTGTCATGGGAAGTGCCTGACGTTTTGAACTCTCTCTCCGTCGCGTGGATGATTCTCAGAGCTATAAGCTTCACCAACACNTCAAATGTGGTGGTGCCGCTGCTGGCCCTTCTGACACCTGGACTAAAATGCCTAAACCTTGATGTGTACAGAATTTTGCTACTCATGGTTGGAGTTGGAAGCCTCATCAAAGAAAAAAGGAGCTCTGCAGCAAAAAAGAAAGGGGCTTGCCTCATCTGCCTAGCGCTGGCGTCTACAGGAGCGTTCAATCCAATGATACTTGCAGCTGGGCTGATGGCTTGCGACCCCAACCGCAAGCGGGGCTGGCCTGCCACAGAAGTGATGACTGCAGTTGGACTCATGTTTGCCATCGTTGGGGGTCTGGCAGAACTTGACATAGACTCTATGGCTATCCCCATGACCATTGCCGGACTCATGTTCGTGGCATTTGTCATCTCTGGAAAGTCAACAGACATGTGGATTGAGAGGACGGCTGATATTACTTGGGAGAGTGACGCTGAAATCACAGGCTCTAGTGAAAGAGTAGATGTTAGGCTGGATGATGATGGAAATTTTCAATTGATAAATGACCCTGGGGCGCCATGGAAAATTTGGATGCTTAGGATGGCCTGCCTGGCAATAAGTGCCTACACACCTTGGGCGATTCTTCCCTCGGTCATTGGATTCTGGATAACCCTTCAGTACACAAAGAGAGGAGGTGTCCTTTGGGACACACCATCACCCAGGGAGTACAAGAAGGGTGATACCACCACTGGCGTTTACAGAATCATGACTCGAGGTTTGCTTGGCAGTTACCAAGCTGGAGCCGGAGTGATGGTAGAGGGAGTGTTCCACACACTATGGCACACCACTAAGGGAGCTGCTCTCATGAGTGGTGAAGGACGTCTGGATCCCTATTGGGGGAGCGTGAAAGAAGACCGGCTTTGCTATGGGGGGCCATGGAAACTCCAACATAAATGGAATGGACATGATGAGGTCCAAATGATTGTTGTGGAGCCAGGAAAAAATGTGAAAAACGTCCAGACTAAGCCCGGAGTGTTTAAGACACCAGAAGGAGAAATTGGGGCAGTTACGCTAGACTATCCCACTGGAACGTCAGGTTCCCCCATTGTGGATAAAAATGGAGATGTGATTGGATTGTATGGGAACGGCGTCATCATGCCTAATGGTTCATACATAAGCGCCATTGTGCAAGGAGAGAGAATGGAAGAACCGGCACCAGCTGGCTTCGAACCTGAAATGTTGAGGAAGAAACAGATCACTGTCCTTGATCTGCACCCCGGAGCAGGAAAGACGCGCAAGATACTTCCCCAAATCATCAAGGAGGCCATCAACAAAAGANTGAGGACGGCTGTACTGGCACCCACCAGGGTCGTTGCTGCTGAGATGTCTGAGGCCCTGAGAGGACTTCCCATCCGGTACCAAACCTCAGCAGTGCACAGAGAGCACAGTGGAAATGAGATCGTTGATGTCATGTGCCATGCCACTCTCACACACAGGCTGATGTCTCCACACAGAGTCCCCAATTACAATCTGTTCATAATGGATGAAGCCCATTTCACGGATCCAGCGAGCATNGCAGCCAGAGGATACATAGCAACCAAGGTTGAATTGGGCGAAGCCGCCGCGATTTTCATGACGGCAACGCCACCCGGGACTTCTGACCCCTTTCCAGAGTCCAATGCTCCTATCTCGGACATGCAAACAGAGATCCCAGACAGAGCCTGGAACACTGGATATGAATGGATAACTGAGTATGTTGGAAAGACCGTTTGGTTTGTTCCAAGTGTGAAAATGGGAAATGAAATTGCCCTCTGTCTGCAACGGGCGGGGAAGAAGGTTATCCAGCTGAACAGAAAGTCCTATGAGACAGAGTACCCCAAGTGCAAGAACGATGATTGGGATTTTGTCATCACCACAGACATATCAGAAATGGGAGCAAACTTCAAGGCAAGCAGAGTGATCGACAGCCGCAAAAGCGTGAAACCCACCATCATTGAGGAAGGTGATGGAAGAGTCATCCTAGGGGAACCCTCNGCCATCACGGCTGCCAGCGCTGCTCAGCGGAGAGGACGCATAGGAAGAAACCCATCACAAGTTGGTGATGAGTATTGCTATGGAGGGCACACAAATGAGGATGATTCCAACTTTGCCCACTGGACAGAGGCTCGCATCATGCTAGACAACATCAACATGCCGAATGGTCTGGTGGCCCAACTATATCAGCCTGAGCGCGAGAAGGTGTACACCATGGACGGGGAATATAGGCTCAGAGGGGAAGAACGGAAGAACTTCCTTGAATTCCTGAGAACAGCTGATTTACCAGTCTGGCTCGCTTACAAAGTGGCAGCAGCAGGAATATCATACCATGACCGGAAGTGGTGCTTTGATGGACCTCGAACCAACACGATTCTTGAAGACAACAATGAAGTTGAAGTCATCACGAAGTTGGGTGAGAGAAAGATCTTAAGACCCAGGTGGGCGGATGCCAGAGTGTACTCAGACCACCAAGCTCTAAAGTCCTTCAAAGATTTTGCATCAGGGAAACGATCACAAATCGGGCTCGTTGAGGTGCTCGGGAGAATGCCTGAGCACTTCATGGGGAAAACTTGGGAGGCGTTGGACACGATGTATGTGGTGGCAACCGCTGAAAAAGGAGGCCGAGCTCACAGGATGGCTCTTGAGGAGCTACCGGACGCCCTTCAGACAATAGCTTTGATTGCACTATTGAGTGTGATGTCCTTAGGTGTGTTTTTTCTACTCATGCAAAGGAAAGGCATTGGTAAGATTGGCTTGGGAGGAGTGATCTTAGGAGCTGCCACATTCTTCTGCTGGATGGCTGAAGTCCCAGGAACGAAAATAGCAGGCATGCTCCTGCTTTCCCTGCTGCTCATGATCGTTTTGATTCCGGAGCCGGAAAAGCAGCGCTCACAGACTGACAACCAGCTTGCCGTGTTCTTGATTTGTGTGCTCACACTGGTCAGCGCCGTGGCTGCCAATGAAATGGGTTGGCTGGACAAGACCAAGAATGACATCAGCAGCCTGTTGGGACACAAGCCAGAAACTAGAGAGACGACCCTGGGAGTTGAGAACTTNTTGCTTGATCTGCGGCCTGCTACAGCATGGTCGCTCTATGCCGTAACGACAGCCGTTCTTACCCCTTTGCTGAAACATCTAATCACGTCAGATTACATCAACACTTCGCTGACCTCAATAAACGTCCAAGCCAGTGCGTTGTTCACCTTGGCCAGAGGCTTCCCTTTTGTGGACGTTGGTGTGTCAGCTCTCTTGCTGGCGGCCGGGTGCTGGGGCCAAGTGACCCTGACTGTGACTGTGACTGCAGCTGCCCTGCTCTTTTGCCACTATGCTTACATGGTACCAGGCTGGCAAGCGGAAGCCATGCGATCCGCCCAGCGGCGGACAGCTGCTGGCATCATGAAAAATGCAGTGGTGGATGGGATCGTGGCTACCGATGTACCTGAACTTGAGCGAACAACTCCAGTCATGCAGAAAAANGTTGGACAGATCATGCTGATCTTGGTGTCAATGGCCGCGGTTGTCGTCAATCCATCAGTGAGAACTGTCAGAGAGGCTGGAATTCTGACTACAGCAGCAGCAGTCACCTTATGGGAGAATGGTGCTAGTTCAGTGTGGAATGCAACGACAGCTATTGGGCTTTGTCACATCATGCGAGGAGGATGGCTCTCGTGTCTCTCCATCACGTGGACTCTCATCAAAAACATGGAAAAACCAGGCCTCAAGAGGGGTGGAGCCAAGGGACGCACGCTAGGGGAAGTTTGGAAGGAGAGACTCAACCACATGACGAAGGAAGAATTTACCAGATACAGAAAAGAAGCCATCACTGAAGTCGACNGCTCCGCGGCAAAACATGCCAGGAGAGAGGGAAACATCACTGGAGGCCATCCAGTCTCACGGGGAACCGCGAAATTACGGTGGTTGGTGGAAAGGCGTTTCCTCGAGCCAGTGGGAAAGGTTGTGGATCTCGGATGTGGTAGAGGCGGCTGGTGTTATTACATGGCTACCCAGAAGAGGGTACAGGAAGTGAAAGGGTACACGAAAGGAGGACCTGGCCATGAAGAGCCACAACTGGTGCAGAGCTATGGTTGGAATATTGTTACCATGAAGAGCGGAGTCGACGTCTTCTACAGACCATCAGAAGCGAGCGACACACTGCTCTGTGACATTGGAGAGTCATCGTCAAGTGCCGAGGTAGAAGAACACCGCACCGTCCGTGTCTTGGAGATGGTGGAAGACTGGCTGCACAGAGGACCTAAGGAATTCTGCATCAAAGTGCTATGCCCTTACATGCCCAGAGTGATTGAGAAGATGGAAACACTCCAAAGGCGATATGGAGGTGGCCTTGTGAGAAACCCCCTTTCACGCAACTCTACCCATGAGATGTACTGGGTGAGCCACGCTTCAGGCAACATTGTCCACTCCGTGAACATGACAAGCCAGGTGCTTCTGGGGAGGATGGAAAAGAAAACATGGAAGGGACCCCAGTTTGAGGAAGATGTNAACTTGGGAAGTGGAACNNGGGCAGTAGGGAAGCCTCTCCTCAATTCTGATACTAGCAAGATCAAGAGCCGAATTGAGAGGCTGAAGAAAGAATACAGCTCCACATGGCACCAGGATGCGAATCACCCCTACAGGACCTGGAACTACCACGGAAGCTATGAAGTGAAACCAACCGGCTCAGCCAGCTCCCTTGTGAATGGGGTAGTTAGATTACTCTCAAAACCATGGGACACTATCACCAATGTGACCACGATGGCCATGACAGACACCACTCCTTTCGGTCAACAACGAGTGTTCAAGGAAAAGGTGGATACAAAGGCTCCAGAGCCTCCAGAAGGGGTCAAATACGTCCTCAATGAGACCACGAACTGGCTGTGGGCTTTTCTAGCCCGCGATAAGAAACCCAGGATGTGTTCCCGGGAGGAATTCATTGGAAAAGTCAACAGTAATGCCGCCCTGGGAGCGATGTTTGAAGAACAGNACCAATGGAAGAACGCCCGGGAAGCCGTGGAGGATCCAAAGTTTTGGGAGATGGTGGATGAGGAGCGTGAGGCGCATCTCCGTGGAGAATGCAACACCTGCATCTACAACATGATGGGAAAGAGAGAGAAGAAGCCTGGAGAGTTCGGCAAAGCTAAAGGCAGCAGAGCCATTTGGTTCATGTGGCTAGGGGCCCGCTTCCTGGAGTTTGAAGCTCTCGGATTCCTCAATGAAGACCACTGGCTGGGTAGGAAGAACTCAGGAGGAGGAGTTGAAGGCTTAGGACTGCAGAAGCTTGGGTACATCTTGAAGGAAGTCGGAACAAAGCCTGGAGGAAAGATCTATGCCGATGATACCGCAGGCTGGGACACACGCATCACCAAAGCTGACCTCGAGAACGAAGCGAAGGTTCTTGAACTGCTGGACGGAGAACACCGACGCCTAGCGCGGTCCATCATTGAGCTCACATACCGACACAAAGTCGTGAAAGTGATGAGGCCAGCGGCCGACGGGAAAACTGTGATGGATGTCATCTCCAGAGAGGATCAGAGAGGAAGCGGGCAGGTAGTGACTTACGCCCTGAACACCTTCACTAATCTAGCAGTTCAGCTGGTCAGAATGATGGAGGGGGAGGGAGTCATTGGACCTGACGATGTTGAAAAACTGGGAAAAGGAAAAGGCCCTAAGGTCAGAACCTGGCTGTTTGAGAATGGNGAGGAGCGTCTCAGTCGCATGGCCGTCAGCGGTGATGACTGCGTGGTGAAACCTTTGGACGACCGCTTCGCCACATCACTACACTTCCTAAATGCCATGTCAAAGGTCCGCAAGGACATCCAGGAATGGAAACCCTCGACAGGGTGGTATGACTGGCAGCAGGTCCCATTCTGTTCAAACCATTTCACGGAACTGATCATGAAGGATGGCAGGACGTTGGTGGTCCCGTGTCGTGGACAAGACGAGTTGATTGGACGGGCCAGAATCTCTCCAGGGGCTGGATGGAATGTGCGCGACACCGCCTGCCTGGCGAAGTCATACGCGCAGATGTGGCTGTTGCTTTATTTTCACCGTAGAGACCTGAGATTGATGGCTAACGCCATCTGTTCCGCTGTGCCTGTCAACTGGGTTCCCACAGGGCGTACCACCTGGTCGATCCACGCAAAAGGAGAATGGATGACGACAGAAGACATGCTCGCAGTCTGGAACAGAGTGTGGATTGAGGAGAATGAGTGGATGGAAGACAAAACACCAGTTGAGAGGTGGAGTGATGTTCCATACTCTGGAAAGAGAGAAGACATTTGGTGTGGCAGTTTGATTGGCACACGAACCCGCGCTACTTGGGCTGAAAATATCCATGTGGCAATCAATCAGGTCCGTTCGGTGATTGGAGAAGAGAAGTATGTGGATTACATGAGCTCTCTGAGGAGGTATGAAGACACCATTGTAGTTGAGGACACTGTTTTGTAA
		</sequence>
		<sequence>
			<taxon idref="ED-I-172_24|2024|Germany"/>
			CGGGCTGTCAATATGCTAAAACGCGGTATGCCCCGCGGATTGTCCTTGATAGGACTGAAGAGGGCTATGCTGAGTCTGATTGACGGGAAAGGCCCAATACGTTTCGTGTTGGCTCTTTTGGCGTTTTTCAGATTCACTGCAATCGCTCCGACTCGTGCGGTGCTGGACAGATGGAGAGGCGTCAACAAACAAACAGCGATGAAGCATCTCTTGAGTTTCAAGAAAGAACTAGGAACTCTGACCAGTGCCATCAACCGCCGGAGCACAAAACAAAAGAAAAGAGGAGGCACAGCGGGCTTTACTATCTTGCTTGGGCTGATCGCTTGTGCTGGAGCTGTGACCCTCTCNAACTTCCAGGGCAAAGTGATGATGACAGTCAATGCAACCGATGTTACTGACGTGATTACCATCCCAACAGCTGCTGGGAAAAACCTGTGCATTGTGAGGGCTATGGACGTGGGATACCTTTGTGAGGATACTATCACTTATGAATGTCCGGTCCTAGCTGCTGGAAATGACCCTGAAGACATTGACTGCTGGTGCACGAAATCATCTGTTTACGTGCGCTATGGAAGATGCACAAAAACTCGCCATTCCCGTCGAAGCAGAAGGTCTCTGACTGTCCAGACACATGGAGAAAGCACACTGGCCAACAAGAAAGGAGCTTGGTTGGACAGCACAAAAGCCACGAGGTATCTGGTGAAGACAGAATCATGGATACTGAGAAACCCGGGCTACGCCCTCGTTGCAGCGATCATTGGATGGATGCTAGGAAGCAACACAATGCAACGCGTCGTGTTTGCCATCCTATTGCTCCTGGTGGCACCAGCATACAGCTTCAATTGCTTGGGAATGAGNAACAGAGACTTCCTGGAGGGAGTGTCTGGAGCTACATGGGTTGATCTGGTACTGGAAGGCGATAGTTGTGTGACCATAATGTCAAAGGACAAGCCAACCATTGATGTTAAAATGATGAACATGGAAGCAACCAACCTCGCGGATGTGCGCAGCTACTGTTACCTAGCTTCGGTCAGTGACTTGTCAACGAGAGCCGCGTGTCCAACCATGGGTGAAGCCCACAACGAGAAAAGAGCTGACCCCGCCTTCGTTTGCAAGCAAGGCGTTGTGGACAGAGGATGGGGAAATGGCTGCGGACTGTTTGGAAAGGGAAGCATTGACACATGCGCGAAGTTTGCCTGTACAACCAAAGCAACTGGATGGATCATCCAGAAGGAGAACATCAAGTATGAGGTCGCCATATTTGTGCATGGCCCGACGACTGTTGAATCTCATGGCAATTATTCAACACAGATGGGGGCCACCCAGGCTGGAAGATTCAGTATAACTCCATCGGCGCCATCTTACACGCTAAAGTTGGGTGAGTATGGTGAGGTCACGGTTGACTGTGAGCCACGGTCAGGAATAGACACTAGCGCCTATTACGTTATGTCAGTTGGTGCGAAGTCCTTCCTGGTTCACCGAGAATGGTTTATGGATCTGAACCTGCCATGGAGCAGTGCTGGAAGCACCACGTGGAGGAATCGGGAAACACTGATGGAGTTTGAAGAACCTCATGCCACCAAACAATCTGTTGTGGCTCTAGGGTCGCAGGAAGGTGCATTGCACCAAGCTCTGGCCGGAGCGATTCCTGTTGAGTTCTCAAGCAATACTGTGAAGTTGACATCAGGACATCTGAAGTGNAGGGTGAAGATGGAGAAGTTGCAGCTTAAGGGAACAACATATGGAGTATGTTCAAAAGCGTTTAAATTCGCTGGGACTCCCGCTGACACTGGCCATGGAACGGTGGTGTTGGAACTGCAATACACCGGAACAGACGGTCCCTGCAAAGTGCCCATTTCTTCCGTAGCTTCTCTGAATGACCTCACACCTGTTGGAAGACTGGTGACNGTGAATCCATTTGTGTCTGTGGCCACAGCCAACTCGAAGGTCTTGATTGAACTCGAACCCCCGTTTGGTGACTCTTACATCGTGGTGGGAAGAGGAGAACAGCAGATAAACCACCACTGGCACAAATCTGGGAGCAGCATCGGAAAGGCCTTTACCACTACACTCAGAGGAGCTCAACGACTCGCAGCTCTTGGAGACACTGCTTGGGATTTTGGGTCAGTTGGAGGGGTTTTCACCTCAGTGGGGAAAGCCATACACCAAGTCTTTGGAGGAGCTTTTAGATCACTCTTTGGAGGGATGTCCTGGATCACACAGGGACTTTTAGGAGCCCTTCTGTTGTGGATGGGAATCAATGCCCGTGACAGGTCAATTGCCATGACGTTTCTTGCGGTTGGAGGAGTTTTGCTCTTCCTTTCGGTCAACGTCCATGCTGACACAGGCTGTGCCATTGATATTGGCAGGCAAGAGCTCCGGTGTGGAAGTGGAGTGTTTATCCACAACGATGTGGAAGCCTGGATGGATCGTTACAAGTTCTACCCGGAGACACCACAAGGCCTAGCAAGAATCATTCAGAAAGCACATGCAGAAGGAGTCTGCGGCTTGCGTTCCGTTTCCAGACTCGAGCACCAAATGTGGGAAGCTATTAAGGATGAGCTGAACACCCTGTTGAAAGAGAATGGAGTCGACTTGAGTGTCGTGGTGGAAAAACAAAATGGGATGTATAAAGCAGCACCAAAACGTTTGGCTGCCACCACCGAAAAACTGGAGATGGGTTGGAAGGCTTGGGGCAAGAGCATCATCTTTGCTCCAGAACTAGCTAACAACACCTTTGTCATCGACGGTCCTGAGACTGAGGAATGCCCAACGGCCAACCGAGCATGGAACAGTATGGAGGTAGAAGACTTTGGATTTGGATTGACAAGCACTCGCATGTTCCTGAGGATTCGGGAAACGAACACAACNGAATGCGACTCGAAGATCATAGGAACCGCCGTCAAGAACAACATGGCTGTGCATAGTGATCTGTCGTACTGGATAGAGAGCGGACTCAACGACACCTGGAAGCTTGAGAGGGCGGTTCTAGGAGAAGTCAAATCATGCACCTGGCCAGAAACCCACACTTTGTGGGGTGATGGAGTTCTGGAAAGTGATCTCATCATACCCATCACCTTGGCAGGACCCAGAAGCAATCATAACAGGAGACCAGGGTACAAAACTCAGANCCAAGGTCCATGGGATGAGGGGCGTGTCGAGATTGACTTTGACTATTGCCCAGGAACAACAGTAACTATAAGTGANAGTTGCGGACACCGTGGACCTGCGGCACGCACAACCACTGAGAGTGGGAAGCTCATTACAGACTGGTGCTGCAGAAGCTGCACCCTCCCTCCACTGCGCTTCCAGACTGAAAATGGCTGTTGGTACGGAATGGAAATTCGACCCACGCGGCACGACGAAAAGACCCTCGTGCAATCGAGAGTGAATGCATACAACGCCGACATGATTGATCCTTTTCAGTTGGGCCTTCTGGTCGTGTTCTTGGCCACCCAGGAGGTCCTTCGCAAGAGGTGGACGGCCAAGATCAGCATTCCAGCTATCATGCTTGCACTCCTAGTCCTAGTGTTTGGGGGTATTACGTACACTGATGTCCTGCGATATGTCATTCTCGTCGGCGCCGCGTTTGCTGAAGCAAACTCAGGAGGAGACGTTGTGCACTTGGCACTCATGGCCACATTCAAGATTCAACCAGTCTTTCTGGTGGCTTCCTTTTTGAAGGCAAGGTGGACCAACCAAGAGAGTATTTTGCTCATGCTTGCAGCTGCTTTCTTTCAAATGGCTTACTATGATGCCAAGAATGTTTTGTCATGGGAAGTGCCTGACGTTTTGAACTCTCTCTCCGTCGCGTGGATGATTCTCAGAGCTATAAGCTTCACCAACACNTCAAATGTGGTGGTGCCGCTGCTGGCCCTTCTGACACCTGGACTAAAATGCCTAAACCTTGATGTGTACAGAATTTTGCTACTCATGGTTGGAGTTGGAAGCCTCATCAAAGAAAAAAGGAGCTCTGCAGCAAAAAAGAAAGGGGCTTGCCTCATCTGCCTAGCGCTGGCGTCTACAGGAGCGTTCAATCCAATGATACTTGCAGCTGGGCTGATGGCTTGCGACCCCAACCGCAAGCGGGGCTGGCCTGCCACAGAAGTGATGACTGCAGTTGGACTCATGTTTGCCATCGTTGGGGGTCTGGCAGAACTTGACATAGACTCTATGGCTATCCCCATGACCATTGCCGGACTCATGTTCGTGGCATTTGTCATCTCTGGAAAGTCAACAGACATGTGGATTGAGAGGACGGCTGATATTACTTGGGAGAGTGACGCTGAAATCACAGGCTCTAGTGAAAGAGTAGATGTTAGGCTGGATGATGATGGAAATTTTCAATTGATAAATGACCCTGGGGCGCCATGGAAAATTTGGATGCTTAGGATGGCCTGCCTGGCAATAAGTGCCTACACACCTTGGGCGATTCTTCCCTCGGTCATTGGATTCTGGATAACCCTTCAGTACACAAAGAGAGGAGGTGTCCTTTGGGACACACCATCACCCAGGGAGTACAAGAAGGGTGATACCACCACTGGCGTTTACAGAATCATGACTCGAGGTTTGCTTGGCAGTTACCAAGCTGGAGCCGGAGTGATGGTAGAGGGAGTGTTCCACACACTATGGCACACCACTAAGGGAGCTGCTCTCATGAGTGGTGAAGGACGTCTGGATCCCTATTGGGGGAGCGTGAAAGAAGACCGGCTTTGCTATGGGGGGCCATGGAAACTCCAACATAAATGGAATGGACATGATGAGGTCCAAATGATTGTTGTGGAGCCAGGAAAAAATGTGAAAAACGTCCAGACTAAGCCCGGAGTGTTTAAGACACCAGAAGGAGAAATTGGGGCAGTTACGCTAGACTATCCCACTGGAACGTCAGGTTCCCCCATTGTGGATAAAAATGGAGATGTGATTGGATTGTATGGGAACGGCGTCATCATGCCTAATGGTTCATACATAAGCGCCATTGTGCAAGGAGAGAGAATGGAAGAACCGGCACCAGCTGGCTTCGAACCTGAAATGTTGAGGAAGAAACAGATCACTGTCCTTGATCTGCACCCCGGAGCAGGAAAGACGCGCAAGATACTTCCCCAAATCATCAAGGAGGCCATCAACAAAAGANTGAGGACGGCTGTACTGGCACCCACCAGGGTCGTTGCTGCTGAGATGTCTGAGGCCCTGAGAGGACTTCCCATCCGGTACCAAACCTCAGCAGTGCACAGAGAGCACAGTGGAAATGAGATCGTTGATGTCATGTGCCATGCCACTCTCACACACAGGCTGATGTCTCCACACAGAGTCCCCAATTACAATCTGTTCATAATGGATGAAGCCCATTTCACGGATCCAGCGAGCATCGCAGCCAGAGGATACATAGCAACCAAGGTTGAATTGGGCGAAGCCGCCGCGATTTTCATGACGGCAACGCCACCCGGGACTTCTGACCCCTTTCCAGAGTCCAATGCTCCTATCTCGGACATGCAAACAGAGATCCCAGACAGAGCCTGGAACACTGGATATGAATGGATAACTGAGTATGTTGGAAAGACCGTTTGGTTTGTTCCAAGTGTGAAAATGGGAAATGAAATTGCCCTCTGTCTGCAACGGGCGGGGAAGAAGGTTATCCAGCTGAACAGAAAGTCCTATGAGACAGAGTACCCCAAGTGCAAGAACGATGATTGGGATTTTGTCATCACCACAGACATATCAGAAATGGGAGCAAACTTCAAGGCAAGCAGAGTGATCGACAGCCGCAAAAGCGTGAAACCCACCATCATTGAGGAAGGTGATGGAAGAGTCATCCTGGGGGAACCCTCAGCCATCACGGCTGCCAGCGCTGCTCAGCGGAGAGGACGCATAGGAAGAAACCCATCACAAGTTGGTGATGAGTATTGCTATGGAGGGCACACAAATGAGGATGATTCCAACTTTGCCCACTGGACAGAGGCTCGCATCATGCTAGACAACATCAACATGCCGAATGGTCTGGTGGCCCAACTATATCAGCCTGAGCGCGAGAAGGTGTACACCATGGACGGGGAATATAGGCTCAGAGGGGAAGAACGGAAGAACTTCCTTGAATTCCTGAGAACAGCTGATTTACCAGTCTGGCTCGCTTACAAAGTGGCAGCAGCAGGAATATCATACCATGACCGGAAGTGGTGCTTTGATGGACCTCGAACCAACACGATTCTTGAAGACAACAATGAAGTTGAAGTCATCACGAAGTTGGGTGAGAGAAAGATCTTAAGACCCAGGTGGGCGGATGCCAGAGTGTACTCAGACCACCAAGCTCTAAAGTCCTTCAAAGATTTTGCAGCAGGGAAACGATCACAAATCGGGCTCGTTGAGGTGCTCGGGAGAATGCCTGAGCACTTCATGGGGAAAACTTGGGAGGCGTTGGACACGATGTATGTGGTGGCAACCGCTGAAAAAGGAGGCCGAGCTCACAGGATGGCTCTTGAGGAGCTACCGGACGCCCTTCAGACAATAGCTTTGATTGCACTATTGAGTGTGATGTCCTTAGGTGTGTTTTTTCTACTCATGCAAAGGAAAGGCATTGGTAAGATTGGCTTGGGAGGAGTGATCTTAGGAGCTGCCACATTCTTCTGCTGGATGGCTGAAGTCCCAGGAACGAAAATAGCAGGCATGCTCCTGCTTTCCCTGCTGCTCATGATCGTTTTGATTCCGGAGCCGGAAAAGCAGCGCTCACAGACTGACAACCAGCTTGCCGTGTTCTTGATTTGTGTGCTCACACTGGTCAGCGCCGTGGCTGCCAATGAAATGGGTTGGCTGGACAAGACCAAGAATGACATCAGCAGCCTGTTGGGACACAAGCCAGAAACTAGAGAGACGACCCTGGGAGTTGAGAACTTCTTGCTTGATCTGCGGCCTGCTACAGCATGGTCGCTCTATGCCGTAACGACAGCCGTTCTTACCCCTTTGCTGAAACATCTAATCACGTCAGATTACATCAACACTTCGCTGACCTCAATAAACGTCCAAGCCAGTGCGTTGTTCACCTTGGCCAGAGGCTTCCCTTTTGTGGACGTTGGTGTGTCAGCTCTCTTGCTGGCGGCCGGGTGCTGGGGCCAAGTGACCCTGACTGTGACTGTGACTGCAGCTGCCCTGCTCTTTTGCCACTATGCTTACATGGTACCAGGCTGGCAAGCGGAAGCCATGCGATCCGCCCAGCGGCGGACAGCTGCTGGCATCATGAAAAATGCAGTGGTGGATGGGATCGTGGCTACCGATGTACCTGAACTTGAGCGAACAACTCCAGTCATGCAGAAAAANGTTGGACAGATCATGCTGATCTTGGTGTCAATGGCCGCGGTTGTCGTCAATCCATCAGTGAGAACTGTCAGAGAGGCTGGAATTCTGACTACAGCAGCAGCAGTCACCTTATGGGAGAATGGTGCTAGTTCAGTGTGGAATGCAACGACAGCTATTGGGCTTTGTCACATCATGCGAGGAGGATGGCTCTCGTGTCTCTCCATCACGTGGACTCTCATCAAAAACATGGAAAAACCAGGCCTCAAGAGGGGTGGAGCCAAGGGACGCACGCTAGGGGAAGTTTGGAAGGAGAGACTCAACCACATGACGAAGGAAGAATTTACCAGATACAGAAAAGAAGCCATCACTGAAGTCGACNGCTCCGCGGCAAAACATGCCAGGAGAGAGGGAAACATCACTGGAGGCCATCCAGTCTCACGGGGAACCGCGAAATTACGGTGGTTGGTGGAAAGGCGTTTCCTCGAGCCAGTGGGAAAGGTTGTGGATCTCGGATGTGGTAGAGGCGGCTGGTGTTATTACATGGCTACCCAGAAGAGGGTACAGGAAGTGAAAGGGTACACGAAAGGAGGACCTGGCCATGAAGAGCCACAACTGGTGCAGAGCTATGGTTGGAATATTGTTACCATGAAGAGCGGAGTCGACGTCTTCTACAGACCATCAGAAGCGAGCGACACACTGCTCTGTGACATTGGAGAGTCATCGTCAAGTGCCGAGGTAGAAGAACACCGCACCGTCCGTGTCTTGGAGATGGTGGAAGACTGGCTGCACAGAGGACCTAAGGAATTCTGCATCAAAGTGCTATGCCCTTACATGCCCAGAGTGATTGAGAAGATGGAAACACTCCAAAGGCGATATGGAGGTGGCCTTGTGAGAAACCCCCTTTCACGCAACTCTACCCATGAGATGTACTGGGTGAGCCACGCTTCAGGCAACATTGTCCACTCCGTGAACATGACAAGCCAGGTGCTTCTGGGGAGGATGGAAAAGAAAACATGGAAGGGACCCCAGTTTGAGGAAGATGTNAACTTGGGAAGTGGAACNNGGGCAGTAGGGAAGCCTCTCCTCAATTCTGATACTAGCAAGATCAAGAGCCGAATTGAGAGGCTGAAGAAAGAATACAGCTCCACGTGGCACCAGGATGCGAATCACCCCTACAGGACCTGGAACTACCACGGAAGCTATGAAGTGAAACCAACCGGCTCAGCCAGCTCCCTTGTGAATGGGGTAGTTAGATTACTCTCAAAACCATGGGACACTATCACCAATGTGACCACGATGGCCATGACAGACACCACTCCTTTCGGTCAACAACGAGTGTTCAAGGAAAAGGTGGATACAAAGGCTCCAGAGCCTCCAGAAGGGGTCAAATACGTCCTCAATGAGACCACGAACTGGCTGTGGGCTTTTCTAGCCCGCGATAAGAAACCCAGGATGTGTTCCCGGGAGGAATTCATTGGAAAAGTCAACAGTAATGCCGCCCTGGGAGCGATGTTTGAAGAACAGNACCAATGGAAGAACGCCCGGGAAGCCGTGGAGGATCCAAAGTTTTGGGAGATGGTGGATGAGGAGCGTGAGGCGCATCTCCGTGGAGAATGCAACACCTGCATCTACAACATGATGGGAAAGAGAGAGAAGAAGCCTGGAGAGTTCGGCAAAGCTAAAGGCAGCAGAGCCATTTGGTTCATGTGGCTAGGGGCCCGCTTCCTGGAGTTTGAAGCTCTCGGATTCCTCAATGAAGACCACTGGCTGGGTAGGAAGAACTCAGGAGGAGGAGTTGAAGGCTTAGGACTGCAGAAGCTTGGGTACATCTTGAAGGAAGTCGGAACAAAGCCTGGAGGAAAGATCTATGCCGATGATACCGCAGGCTGGGACACACGCATCACCAAAGCTGACCTCGAGAACGAAGCGAAGGTTCTTGAACTGCTGGACGGAGAACACCGACGCCTAGCGCGGTCCATCATTGAGCTCACATACCGACACAAAGTCGTGAAAGTGATGAGGCCAGCGGCCGACGGGAAAACTGTGATGGATGTCATCTCCAGAGAGGATCAGAGAGGAAGCGGGCAGGTAGTGACTTACGCCCTGAACACCTTCACTAATCTAGCAGTTCAGCTGGTCAGAATGATGGAGGGGGAGGGGGTCATTGGACCTGACGATGTTGAAAAACTGGGAAAAGGAAAAGGCCCTAAGGTCAGAACCTGGCTGTTTGAGAATGGNGAGGAGCGTCTCAGTCGCATGGCCGTCAGCGGTGATGACTGCGTGGTGAAACCTTTGGACGACCGCTTCGCCACATCACTACACTTCCTAAATGCCATGTCAAAGGTCCGCAAGGACATCCAGGAATGGAAACCCTCGACAGGGTGGTATGACTGGCAGCAGGTCCCATTCTGTTCAAACCATTTCACGGAACTGATCATGAAGGATGGCAGGACGTTGGTGGTCCCGTGTCGTGGACAAGACGAGTTGATTGGACGGGCTAGAATCTCTCCAGGGGCTGGATGGAATGTGCGCGACACCGCCTGCCTGGCGAAGTCATACGCGCAGATGTGGCTGTTGCTTTATTTTCACCGTAGAGACCTGAGATTGATGGCTAACGCCATCTGTTCCGCTGTGCCTGTCAACTGGGTTCCCACAGGGCGTACCACCTGGTCGATCCACGCAAAAGGAGAATGGATGACGACAGAAGACATGCTCGCAGTCTGGAACAGAGTGTGGATTGAGGAGAATGAGTGGATGGAAGACAAAACACCAGTTGAGAGGTGGAGTGATGTTCCATACTCTGGAAAGAGAGAAGACATTTGGTGTGGCAGTTTGATTGGCACACGAACCCGCGCTACTTGGGCTGAAAATATCCATGTGGCAATCAATCAGGTCCGTTCGGTGATTGGAGAAGAGAAGTATGTGGATTACATGAGCTCTCTGAGGAGGTATGAAGACACCATTGTAGTTGAGGACACTGTTTTGTAA
		</sequence>
		<sequence>
			<taxon idref="ED-I-177_24|2024|Germany"/>
			CGGGCTGTCAATATGCTAAAACGCGGTATGCCCCGCGGATTGTCCTTGATAGGACTGAAGAGGGCTATGCTGAGTCTGATTGACGGGAAAGGCCCAATACGTTTCGTGTTGGCTCTTTTGGCGTTTTTCAGATTCACTGCAATCGCTCCGACTCGTGCGGTGCTGGACAGATGGAGAGGCGTCAACAAACAAACAGCGATGAAGCATCTCTTGAGTTTCAAGAAAGAACTAGGAACTCTGACCAGTGCCATCAACCGCCGGAGCACAAAACAAAAGAAAAGAGGAGGCACAGCGGGCTTTACTATCTTGCTTGGGCTGATCGCTTGTGCTGGAGCTGTGACCCTCTCNAACTTCCAGGGCAAAGTGATGATGACAGTCAATGCAACCGATGCTACTGACGTGATTACCATCCCAACAGCTGCTGGGAAAAACCTGTGCATTGTGAGGGCTATGGACGTGGGATACCTTTGTGAGGATACTATCACTTATGAATGTCCGGTCCTAGCTGCTGGAAATGACCCTGAAGACATTGACTGCTGGTGCACGAAATCATCTGTTTACGTGCGCTATGGAAGATGCACAAAAACTCGCCATTCCCGTCGAAGCAGAAGGTCTCTGACTGTCCAGACACATGGAGAAAGCACACTGGCCAACAAGAAAGGAGCTTGGTTGGACAGCACAAAAGCCACGAGGTATCTGGTGAAGACAGAATCATGGATACTGAGAAACCCGGGCTACGCCCTCGTTGCAGCGATCATTGGATGGATGCTAGGAAGCAACACAATGCAACGCGTCGTGTTTGCCATCCTATTGCTCCTGGTGGCACCAGCATACAGCTTCAATTGCTTGGGAATGAGNAACAGAGACTTCCTGGAGGGAGTGTCTGGAGCTACATGGGTTGATCTGGTACTGGAAGGCGATAGTTGTGTGACCATAATGTCAAAGGACAAGCCAACCATTGATGTTAAAATGATGAGCATGGAAGCAACCAACCTCGCGGATGTGCGCAGCTACTGTTACCTAGCTTCGGTCAGTGACTTGTCAACGAGAGCCGNGTGTCCAACCATGGGTGAAGCCCACAACGAGAAAAGAGCTGACCCCGCCTTCGTTTGCAAGCAAGGCGTTGTGGACAGAGGATGGGGAAATGGCTGCGGACTGTTTGGAAAGGGAAGCATTGACACATGCGCGAAGTTTGCCTGTACAACCAAAGCAACTGGATGGATCATCCAGAAGGAGAACATCAAGTATGAGGTCGCCATATTTGTGCATGGCCCGACGACTGTTGAATCTCATGGCAATTATTCAACACAGATNGGGGCCACCCAGGCTGGAAGATTCAGTATAACTCCATCGGCGCCATCTTACACGCTAAAGTTGGGTGAGTATGGTGAGGTCACGGTTGACTGTGAGCCACGGTCAGGAATAGACACTAGCGCCTATTACGTTATGTCAGTTGGTGCGAAGTCCTTCCTGGTTCACCGAGAATGGTTTATGGATCTGAACCTGCCATGGAGCAGTGCTGGAAGCACCACGTGGAGGAATCGGGAAACACTGATGGAGTTTGAAGAACCTCATGCCACCAAACAATCTGTTGTGGCTTTAGGGTCGCAGGAAGGTGCATTGCACCAAGCTCTGGCCGGAGCGATTCCTGTTGAGTTCTCAAGCAATACTGTGAAGTTGACATCAGGACATCTGAAGTGNAGGGTGAAGATGGAGAAGTTGCAGCTTAAGGGAACAACATATGGAGTATGTTCAAAAGCGTTTAAATTCGCTGGGACTCCCGCTGACACTGGCCATGGAACGGTGGTGTTGGAACTGCAATACACCGGAACAGACGGTCCCTGCAAAGTGCCCATTTCTTCCGTAGCTTCTCTGAATGACCTCACACCTGTTGGAAGACTGGTGACNGTGAATCCATTTGTGTCTGTGGCCACAGCCAACTCGAAGGTCTTGATTGAACTCGAACCCCCGTTTGGTGACTCTTACATCGTGGTGGGAAGAGGAGAACAGCAGATAAACCACCACTGGCACAAATCTGGGAGCAGCATCGGAAAGGCCTTTACCACTACACTCAGAGGAGCTCAACGACTCGCAGCTCTTGGAGACACTGCTTGGGATTTTGGGTCAGTTGGAGGGGTTTTCACCTCAGTGGGGAAAGCCATACACCAAGTCTTTGGAGGAGCTTTTAGATCACTCTTTGGAGGGATGTCCTGGATCACACAGGGACTTTTAGGAGCCCTTCTGTTGTGGATGGGAATCAATGCCCGTGACAGGTCAATTGCCATGACGTTTCTTGCGGTTGGAGGAGTTTTGCTCTTCCTTTCGGTCAACGTCCATGCTGACACAGGCTGTGCCATTGATATTGGCAGGCAAGAGCTCCGGTGTGGAAGTGGAGTGTTTATCCACAACGATGTGGAAGCCTGGATGGATCGTTACAAGTTCTACCCGGAGACACCACAAGGCCTAGCAAGAATCATTCAGAAAGCACATGCAGAAGGAGTCTGCGGCTTGCGTTCCGTTTCCAGACTCGAGCACCAAATGTGGGAAGCTATTAAGGATGAGCTGAACACCCTGTTGAAAGAGAATGGAGTCGACTTGAGTGTCGTGGTGGAAAACCAAAATGGGATGTATAAAGCAGCACCAAAACGTTTGGCTGCTACCACCGAAAAACTGGAGATGGGTTGGAAGGCTTGGGGCAAGAGCATCATCTTTGCTCCAGAACTAGCTAACAACACCTTTGTCATCGACGGTCCTGAGACTGAGGAATGCCCAACGGCCAACCGAGCATGGAACAGTATGGAGGTAGAAGACTTTGGATTTGGATTGACAAGCACTCGCATGTTCCTGAGGATTCGGGAAACGAACACAACNGAATGCGACTCGAAGATCATAGGAACCGCCGTCAAGAACAACATGGCTGTGCATAGTGATCTGTCGTACTGGATAGAGAGCGGACTCAACGACACCTGGAAGCTTGAGAGGGCGGTTCTAGGAGAAGTCAAATCATGCACCTGGCCAGAAACCCACACTTTGTGGGGTGATGGAGTTCTGGAAAGTGATCTCATCATACCCATCACCTTGGCAGGACCCAGAAGCAATCATAACAGGAGACCAGGGTACAAAACTCAGAACCAAGGTCCATGGGATGAGGGGCGTGTCGAGATTGACTTTGACTATTGCCCAGGAACAACAGTAACTATAAGTGANAGTTGCGGACACCGTGGACCTGCGGCACGCACAACCACTGAGAGTGGGAAGCTCATTACAGACTGGTGCTGCAGAAGCTGCACCCTCCCTCCACTGCGCTTCCAGACTGAAAATGGCTGTTGGTACGGAATGGAAATTCGACCCACGNGGCACGACGAAAAGACCCTCGTGCAATCGAGAGTGAATGCATACAACGCCGACATGATTGATCCTTTTCAGTTGGGCCTTCTGGTCGTGTTCTTGGCCACCCAGGAGGTCCTTCGCAAGAGGTGGACGGCCAAGATCAGCATTCCAGCTATCATGCTNGCACTCCTAGTCCTAGTGTTTGGGGGTATTACGTACACTGATGTCCTGCGATATGTCATTCTCGTCGGCGCCGCGTTTGCTGAAGCAAACTCAGGAGGAGACGTTGTGCACTTGGCACTCATGGCCACATTCAAGATTCAACCAGTCTTTCTGGTGGCTTCCTTTTTGAAGGCAAGGTGGACCAACCAAGAGAGTATTTTGCTCATGCTTGCAGCTGCTTTCTTTCAAATGGCTTACTATGATGCCAAGAATGTTTTGTCATGGGAAGTGCCTGACGTTTTGAACTCTCTCTCCGTCGCATGGATGATTCTCAGAGCTATAAGCTTCACCAACACTTCAAATGTGGTGGTGCCGCTGCTGGCCCTTCTGACACCTGGACTAAAATGCCTAAACCTTGATGTGTACAGAATTTTGCTACTCATGGTTGGAGTTGGAAGCCTCATCAAAGAAAAAAGGAGCTCTGCAGCAAAAAAGAAAGGGGCTTGCCTCATCTGCCTAGCGCTGGCGTCTACAGGAGCGTTCAATCCAATGATACTTGCAGCTGGGCTGATGGCTTGCGACCCCAACCGCAAGCGGGGCTGGCCTGCCACAGAAGTGATGACTGCAGTTGGACTCATGTTTGCCATCGTTGGGGGTCTGGCAGAACTTGACATAGACTCTATGGCTATCCCCATGACCATTGCCGGACTCATGTTCGTGGCATTTGTCATCTCTGGAAAGTCAACAGACATGTGGATTGAGAGGACGGCTGATATTACTTGGGAGAGTGACGCTGAAATCACAGGCTCTAGTGAAAGAGTAGATGTTAGGCTGGATGATGATGGAAATTTTCAATTGATAAATGACCCNGGGGCGCCATGGAAAATTTGGATGCTTAGGATGGCCTGCCTGGCAATAAGTGCCTACACACCTTGGGCGATTCTTCCCTCGGTCATTGGATTCTGGATAACCCTTCAGTACACAAAGAGAGGAGGTGTCCTTTGGGACACACCATCACCCAGGGAGTACAAGAAGGGTGATACCACCACTGGCGTTTACAGAATCATGACTCGAGGTTTGCTTGGCAGTTACCAAGCTGGAGCCGGAGTGATGGTAGAGGGAGTGTTCCACACACTATGGCACACCACTAAGGGAGCTGCTCTCATGAGTGGTGAAGGACGTCTGGATCCCTATTGGGGGAGCGTGAAAGAAGACCGGCTTTGCTATGGGGGGCCATGGAAACTCCAACATAAATGGAATGGACATGATGAGGTCCAAATGATTGTTGTGGAGCCAGGAAAAAATGTGAAAAACGTCCAGACTAAGCCCGGAGTGTTTAAGACACCAGAAGGAGAAATTGGGGCAGTTACGCTAGACTATCCCACTGGAACGTCAGGTTCCCCCATTGTGGATAAAAATGGAGATGTGATTGGATTGTATGGGAACGGCGTCATCATGCCTAATGGTTCATACATAAGCGCCATTGTGCAAGGAGAGAGAATGGAAGAACCGGCACCAGCTGGCTTCGAACCTGAAATGTTGAGGAAGAAACAGATCACTGTCCTTGATCTGCACCCCGGAGCAGGAAAGACGCGCAAGATACTTCCCCAAATCATCAAGGAGGCCATCAACAAAAGANTGAGGACGGCTGTACTGGCACCCACCAGGGTCGTTGCTGCTGAGATGTCTGAGGCCCTGAGAGGACTTCCCATCCGGTACCAAACCTCAGCAGTGCACAGAGAGCACAGTGGAAATGAGATCGTTGATGTCATGTGCCATGCCACTCTCACACACAGGCTGATGTCTCCACACAGAGTCCCCAATTACAATCTGTTCATAATGGATGAAGCCCATTTCACGGATCCAGCGAGCATCGCAGCCAGAGGATACATAGCAACCAAGGTTGAATTGGGCGAAGCCGCCGCGATTTTCATGACGGCAACGCCACCCGGGACTTCTGACCCCTTTCCAGAGTCCAATGCTCCTATCTCGGACATGCAAACAGAGATCCCAGACAGAGCCTGGAACACTGGATATGAATGGATAACTGAGTATGTTGGAAAGACCGTTTGGTTTGTTCCAAGTGTGAAAATGGGAAATGAAATTGCCCTCTGTCTGCAACGGGCGGGGAAGAAGGTTATCCAGCTGAACAGAAAGTCCTATGAGACAGAGTACCCCAAGTGCAAGAACGATGATTGGGATTTTGTCATCACCACAGACATATCAGAAATGGGAGCAAACTTCAAGGCAAGCAGAGTGATCGACAGCCGCAAAAGCGTGAAACCCACCATCATTGAGGAAGGTGATGGAAGAGTCATTCTGGGGGAACCCTCAGCCATCACGGCTGCCAGCGCTGCTCAGCGGAGAGGACGCATAGGAAGAAACCCATCACAAGTTGGTGATGAGTATTGCTATGGAGGGCACACAAATGAGGATGATTCCAACTTTGCCCACTGGACAGAGGCTCGCATCATGCTAGACAACATCAACATGCCGAATGGTCTGGTGGCCCAACTATATCAGCCTGAGCGCGAGAAGGTGTACACCATGGACGGGGAATATAGGCTCAGAGGGGAAGAACGGAAGAACTTCCTTGAATTCCTGAGAACAGCTGATTTACCAGTCTGGCTCGCTTACAAAGTGGCAGCAGCAGGAATATCATACCATGACCGGAAGTGGTGCTTTGATGGACCTCGAACCAACACGATTCTTGAAGACAACAATGAAGTTGAAGTCATCACGAAGTTGGGTGAGAGAAAGATCTTAAGACCCAGGTGGGCGGATGCCAGAGTGTACTCAGACCACCAAGCTCTAAAGTCCTTCAAAGATTTTGCATCAGGGAAACGATCACAAATCGGGCTCGTTGAGGTGCTCGGGAGAATGCCTGAGCACTTCATGGGGAAAACTTGGGAGGCGTTGGACACGATGTATGTGGTGGCAACCGCTGAAAAAGGAGGCCGAGCTCACAGGATGGCTCTTGAGGAGCTACCGGACGCCCTTCAGACAATAGCTTTGATTGCACTATTGAGTGTGATGTCCTTAGGTGTGTTTTTTCTACTCATGCAAAGGAAAGGCATTGGTAAGATTGGCTTGGGAGGAGTGATCTTAGGAGCTGCCACATTCTTCTGCTGGATGGCTGAAGTCCCAGGAACGAAAATAGCAGGCATGCTCCTGCTTTCCCTGCTGCTCATGATCGTTTTGATTCCGGAGCCGGAAAAGCAGCGCTCACAGACTGACAACCAGCTTGCCGTGTTCTTGATTTGTGTGCTCACACTGGTCAGCGCCGTGGCTGCCAATGAAATGGGTTGGCTGGACAAGACCAAGAATGACATCAGCAGCCTGTTGGGACACAAGCCAGAAACTAGAGAGACGACCCTGGGAGTTGAGAACTTCTTGCTTGATCTGCGGCCTGCTACAGCATGGTCGCTCTATGCCGTAACGACAGCCGTCCTTACCCCTTTGCTGAAACATCTAATCACGTCAGATTACATCAACACTTCGCTGACCTCAATAAACGTCCAAGCCAGTGCGTTGTTCACCTTGGCCAGAGGCTTCCCTTTTGTGGACGTTGGTGTGTCAGCTCTCTTGCTGGCGGCCGGGTGCTGGGGCCAAGTGACCCTGACTGTGACTGTGACTGCAGCTGCCCTGCTCTTTTGCCACTATGCTTACATGGTACCAGGCTGGCAAGCGGAAGCCATGCGATCCGCCCAGCGGCGGACAGCTGCTGGCATCATGAAAAATGCAGTGGTGGATGGGATCGTGGCTACCGATGTACCTGAACTTGAGCGAACAACTCCAGTCATGCAGAAAAANGTTGGACAGATCATGCTGATCTTGGTGTCAATGGCCGCGGTTGTCGTCAATCCATCAGTGAGAACTGTCAGAGAGGCTGGAATTCTGACTACAGCAGCAGCAGTCACCTTATGGGAGAATGGTGCTAGTTCAGTGTGGAATGCAACGACAGCTATTGGGCTTTGTCACATCATGCGAGGAGGATGGCTCTCGTGTCTCTCCATCACGTGGACTCTCATCAAAAACATGGAAAAACCAGGCCTCAAGAGGGGTGGAGCCAAGGGACGCACGCTAGGGGAAGTTTGGAAGGAGAGACTCAACCACATGACGAAGGAAGAATTTACCAGATACAGAAAAGAAGCCATCACTGAAGTCGACNGCTCCGCGGCAAAANATGCCAGGAGAGAGGGAAACATCACTGGAGGCCATCCAGTCTCACGGGGAACCGCGAAATTACGGTGGTTGGTGGAAAGGCGTTTCCTCGAGCCAGTGGGAAAGGTTGTGGATCTCGGATGTGGTAGAGGCGGCTGGTGTTATTACATGGCTACCCAGAAGAGGGTACAGGAAGTGAAAGGGTACACGAAAGGAGGACCTGGCCATGAAGAGCCACAACTGGTGCAGAGCTATGGTTGGAATATTGTTACCATGAAGAGCGGAGTCGACGTCTTCTACAGACCATCAGAAGCGAGCGACACACTGCTCTGTGACATTGGAGAGTCATCGTCAAGTGCCGAGGTAGAAGAACACCGCACCGTCCGTGTCTTGGAGATGGTGGAAGACTGGCTGCACAGAGGACCTACGGAATTCTGCATCAAAGTGCTATGCCCTTACATGCCCAGAGTGATTGAGAAGATGGAAACACTCCAAAGGCGATATGGAGGTGGCCTTGTGAGAAACCCCCTTTCACGCAACTCTACCCATGAGATGTACTGGGTGAGCCACGCTTCAGGCAACATTGTCCACTCCGTGAACATGACAAGCCAGGTGCTTCTGGGGAGGATGGAAAAGAAAACATGGAAGGGACCCCAGTTTGAGGAAGATGTNAACTTGGGAAGTGGAACNNGGGCAGTAGGGAAGCCTCTCCTCAATTCTGATACTAGCAAGATCAAGAGCCGAATTGAGAGGCTGAAGAAAGAATACAGCTCCACATGGCACCAGGATGCGAATCACCCCTACAGGACCTGGAACTACCACGGAAGCTATGAAGTGAAACCAACCGGCTCAGCCAGCTCCCTTGTGAATGGGGTAGTTAGATTACTCTCAAAACCATGGGACACTATCACCAATGTGACCACGATGGCCATGACAGACACCACTCCTTTCGGTCAACAACGAGTGTTCAAGGAAAAGGTGGATACAAAGGCTCCAGAGCCTCCAGAAGGGGTCAAATACGTCCTCAATGAGACCACGAACTGGCTGTGGGCTTTTCTAGCCCGCGATAAGAAACCCAGGATGTGTTCCCGGGAGGAATTCATTGGAAAAGTCAACAGTAATGCCGCCCTGGGAGCGATGTTTGAAGAACAGAACCAATGGAAGAACGCCCGGGAAGCCGTGGAGGATCCAAAGTTTTGGGAGATGGTGGATGAGGAGCGTGAGGCGCATCTCCGTGGAGAATGCAACACCTGCATCTACAACATGATGGGAAAGAGAGAGAAGAAGCCTGGAGAGTTCGGCAAAGCTAAAGGCAGCAGAGCCATTTGGTTCATGTGGCTAGGGGCCCGCTTCCTGGAGTTTGAAGCTCTCGGATTCCTCAATGAAGACCACTGGCTGGGTAGGAAGAACTCAGGAGGAGGAGTTGAAGGCTTAGGACTGCAGAAGCTTGGGTACATCTTGAAGGAAGTCGGAACAAAGCCTGGAGGAAAGATCTATGCCGATGATACCGCAGGCTGGGACACACGCATCACCAAAGCTGACCTCGAGAACGAAGCGAAGGTTCTTGAACTGCTGGACGGAGAACACCGACGCCTAGCGCGGTCNATCATCGAGCTCACATACCGACACAAAGTCGTGAAAGTGATGAGGCCAGCGGCCGACGGGAAAACTGTGATGGATGTCATCTCCAGAGAGGATCAGAGAGGAAGCGGGCAGGTAGTGACTTACGCCCTGAACACCTTCACTAATCTAGCAGTTCAGCTGGTCAGAATGATGGAGGGGGAGGGGGTCATTGGACCTGACGATGTTGAAAAACTGGGAAAAGGAAAAGGCCCTAAGGTCAGAACCTGGCTGTTTGAGAATGGNGAGGAGCGTCTCAGTCGCATGGCCGTCAGCGGTGATGACTGCGTGGTGAAACCTTTGGACGACCGCTTCGCCACATCACTACACTTCCTAAATGCCATGTCAAAGGTCCGCAAGGACATCCAGGAATGGAAACCCTCGACAGGGTGGTATGACTGGCAGCAGGTCCCATTCTGTTCAAACCATTTCACGGAACTGATCATGAAGGATGGCAGGACGTTGGTGGTCCCGTGTCGTGGACAAGACGAGTTGATTGGACGGGCCAGAATCTCTCCAGGGGCTGGATGGAATGTGCGCGACACCGCCTGCCTGGCGAAGTCATACGCGCAGATGTGGCTGTTGCTTTATTTTCACCGTAGAGACCTGAGATTGATGGCTAACGCCATCTGTTCCGCTGTGCCTGTCAACTGGGTTCCCACAGGGCGTACCACCTGGTCGATCCACGCAAAAGGAGAATGGATGACGACAGAAGACATGCTCGCAGTCTGGAACAGAGTGTGGATTGAGGAGAATGAGTGGATGGAAGACAAAACACCAGTTGAGAGGTGGAGTGATGTTCCATACTCTGGAAAGAGAGAAGACATTTGGTGTGGCAGTTTGATTGGCACACGAACCCGCGCTACTTGGGCTGAAAATATCCATGTGGCAATCAATCAGGTCCGTTCGGTGATTGGAGAAGAGAAGTATGTGGATTACATGAGCTCTCTGAGGAGGTATGAAGACACCATTGTAGTTGAGGACACTGTTTTGTAA
		</sequence>
		<sequence>
			<taxon idref="ED-I-179_24|2024|Germany"/>
			CGGGCTGTCAATATGCTAAAACGCGGTATGCCCCGCGGATTGTCCTTGATAGGACTGAAGAGGGCTATGCTGAGTCTGATTGACGGGAAAGGCCCAATACGTTTCGTGTTGGCTCTTTTGGCGTTTTTCAGATTCACTGCAATCGCTCCGACTCGTGCGGTGCTGGACAGATGGAGAGGCGTCAACAAACAAACAGCGATGAAGCATCTCTTGAGTTTCAAGAAAGAACTAGGAACTCTGACCAGTGCCATCAACCGCCGGAGCACAAAACAAAAGAAAAGAGGAGGCACAGCGGGCTTTACTATCTTGCTTGGGCTGATCGCTTGTGCTGGAGCTGTGACCCTCTCNAACTTCCAGGGCAAAGTGATGATGACAGTCAATGCAACCGATGTTACTGACGTGATTACCATCCCAACAGCTGCTGGGAAAAACCTGTGCATTGTGAGGGCTATGGACGTGGGATACCTTTGTGAGGATACTATCACTTATGAATGTCCGGTCCTAGCTGCTGGAAATGACCCTGAAGACATTGACTGCTGGTGCACGAAATCATCTGTTTACGTGCGCTATGGAAGATGCACAAAAACTCGCCATTCCCGTCGAAGCAGAAGGTCTCTGACTGTCCAGACACATGGAGAAAGCACACTGGCCAACAAGAAAGGAGCTTGGTTGGACAGTACAAAAGCCACGAGGTATCTGGTGAAGACAGAATCATGGATACTGAGAAACCCGGGCTACGCCCTCGTTGCAGCGATCATTGGATGGATGCTAGGAAGCAACACAATGCAACGCGTCGTGTTTGCCATCCTATTGCTCCTGGTGGCACCAGCATACAGCTTCAATTGCTTGGGAATGAGTAACAGAGACTTCCTGGAGGGAGTGTCTGGAGCTACATGGGTTGATCTGGTACTGGAAGGCGATAGTTGTGTGACCATAATGTCAAAGGACAAGCCAACCATTGATGTTAAAATGATGAGCATGGAAGCAACCAACCTCGCGGATGTGCGCAGCTACTGTTACCTAGCTTCGGTCAGTGACTTGTCAACGAGAGCCGCGTGTCCAACCATGGGTGAAGCCCACAACGAGAAAAGAGCTGACCCCGCCTTCGTTTGCAAGCAAGGCGTTGTGGACAGAGGATGGGGAAATGGCTGCGGACTGTTTGGAAAGGGAAGCATTGACACATGCGCGAAGTTTGCCTGTACAACCAAAGCAACTGGATGGATCATCCAGAAGGAGAACATCAAGTATGAGGTCGCCATATTTGTGCATGGCCCGACGACTGTTGAATCTCATGGCAATTATTCAACACAGATGGGGGCCACCCAGGCTGGAAGATTCAGTATAACTCCATCGGCGCCATCTTACACGCTAAAGTTGGGTGAGTATGGTGAGGTCACGGTTGACTGTGAGCCACGGTCAGGAATAGACACTAGCGCCTATTACGTTATGTCAGTTGGTGCGAAGTCCTTCCTGGTTCACCGAGAATGGTTTATGGATCTGAACCTGCCATGGAGCAGTGCTGGAAGCACCACGTGGAGGAATCGGGAAACACTGATGGAGTTTGAAGAACCTCATGCCACCAAACAATCTGTTGTGGCTCTAGGGTCGCAGGAAGGTGCATTGCACCAAGCTCTGGCCGGAGCGATTCCTGTTGAGTTCTCAAGCAATACTGTGAAGTTGACATCAGGACATCTGAAGTGCAGGGTGAAGATGGAGAAGTTGCAGCTTAAGGGAACAACATATGGAGTATGTTCAAAAGCGTTTAAATTCGCTGGGACTCCCGCTGACACTGGCCATGGAACGGTGGTGTTGGAACTGCAATACACCGGAACAGACGGTCCCTGCAAAGTGCCCATTTCTTCCGTAGCTTCTCTGAATGACCTCACACCTGTTGGAAGACTGGTGACCGTGAATCCATTTGTGTCTGTGGCCACAGCCAACTCGAAGGTCTTGATTGAACTCGAACCCCCGTTTGGTGACTCTTACATCGTGGTGGGAAGAGGAGAACAGCAGATAAACCACCACTGGCACAAATCTGGGAGCAGCATCGGAAAGGCCTTTACCACTACACTCAGAGGAGCTCAACGACTCGCAGCTCTTGGAGACACTGCTTGGGATTTTGGGTCAGTTGGAGGGGTTTTCACCTCAGTGGGGAAAGCCATACACCAAGTCTTTGGAGGAGCTTTTAGATCACTCTTTGGAGGGATGTCCTGGATCACACAGGGACTTTTAGGAGCCCTTCTGTTGTGGATGGGAATCAATGCNCGTGACAGGTCAATTGCCATGACGTTTCTTGCGGTTGGAGGAGTTTTGCTCTTCCTTTCGGTCAACGTCCATGCTGACACAGGCTGTGCCATTGATATTGGCAGGCAAGAGCTCCGGTGTGGAAGTGGAGTGTTTATCCACAACGATGTGGAAGCCTGGATGGATCGTTACAAGTTCTACCCGGAGACACCACAAGGCCTAGCAAGAATCATTCAGAAAGCACATGCAGAAGGAGTCTGCGGCTTGCGTTCCGTTTCCAGACTCGAGCACCAAATGTGGGAAGCTATTAAGGATGAGCTGAACACCCTGTTGAAAGAGAATGGAGTCGACTTGAGTGTCGTGGTGGAAAANCAAAATGGGATGTATAAAGCAGCACCAAAACGTTTGGCTGCTACCACCGAAAAACTGGAGATGGGTTGGAAGGCTTGGGGCAAGAGCATCATCTTTGCTCCAGAACTAGCTAACAACACCTTTGTCATCGACGGTCCTGAGACTGAGGAATGCCCAACGGCCAACCGAGCATGGAACAGTATGGAGGTAGAAGACTTTGGATTTGGATTGACAAGCACTCGCATGTTCCTGAGGATTCGGGAAACGAACACAACNGAATGCGACTCGAAGATCATAGGAACCGCCGTCAAGAACAACATGGCTGTGCATAGTGATCTGTCGTACTGGATAGAGAGCGGACTCAACGACACCTGGAAGCTTGAGAGGGCGGTTCTAGGAGAAGTCAAATCATGCACCTGGCCAGAAACCCACACTTTGTGGGGTGATGGAGTTCTGGAAAGTGATCTCATCATACCCATCACCTTGGCAGGACCCAGAAGCAATCATAACAGGAGACCAGGGTACAAAACTCAGAACCAAGGTCCATGGGATGAGGGGCGTGTCGAGATTGACTTTGACTATTGCCCAGGAACAACAGTAACTATAAGTGANAGTTGCGGACACCGTGGACCTGCGGCACGCACAACCACTGAGAGTGGGAAGCTCATTACAGACTGGTGCTGCAGAAGCTGCACCCTCCCTCCACTGCGCTTCCAGACTGAAAATGGCTGTTGGTACGGAATGGAAATTCGACCCACGCGGCACGACGAAAAGACCCTCGTGCAATCGAGAGTGAATGCATACAACGCCGACATGATTGATCCTTTTCAGTTGGGCCTTCTGGTCGTGTTCTTGGCCACCCAGGAGGTCCTTCGCAAGAGGTGGACGGCCAAGATCAGCATTCCAGCTATCATGCTTGCACTCCTAGTCCTAGTGTTTGGGGGTATTACGTACACTGATGTCCTGCGATATGTCATTCTCGTCGGCGCCGCGTTTGCTGAAGCAAACTCAGGAGGAGACGTTGTGCACTTGGCACTCATGGCCACATTCAAGATTCAACCAGTCTTTCTGGTGGCTTCCTTTTTGAAGGCAAGGTGGACCAACCAAGAGAGTATTTTGCTCATGCTTGCAGCTGCTTTCTTTCAAATGGCTTACTATGATGCCAAGAATGTTTTGTCATGGGAAGTGCCTGACGTTTTGAACTCTCTCTCCGTCGCATGGATGATTCTCAGAGCTATAAGCTTCACCAACACNTCAAATGTGGTGGTGCCGCTGCTGGCCCTTCTGACACCTGGACTAAAATGCCTAAACCTTGATGTGTACAGAATTTTGCTACTCATGGTTGGAGTTGGAAGCCTCATCAAAGAAAAAAGGAGCTCTGCAGCAAAAAAGAAAGGGGCTTGCCTCATCTGCCTAGCGCTGGCGTCTACAGGAGCGTTCAATCCAATGATACTTGCAGCTGGGCTGATGGCTTGCGACCCCAACCGCAAGCGGGGCTGGCCTGCCACAGAAGTGATGACTGCAGTTGGACTCATGTTTGCCATCGTTGGGGGTCTGGCAGAACTTGACATAGACTCTATGGCTATCCCCATGACCATTGCCGGACTCATGTTCGTGGCATTTGTCATCTCTGGAAAGTCAACAGACATGTGGATTGAGAGGACGGCTGATATTACTTGGGAGAGTGACGCTGAAATCACAGGCTCTAGTGAAAGAGTAGATGTTAGGCTGGATGATGATGGAAATTTTCAATTGATAAATGACCCTGGGGCGCCATGGAAAATTTGGATGCTTAGGATGGCCTGCCTGGCAATAAGTGCCTACACACCTTGGGCGATTCTTCCCTCGGTCATTGGATTCTGGATAACCCTTCAGTACACAAAGAGAGGAGGTGTCCTTTGGGACACACCATCACCCAGGGAGTACAAGAAGGGTGATACCACCACTGGCGTTTACAGAATCATGACTCGAGGTTTGCTTGGCAGTTACCAAGCTGGAGCCGGAGTGATGGTAGAGGGAGTGTTCCACACACTATGGCACACCACTAAGGGAGCTGCTCTCATGAGTGGTGAAGGACGTCTGGATCCCTATTGGGGGAGCGTGAAAGAAGACCGGCTTTGCTATGGGGGGCCATGGAAACTCCAACATAAATGGAATGGACATGATGAGGTCCAAATGATTGTTGTGGAGCCAGGAAAAAATGTGAAAAACGTCCAGACTAAGCCCGGAGTGTTTAAGACACCAGAAGGAGAAATTGGGGCAGTTACGCTAGACTATCCCACTGGAACGTCAGGTTCCCCCATTGTGGATAAAAATGGAGATGTGATTGGATTGTATGGGAACGGCGTCATCATGCCTAATGGTTCATACATAAGCGCCATTGTGCAAGGAGAGAGAATGGAAGAACCGGCACCAGCTGGCTTCGAACCTGAAATGTTGAGGAAGAAACAGATCACTGTCCTTGATCTGCACCCCGGAGCAGGAAAGACGCGCAAGATACTTCCCCAAATCATCAAGGAGGCCATCAACAAAAGANTGAGGACGGCTGTACTGGCACCCACCAGGGTCGTTGCTGCTGAGATGTCTGAGGCCCTGAGAGGACTTCCCATCCGGTACCAAACCTCAGCAGTGCACAGAGAGCACAGTGGAAATGAGATCGTTGATGTCATGTGCCATGCCACTCTCACACACAGGCTGATGTCTCCACACAGAGTCCCCAATTACAATCTGTTCATAATGGATGAAGCCCATTTCACGGATCCAGCGAGCATCGCAGCCAGAGGATACATAGCAACCAAGGTTGAATTGGGCGAAGCCGCCGCGATTTTCATGACGGCAACGCCACCCGGGACTTCTGACCCCTTTCCAGAGTCCAATGCTCCTATCTCGGACATGCAAACAGAGATCCCAGACAGAGCCTGGAACACTGGATATGAATGGATAACTGAGTATGTTGGAAAGACCGTTTGGTTTGTTCCAAGTGTGAAAATGGGAAATGAAATTGCCCTCTGTCTGCAACGGGCGGGGAAGAAGGTTATCCAGCTGAACAGAAAGTCCTATGAGACAGAGTACCCCANGTGCAAGAACGATGATTGGGATTTTGTCATCACCACAGACATATCAGAAATGGGAGCAAACTTCAAGGCAAGCAGAGTGATCGACAGCCGCAAAAGCGTGAAACCCACCATCATTGAGGAAGGTGATGGAAGAGTCATTCTGGGGGAACCCTCAGCCATCACGGCTGCCAGCGCTGCTCAGCGGAGAGGACGCATAGGAAGAAACCCATCACAAGTTGGTGATGAGTATTGCTATGGAGGGCACACAAATGAGGATGATTCCAACTTTGCCCACTGGACAGAGGCTCGCATCATGCTAGACAACATCAACATGCCGAATGGTCTGGTGGCCCAACTATATCAGCCTGAGCGCGAGAAGGTGTACACCATGGACGGGGAATATAGGCTCAGAGGGGAAGAACGGAAGAACTTCCTTGAATTCCTGAGAACAGCTGATTTACCAGTCTGGCTCGCTTACAAAGTGGCAGCAGCAGGAATATCATACCATGACCGGAAGTGGTGCTTTGATGGACCTCGAACCAACACGATTCTTGAAGACAACAATGAAGTTGAAGTCATCACGAAGTTGGGTGAGAGAAAGATCTTAAGACCCAGGTGGGCGGATGCCAGAGTGTACTCAGACCACCAAGCTCTAAAGTCCTTCAAAGATTTTGCATCAGGGAAACGATCACAAATCGGGCTCGTTGAGGTGCTCGGGAGAATGCCTGAGCACTTCATGGGGAAAACTTGGGAGGCGTTGGACACGATGTATGTGGTGGCAACCGCTGAAAAAGGAGGCCGAGCTCACAGGATGGCTCTTGAGGAGCTACCGGACGCCCTTCAGACAATAGCTTTGATTGCACTATTGAGTGTGATGTCCTTAGGTGTGTTTTTTCTACTCATGCAAAGGAAAGGCATTGGTAAGATTGGCTTGGGAGGAGTGATCTTAGGAGCTGCCACATTCTTCTGCTGGATGGCTGAAGTCCCAGGAACGAAAATAGCAGGCATGCTCCTGCTTTCCCTGCTGCTCATGATCGTTTTGATTCCGGAGCCGGAAAAGCAGCGCTCACAGACTGACAACCAGCTTGCCGTGTTCTTGATTTGTGTGCTCACACTGGTCAGCGCCGTGGCTGCCAATGAAATGGGTTGGCTGGACAAGACCAAGAATGACATCAGCAGCCTGTTGGGACACAAGCCAGAAACTAGAGAGACGACCCTGGGAGTTGAGAACTTCTTGCTTGATCTGCGGCCTGCTACAGCATGGTCGCTCTATGCCGTAACGACAGCCGTCCTTACCCCTTTGCTGAAACATCTAATTACGTCAGATTACATCAACACTTCGCTGACCTCAATAAACGTCCAAGCCAGTGCGTTGTTCACCTTGGCCAGAGGCTTCCCTTTTGTGGACGTTGGTGTGTCAGCTCTCTTGCTGGCGGCCGGGTGCTGGGGCCAAGTGACCCTGACTGTGACTGTGACTGCAGCTGCCCTGCTCTTTTGCCACTATGCTTACATGGTACCAGGCTGGCAAGCGGAAGCCATGCGATCCGCCCAGCGGCGGACAGCTGCTGGCATCATGAAAAATGCAGTGGTGGATGGGATCGTGGCTACCGATGTACCTGAACTTGAGCGAACAACTCCAGTCATGCAGAAAAANGTTGGACAGATCATGCTGATCTTGGTGTCAATGGCCGCGGTTGTCGTCAATCCATCAGTGAGAACTGTCAGAGAGGCTGGAATTCTGACTACAGCAGCAGCAGTCACCTTATGGGAGAATGGTGCTAGTTCAGTGTGGAATGCAACGACAGCTATTGGGCTTTGTCACATCATGCGAGGAGGATGGCTCTCGTGTCTCTCCATCACGTGGACTCTCATCAAAAACATGGAAAAACCAGGCCTCAAGAGGGGTGGAGCCAAGGGACGCACGCTAGGGGAAGTTTGGAAGGAGAGACTCAACCACATGACGAAGGAAGAATTTACCAGATACAGAAAAGAAGCCATCACTGAAGTCGACNGCTCCGCGGCAAAACATGCCAGGAGAGAGGGAAACATCACTGGAGGCCATCCAGTCTCACGGGGAACCGCGAAATTACGGTGGTTGGTGGAAAGGCGTTTCCTCGAGCCAGTGGGAAAGGTTGTGGATCTCGGATGTGGTAGAGGCGGCTGGTGTTATTACATGGCTACCCAGAAGAGGGTACAGGAAGTGAAAGGGTACACGAAAGGAGGACCTGGCCATGAAGAGCCACAACTGGTGCAGAGCTATGGTTGGAATATTGTTACCATGAAGAGCGGAGTCGACGTCTTCTACAGACCATCAGAAGCGAGCGACACACTGCTCTGTGACATTGGAGAGTCATCGTCAAGTGCCGAGGTAGAAGAACACCGCACCGTCCGTGTCTTGGAGATGGTGGAAGACTGGCTGCACAGAGGACCTAAGGAATTCTGCATCAAAGTGCTATGCCCTTACATGCCCAGAGTGATTGAGAAGATGGAAACACTCCAAAGGCGATATGGAGGTGGCCTTGTGAGAAACCCCCTTTCACGCAACTCTACCCATGAGATGTACTGGGTGAGCCACGCTTCAGGCAACATTGTCCACTCCGTGAACATGACAAGCCAGGTGCTTCTGGGGAGGATGGAAAAGAAAACATGGAAGGGACCCCAGTTTGAGGAAGATGTNAACTTGGGAAGTGGAACNNGGGCAGTAGGGAAGCCTCTCCTCAATTCTGATACTAGCAAGATCAAGAGCCGAATTGAGAGGCTGAAGAAAGAATACAGCTCCACATGGCACCAGGATGCGAATCACCCCTACAGGACCTGGAACTACCACGGAAGCTATGAAGTGAAACCAACCGGCTCAGCCAGCTCCCTTGTGAATGGGGTAGTTAGATTACTCTCAAAACCATGGGACACTATCACCAATGTGACCACGATGGCCATGACAGACACCACTCCTTTCGGTCAACAACGAGTGTTCAAGGAAAAGGTGGATACAAAGGCTCCAGAGCCTCCAGAAGGGGTCAAATACGTCCTCAATGAGACCACGAACTGGCTGTGGGCTTTTCTAGCCCGCGATAAGAAACCCAGGATGTGTTCCCGGGAGGAATTCATTGGAAAAGTCAACAGTAATGCCGCCCTGGGAGCGATGTTTGAAGAACAGAACCAATGGAAGAACGCCCGGGAAGCCGTGGAGGATCCAAAGTTTTGGGAGATGGTGGATGAGGAGCGTGAGGCGCATCTCCGTGGAGAATGCAACACCTGCATCTACAACATGATGGGAAAGAGAGAGAAGAAGCCTGGAGAGTTCGGCAAAGCTAAAGGCAGCAGAGCCATTTGGTTCATGTGGCTAGGGGCCCGCTTCCTGGAGTTTGAAGCTCTCGGATTCCTCAATGAAGACCACTGGCTGGGTAGGAAGAACTCAGGAGGAGGAGTTGAAGGCTTAGGACTGCAGAAGCTTGGGTACATCTTGAAGGAAGTCGGAACAAAGCCTGGAGGAAAGATCTATGCCGATGATACCGCAGGCTGGGACACACGCATCACCAAAGCTGACCTCGAGAACGAAGCGAAGGTTCTTGAACTGCTGGACGGAGAACACCGACGCCTAGCGCGGTCCATCATCGAGCTCACATACCGACACAAAGTCGTGAAAGTGATGAGGCCAGCGGCCGACGGGAAAACTGTGATGGATGTCATCTCCAGAGAGGATCAGAGAGGAAGCGGGCAGGTAGTGACTTACGCCCTGAACACCTTCACTAATCTAGCAGTTCAGCTGGTCAGAATGATGGAGGGGGAGGGGGTCATTGGACCTGACGATGTTGAAAAACTGGGAAAAGGAAAAGGCCCTAAGGTCAGAACCTGGCTGTTTGAGAATGGNGAGGAGCGTCTCAGTCGCATGGCCGTCAGCGGTGATGACTGCGTGGTGAAACCTTTGGACGACCGCTTCGCCACATCACTACACTTCCTAAATGCCATGTCAAAGGTCCGCAAGGACATCCAGGAATGGAAACCCTCGACAGGGTGGTATGACTGGCAGCAGGTCCCATTCTGTTCAAACCATTTCACGGAACTGATCATGAAGGATGGCAGGACGTTGGTGGTCCCGTGTCGTGGACAAGACGAGTTGATTGGACGGGCCAGAATCTCTCCAGGGGCTGGATGGAATGTGCGCGACACCGCCTGCCTGGCGAAGTCATACGCGCAGATGTGGCTGTTGCTTTATTTTCACCGTAGAGACCTGAGATTGATGGCTAACGCCATCTGTTCCGCTGTGCCTGTCAACTGGGTTCCCACAGGGCGTACCACCTGGTCGATCCACGCAAAAGGAGAATGGATGACGACAGAAGACATGCTCGCAGTCTGGAACAGAGTGTGGATTGAGGAGAATGAGTGGATGGAAGACAAAACACCAGTTGAGAGGTGGAGTGATGTTCCATACTCTGGAAAGAGAGAAGACATTTGGTGTGGCAGTTTGATTGGCACACGAACCCGCGCTACTTGGGCTGAAAATATCCATGTGGCAATCAATCAGGTCCGTTCGGTGATTGGAGAAGAGAAGTATGTGGATTACATGAGCTCTCTGAGGAGGTATGAAGACACCATTGTAGTTGAGGACACTGTTTTGTAA
		</sequence>
		<sequence>
			<taxon idref="ED-I-133_24|2024|Germany"/>
			CGGGCTGTCAATATGCTAAAACGCGGTATGCCCCGCGGATTGTCCTTGATAGGACTGAAGAGGGCTATGCTGAGTCTGATTGACGGGAAAGGCCCAATACGTTTCGTGTTGGCTCTTTTGGCGTTTTTCAGATTCACTGCAATCGCTCCGACTCGTGCGGTGCTGGACAGATGGAGAGGCGTCAACAAACAAACAGCGATGAAGCATCTCTTGAGTTTCAAGAAAGAACTAGGAACTCTGACCAGCGCCATCAACCGCCGGAGCACAAAACAAAAGAAAAGAGGAGGCACAGCGGGCTTTANTATCTTGCTTGGGCTGATCGCTTGTGCTGGAGCTGTGACCCTCTCNAACTTCCAGGGCAAAGTGATGATGACAGTCAATGCAACCGATGTTACTGACGTGATTACCATCCCAACAGCTGCTGGNAAAAACCTGTGCATTGTGAGGGCTATGGACGTGGGATACCTTTGTGAGGATACTATCACTTATGAATGTCCGGTCCTAGCTGCTGGAAATGACCCTGAAGACATTGACTGCTGGTGCACGAAATCATCTGTTTACGTGCGCTATGGAAGATGCACAAAAACTCGNCATTCCCGTCGAAGCAGAAGGTCTCTGACTGTCCAGACACATGGAGAAAGNACACTGGCCAACAAGAAAGGAGCTTGGTTGGACAGCACAAAAGCCACGAGNTATCTGGTGAAGACAGAATCATGGATACTGAGAAACCCGGGCTACGCCCTCGTTGCAGCGNTCATTGGATGGATGCTAGGAAGCAACACAATGCAACGCGTCGTGNTTGCCATCCTATTGCTCCTGGTGGCACCAGCATACAGCTTCAATTGCTTGGGAATGAGTAACAGAGACTTCCTGGAGGGAGTGTCTGGAGCTACATGGGTTGATCTGGTACTGGAAGGCGATAGTTGTGTGACCATAATGTCAAAGGACAAGCCAACCATTGATGTNAAAATGATGAACATGGAAGCANCNAACCTCGCAGATGTGCGCAGCTACTGTTACCTAGCTTCGGTCAGTGACTTGTCAACGAGAGCTGNGTGTCCAACNATGGGTGAAGCCCACAACGAGAAAAGAGCTGACCCCGCCTTCGTTTGCAAGCAAGGCGTTGTGGACAGAGGATGGGGAAATGGCTGCGGACTGTTTGGAAAGGGAAGCATTGACACATGCGCGAAGTTTGCCTGTACAACCAAAGCAACTGGATGGATCATCCAGAAGGAGAACATCAAGTATGAGGTCGCCATATTTGTGCATGGCCCGACGACTGTTGAATCTCATGGCAATTATTCAACACAGNNNGGNGCCACCCAGGCTGGAAGATTCAGTATAACTCCATCGGCGCCATCTTACACGCTAAAGTTGGGTGAGTATGGTGAGGTCACGGTTGACTGTGAGCCACGGTCAGGAATAGACACTAGCGCCTATTACGTTATGTCAGTTGGTGCGAAGTCCTTCCTGGTTCACCGAGANTGGTTTATGGATCTGAACCTGCCATGGAGCAGTGCTGGAAGCACCACGTGGAGGAATCGGGAAACACTGATGGAGTTTGAAGAACCTCATGCCACCAAACAATCTGTTGTGGCTCTAGGGTCGCAGGAAGGTGCATTGCACCAAGCTCTGGCCGGAGCGATTCCTGTTGAGTTCTCAAGCAATACTGTGAAGTTGACATCAGGACATCTGAAGTGTAGGGTGAAGATGGAGAAGTTGCAGCTTAAGGGAACAACATATGGAGTATGTTCAAAAGCGTTTAAATTCGCTGGGACTCCCGCTGACACTGGCCATGGAACGGTGGTGTTGGAACTGCAATACACCGGAACAGACGGTCCCTGCAAAGTGCCCATTTCTTCCGTAGCTTCCCTGAATGACCTCACACCTGTTGGAAGACTGGTGACCGTGAATCCATTTGTGTCTGTGGCCACAGCCAACTCGAAGGTCTTGATTGAACTCGAACCCCCGTTTGGTGACTCTTACATCGTGGTGGGAAGAGGAGAACAGCAGATAAACCACCACTGGCACAAATCTGGGAGCAGCATCGGAAAGGCCTTTACCACTACACTCAGAGGAGCTCAACGACTCGCAGCTCTTGGAGACACTGCTTGGGATTTTGGGTCAGTTGGAGGGGTTTTCACCTCAGTGGGGAAAGCCATACACCAAGTCTTTGGAGGAGCTTTTAGATCACTCTTTGGNGGGATGTCCTGGATNACACAGGGACTTCTAGGAGCCCTTCTGTTGTGGATGGGNATCAATGCCCGTGACAGGTCAATTGCCATGACGTTTCTTGCGGTTGGAGGAGTTTTGCTCTTCCTTTCGGTCAACGTCCATGCTGACACAGGCTGTGCCATTGATATTGGCAGGCAAGAGCTCCGGTGTGGAAGTGGAGTGTTTATCCACAACGATGTGGAAGCCTGGATGGATCGTTACAAGTTCTACCCGGAGACACCACAAGGCCTAGCAAGAATTATTCAGAAAGCACATGCAGAAGGAGTCTGCGGCTTGCGTTCCGTTTCCAGACTCGAGCACCAAATGTGGGAAGCCATTAAGGATGAGCTGAACACCCTGTTGAAAGAGAATGGAGTCGACTTGAGTGTCGTGGTGGAAAAACAAAATGGGATGTATAAAGCAGCACCAAAACGTTTGGNTGCCACCACCGAAAAACTGGAGATGGGTTGGAAGGCTTGGGGCAAGAGCATCATCTTTGCTCCAGAACTAGCTAACAACACCTTTGTCATCGACGGTCCTGAGACTGAGGAATGCCCAACGGNCAACCGAGCATGGAACAGTATGGAGGTNGAAGACTTTGGATTTGGATTGACAAGCACTCGCATGTTCCTGAGGATTCGGGAAACGAACACAACTGAATGCGACTCGAAGATCATAGGAACCGCCGTCAAGAACAACATGGCTGTGCATAGTGATCTGTCGTACTGGATAGAGAGCGGACTCAACGACACCTGGAAGCTTGAGAGGGCGGTTCTAGGAGAAGTCAAATCATGCACCTGGCCAGAAACCCACACTTTGTGGGGTGATGGAGTTCTGGAAAGTGATCTCATCATACCCATCACCTTGGCAGGACCCAGAAGCAATCATAACAGGAGACCAGGGTACAAAACTCAGAACCAAGGTCCATGGGATGAGGGGCGTGTCGAGATTGACTTTGACTATTGCCCAGGAACAACAGTAACTATAAGTGANAGTTGCGGACACCGTGGACCTGCGGCACGCACAACCACTGAGAGTGGGAAGCTCATTNCAGATTGGTGCTGCAGAAGCTGCACCCTCCCTCCACTGCGCTTCCAGACTGAGAATGGCTGTTGGTATGGAATGGAAATTCGACCCACGCGGCACGACGAAAAGACCCTCGTGCAATCGAGAGTGAATGCATACAACGCCGACATGATTGATCCTTTTCAGTTGGGCCTTCTGGTCGTGTTCTTGGCCACCCAGGAGGTCCTTCGCAAGAGGTGGACGGCCAAGATCAGCATTCCAGCTATCATGCTTGCACTCCTAGTCCTAGTGTTTGGGGGTATTACGTACACTGATGTCCTGCGATATGTNATTCTCGTCGGNGCCGCGTTTGCTGAAGCAAACTCAGGAGGAGACGTTGTGCACTTGGCACTCATGGCTACATTCAAGATTCAACCAGTCTTTCTGGTGGCTTCCTTTTTGAAGGCAAGGTGGACCAACCAAGAGAGTATTTTGCTCATGCTTGCAGCTGCTTTCTTTCAAATGGCTTACTATGACGCCAAGAATGTTTTGTCATGGGAAGTGCCTGACNTTTTGAACTCTCTCTCCGTTGCGTGGATGATTCTCAGAGCTATAAGCTTCACCAACACTTCAAATGTGGTGGTGCCGCTGCTGGCCCTTCTGACACCTGGACTAAAATGCCTAAACCTTGATGTGTACAGAATTTTGCTACTCATGGTTGGAGTTGGAAGCCTCATCAAAGAAAAAAGGAGCTCTGCAGCAAAAAAGAAAGGGGCTTGCCTCATCTGNCTAGCGCTGGCGTCTACAGGAGTGTTCAATCCAATGATACTTGCAGCTGGGCTGATGGCTTGCGACCCCAACCGCAAGCGGGGCTGGCCTGCCACAGAAGTGATGACTGCAGTTGGACTCATGTTTGCCATCGTTGGGGGTCTGGCAGAACTTGACATAGACTCTATGGCTATCCCCATGACCATTGCNGGACTCATGTTCGTGGCATTTGTCATCTCTGGAAAGTCAACAGACATGTGGATTGAGAGGACGGCTGATATTACTTGGGAGAGTGACGCTGAAATCACAGGCTCTAGTGAAAGAGTAGATGTTAGGCTGGATGATGATGGAAATTTTCAATTGATAAATGACCCCGGGGCGCCATGGAAAATTTGGATGCTTAGGATGGCCTGCCTGGCAATAAGTGCCTACACACCTTGGGCGATTCTTCCCTCGGTCATTGGATTCTGGATAACCCTTCAGTACACAAAGAGAGGAGGNGTCCTTTGGGACACACCATCACCCAGGGAGTACAAGAAGGGTGATACCACCACTGGCGTTTACAGAATCATGACTCGAGGTCTGCTTGGCAGTTACCAAGCTGGAGCCGGAGTGATGGTAGAGGGAGTGTTCCACACACTATGGCACACCACTAAGGGAGCTGCTCTCATGAGTGGTGAAGGACGTCTGGATCCCTATTGGGGGAGCGTGAAAGAAGACCGGCTTTGCTATGGGGGGCCATGGAAACTCCAACATAAATGGAATGGACATGATGAGGTCCAAATGATTGTCGTGGAGCCAGGAAAAAATGTGAAAAACGTCCAGACTAAGCCCGGAGTGTTTAAGACACCAGAAGGAGAAATTGGGGCAGTTACGCTAGACTATCCCACTGGAACGTCAGGTTCCCCCATTGTGGATAAAAATGGAGATGTGATTGGATTGTATGGGAACGGCGTCATCATGCCTAATGGTTCATACATAAGCGCCATTGTGCAAGGAGAGNGAATGGAAGAACCGGCACCAGCTGGCTTCGAACCTGAAATGTTGAGGAAGAAACAGATCACTGTCCTTGATCTGCACCCCGGAGCAGGAAAGACGCGCAAGATACTTCCCCAAATCATCAAGGAGGCCATCAACAAAAGANTGAGGACGGCTGTACTGGCACCCACCAGGGTCGTTGCTGCTGAGATGTCTGAGGCCCTGAGAGGACTTCCCATCCGGTACCAAACNTCAGCAGTGCACAGGGAGCACAGTGGAAATGAGATCGTTGATGTCATGTGCCATGCCACTCTCACACACAGGCTGATGTCTCCACACAGAGTCCCCAATTACAATCTGTTCATAATGGATGAAGCCCATTTCACGGATCCAGCGAGCATCGCAGCCAGAGGATACATAGCAACCAAGGTTGAATTGGGCGAAGCCGCCGCGATTTTCATGACGGCAACGCCACCCGGGACTTCTGACCCCTTTCCAGAGTCCAATGCTCCTATCTCGGACATGCAAACAGAGATCCCAGACAGAGCCTGGAACACTGGATATGAATGGATAACTGAGTATGTTGGAAAGACCGTTTGGTTTGTTCCAAGTGTGAAAATGGGAAATGANATTGCCCTCTGTCTGCAACGGGCGGGGAAGAAGGTTATCCAGCTGAACAGAAAGTCCTATGAGACAGAGTACCCCAAGTGCAAGAACGATGATTGGGATTTTGTCATCACCACAGACATATCAGAAATGGGAGCAAACTTCAAGGCAAGCAGAGTGATCGACAGCCGCAAAAGCGTGAAACCCACCATCATTGAGGAAGGTGATGGAAGAGTCATCCTGGGGGAACCCTCAGCCATCACGGCTGCCAGCGCTGCTCAGCGGAGAGGACGCATAGGAAGAAACCCATCACAAGTTGGTGATGAGTATTGTTATGGAGGGCACACAAATGAGGATGATTCCAACTTTGCCCACTGGACAGAGGCTCGCATCATGCTAGACAACATCAACATGCCGAATGGTCTGGTGGCCCAACTATATCAGCCTGAGCGCGAGAAGGTGTACACCATGGACGGGGAATATAGGCTCAGAGGGGAAGAACGGAAGAACTTCCTTGAATTCCTGAGAACAGCTGATTTACCAGTNTGGCTCGCTTACAAAGTGGCAGCAGCAGGAATATCATACCATGACCGGAAGTGGTGCTTTGATGGACCTCGAACCAACACGATTCTTGAAGACAACAATGAAGTTGAAGTCATCACGAAGTTGGGTGAGAGAAAGATCCTAAGACCCAGGTGGGCGGATGCCAGAGTGTACTCAGACCACCAAGCTCTAANGTCCTTCAAAGATTTTGCATCAGGGAAACGATCACAAATCGGGCTCGTTGAGGTGCTCGGGAGAATGCCTGAGCACTTCATGGGGAAAACTTGGGAGGCGTTGGACACGATGTATGTGGTGGCAACCGCTGAAAAAGGAGGCCGAGCTCACAGGATGGCTCTTGAGGAGCTACCGGACGCCCTTCAGACAATAGCTTTGATTGCACTATTGAGTGTGATGTCCTTAGGTGTGTTTTTTCTACTCATGCAAAGGAAAGGCATTGGTAAGATTGGCTTGGGAGGAGTGATCTTAGGAGCTGCCACATTCTTCTGCTGGATGGCTGAAGTCCCAGGAACGAAAATAGCAGGCATGCTCCTGCTTTCCCTGCTGCTCATGATTGTTTTGATTCCNGAGCCGGAAAAGCAGCGCTCACAGACTGACAACCAGCTTGCCGTGTTCTTGATTTGTGTGCTCACACTGGTCAGCGCCGTGGCTGCCAATGAAATGGGTTGGCTGGACAAGACCAAGAATGACATTAGCAGCCTNTTGGGACACAAGCCAGAAACTAGAGAGACGACCCTGGGAGTTGAGAACTTTTTGCTTGATCTGCGGCCGGCTACAGCATGGTCGCTCTANGCCGTAACGACAGCCGTTCTTACCCCTTTGCTGAAACATCTAATCACGTCAGACTACATCAACACTTCGNTGACCTCAATAAACGTCCAAGCCAGTGCGTTGTTCACCTTGGCCAGAGGCTTCCCTTTTGTGGACGTTGGTGTGTCAGCTCTCTTGCTGGCGGCCGGGTGCTGGGGCCAAGTGACCCTGACTGTGACTGTGACTGCAGCTGCCCTGCTCTTTTGCCANTATGCTTACATGGTACCAGGCTGGCAAGCGGAAGCCATGCGATCCGCCCAGCGGCGGACAGCTGCTGGCATCATGAAAAATGCAGTGGTGGATGGGATCGTGGNTACNGATGTACCTGAACTTGAGCGAACAACTCCAGTCATGCAGAAAAANGTTGGACAGATCATGNTGATCTTGGTGTCAATGGCCGCGGTTGTCGTCAATCCATCAGTGAGAACTGTCAGAGAGGCTGGAATTCTGACTACAGCAGCAGCAGTCACCTTATGGGAGAATGGTGCTAGTTCAGTGTGGAATGCAACGACAGCTATTGGGCTTTGTCACATCATGCGAGGAGGATGGCTCTCGTGTCTCTCCATCACGTGGACTCTCATCAAAAACATGGAGAAACCAGGCCTCAAGAGGGGTGGAGCCAAGGGACGCACACTAGGGGAAGTTTGGAAGGAGAGACTCAACCACATGACGAAGGAAGAATTTACCAGATACAGAAAAGAAGCCATCACTGAAGTCGACCGCTCCGCGGCAAAACATGCCAGGAGAGAGGGAAACATCACTGGAGGCCATCCAGTCTCACGGGGAACCGCGAAATTACGGTGGTTAGTGGAAAGGCGTTTCCTCGAGCCAGTGGGAAAGGTTGTGGATCTCGGATGTGGTAGAGGCGGCTGGTGTTATTACATGGCTACCCAGAAGAGGGTACAGGAAGTGAAAGGGTACACGAAAGGAGGACCTGGCCATGAAGAGCCACAACTGGTGCAGAGCTATGGNTGGAATATTGTTACCATGAAGAGCGGAGTCGACGTCTTCTACAGACCATCAGAAGCGAGCGACACACTGCTCTGTGACATTGGAGAGTCATCGTCAAGTGCCGAGGTAGAAGAACACCGCACCGTNCGTGTCTTGGAGATGGTGGAAGACTGGNTGCACAGNGGACCTAAGGAATTCTGCATCAAAGTGCTATGCCCTTACATGCCNAGAGTGATTGAGAAGATGGAAACACTCCAAAGGCGATATGGAGGTGGCCTTGTGAGAAACCCCCTTTCACGCAACTCTACCCATGAGATGTANTGGGTGAGCCACGCTTCAGGCAACATTGTCCACTCCGTGAACATGACAAGCCAGGTGCTTCTGGGNAGGATGGAAAAGAAAACATGGAAGGGACCCCAGTTTGAGGAAGATGTCAACTTGGGAAGTGGAACNNGGGCAGTAGGGAAGCCTCTCCTCAATTCTGATACTAGCAAGATCAAGAACCGAATTGAGAGGCTGAAGAAAGAATACAGCTCCACATGGCACCAGGANNCGAATCACCCCTACAGGACCTGGAACTACCACGGAAGCTATGAAGTGAAACCAACCGGCTCAGCCAGCTCCCTTGTGAATGGGGTAGTTAGATTACTCTCAAAACCATGGGACACTATCACCAATGTGACCACGATGGCCATGACAGACACCACTCCTTTCGGTCAACAACGAGTGTTCAAGGAAAAGGTGGACACAAAGGCTCCAGAGCCTCCAGAAGGGGTCAAATACGTCCTCAATGAGACCACGAACTGGCTGTGGGCTTTTCTAGCCCGCGATAAGAAACCCAGGATGTGTTCCCGGGAGGAATTCATTGGAAAAGTCAACAGTAATGCCGCCCTAGGAGCGATGTTTGAAGAACAGNACCAATGGAAGAACGCCCGGGAAGCCGTGGAGGATCCAAAGTTTTGGGAGATGGTGGATGAGGAGCGTGAGGCGCATCTCCGTGGAGAATGCAACACCTGCATCTACAACATGATGGGAAAGAGAGAGAAGAAGCCTGGAGAGTTCGGCAAAGCTAAAGGCAGCAGAGCCATTTGGTTCATGTGGCTAGGGGCCCGCTTCCTGGAGTTTGAAGCTCTCGGATTCCTCAATGAAGACCACTGGCTGGGTAGGAAAAACTCAGGAGGAGGAGTTGAAGGCTTAGGACTGCAGAAGCTTGGGTACATCTTGAAGGAAGTCGGAACAANGCCTGGAGGAAAGATCTANGCCGATGATACCGCAGGCTGGGACACACGCATCACCAAAGCTGACCTCGAGAACGAAGCGAAGGTTCTTGAACTGCTGGACGGAGAACACCGACGCCTAGCGCGGTCCATCATTGAGCTCACATACCGACACAAAGTCGTGAAAGTGATGAGGCCAGCGGCCGACGGGAAAACTGTGATGGATGTCATCTCCAGAGAGGATCAGAGAGGAAGNGGGCAGGTAGTGACTTACGCCCTGAACACCTTCACTAATCTAGCAGTTCAGCTGGTCAGAATGATGGAGGGGGAGGGGGTCATTGGACCTGACGATGTTGAAAAACTGGGAAAAGGAAAAGGCCCCAAGGTCAGAACCTGGCTGTTTGAGAATGGCGAGGAGCGTCTCAGTCGCATGGCCGTCAGCGGTGATGACTGCGTGGTGAAACCTTTGGACGACCGCTTCGCCACATCACTACACTTCCTAAATGCCATGTCAAAGGTCCGCAAAGACATCCAGGAATGGAAACCCTCGACAGGGTGGTATGACTGGCAGCAGGTCCCATTCTGTTCAAACCATTTNACGGAACTGATCATGAAGGACGGCAGGACGTTGGTGGTCCCGTGTCGTGGACAAGACGAGTTGATTGGACGGGCCAGAATCTCTCCAGGGGCTGGATGGAATGTGCGCGACACCGCCTGCCTGGCGAAGTCATACGCGCAGATGTGGCTGTTGCTTTATTTTCANCGTAGAGACCTGAGATTGATGGCTAACGCCATCTGNTCCGCTGTGCCTGTCAACTGGGTTCCCACAGGGCGTACCACCTGGTCGATCCACGCAAAAGGAGAATGGATGACGACAGAAGACATGCTCGCAGTCTGGAACAGAGTGTGGATTGAGGANAATGAGTGGATGGAAGACAAAACACCAGTTGAGAGGTGGAGTGATGTTCCATACTCTGGAAAGAGAGAAGACATTTGGTGTGGCAGTTTGATTGGCACACGAACCCGCGCTACTTGGGCTGAAAATATCCATGTNGCAATCAATCAGGTCCGTTCAGTGATTGGAGAAGAGAAGTATGNGGATTACATGAGCTCCCTGAGGAGGTATGAAGACACCATTGTAGTTGAGGACACTGTTNTGTAA
		</sequence>
		<sequence>
			<taxon idref="4124025032|2024|Germany"/>
			CGGGCTGTCAATATGCTAAAACGCGGTATGCCCCGCGGATTGTCCTTGATAGGACTGAAGAGGGCTATGCTGAGTCTGATTGACGGGAAAGGCCCAATACGTTTCGTGTTGGCTCTTTTGGCGTTTTTCAGATTCACTGCAATCGCTCCGACTCGTGCGGTGCTGGACAGATGGAGAGGCGTCAACAAACAAACAGCGATGAAGCATCTCTTGAGTTTCAAGAAAGAACTAGGAACTCTGACCAGCGCCATCAACCGCCGGAGCACAAAACAAAAGAAAAGAGGAGGCACAGCGGGCTTTACTATCTTGCTTGGGCTGATCGCTTGTGCTGGAGCTGTGACCCTCTCGAACTTCCAGGGCAAAGTGATGATGACAGTCAATGCAACCGATGTTACTGACGTGATTACCATCCCAACAGCNGCTGGGAAAAACCTGTGCATTGTGAGGGCTATGGACGTGGGATACCTTTGTGAGGATACTATCACTTATGAATGTCCGGTCCTAGCTGCTGGAAATGACCCTGAAGACATTGACTGCTGGTGCACGAAATCATCTGTTTACGTGCGCTATGGAAGATGCACAAAAACTCGGCATTCCCGTCGAAGCAGAAGGTCTCTGACTGTCCAGACACATGGAGAAAGTACACTGGCCAACAAGAAAGGAGCTTGGTTGGACAGCACAAAAGCCACGAGATATCTGGTGAAGACAGAATCATGGATACTGAGAAACCCGGGCTACGCCCTCGTTGCAGCGGTCATTGGATGGATGCTAGGAAGCAACACAATGCAACGCGTCGTGTTTGCCATCCTATTGCTCCTGGTGGCACCAGCATACAGCTTCAATTGCTTGGGAATGAGTAACAGAGACTTCCTGGAGGGAGTGTCTGGAGCTACATGGGTTGATCTGGTACTGGAAGGCGATAGTTGTGTGACCATAATGTCAAAGGACAAGCCAACCATTGATGTNAAAATGNTGAACATGGAAGCANCCAACCTCGCNGATGTGCGCAGCTACTGTTACCTAGCTTCGGTCAGTGACTTGTCAACGAGAGCNGNGTGTCCAACCATGGGTGAAGCCCACAACGAGAAAAGAGCTGACCCCGCCTTCGTTTGCAAGCAAGGCGTTGTGGACAGAGGATGGGGAAATGGCTGCGGACTGTTTGGAAAGGGAAGCATTGACACATGCGCGAAGTTTGCCTGTACAACCAAAGCAACTGGATGGATCATCCAGAAGGAGAACATCAAGTATGAGGTCGCCATATTTGTGCATGGCCCGACGACTGTTGAATCTCATGGCAATTATTCAACACAGGCAGGAGCCACCCAGGCTGGAAGATTCAGTATAACTCCATCGGCGCCATCTTACACGCTAAAGTTGGGTGAGTANGGTGAGGTCACGGTTGACTGTGAGCCACGGTCAGGAATAGACACTAGCGCCTATTACGTTATGTCAGTTGGTGCGAAGTCCTTCCTGGTTCACCGAGAGTGGTTTATGGATCTGAACCTGCCATGGAGCAGTGCTGGAAGCACCACGTGGAGGAATCGGGAAACACTGATGGAGTTTGAAGAACCTCATGCCACCAAACAATCTGTTGTGGCTCTAGGGTCGCAGGAAGGTGCATTGCACCAAGCTCTGGCCGGAGCGATTCCTGTTGAGTTCTCAAGCAATACTGTGAAGTTGACATCAGGACATCTGAAGTGTAGGGTGAAGATGGAGAAGTTGCAGCTTAAGGGAACAACATATGGAGTATGTTCAAAAGCGTTTAAATTCGCTGGGACTCCCGCTGACACTGGCCATGGAACGGTGGTGTTGGAACTGCAATACACCGGAACAGACGGTCCCTGCAAAGTGCCCATTTCTTCCGTAGCTTCNCTGAATGACCTCACACCTGTTGGAAGACTGGTGACCGTGAATCCATTTGTGTCTGTGGCCACAGCCAACTCGAAGGTCTTGATTGAACTCGAACCCCCGTTTGGTGACTCTTACATCGTGGTGGGAAGAGGAGAACAGCAGATAAACCACCACTGGCACAAATCTGGGAGCAGCATCGGAAAGGCCTTTACCACTACACTCAGAGGAGCTCAACGACTCGCAGCTCTTGGAGACACTGCTTGGGATTTTGGGTCAGTTGGAGGGGTTTTCACCTCAGTGGGGAAAGCCATACACCAAGTCTTTGGAGGAGCTTTTAGATCACTCTTTGGAGGGATGTCCTGGATNACACAGGGACTTNTAGGAGCCCTTCTGTTGTGGATGGGAATCAATGCCCGTGACAGGTCAATTGCCATGACGTTTCTTGCGGTTGGAGGAGTTNTGCTCTTCCTTTCGGTCAACGTCCATGCTGACACAGGCTGTGCCATTGATATTGGCAGGCAAGAGCTCCGGTGTGGAAGTGGAGTGTTTATCCACAACGATGTGGAAGCCTGGATGGATCGTTACAAGTTCTACCCGGAGACACCACAAGGCCTAGCAAGANTTATTCAGAAAGCACATGCAGAAGGAGTCTGCGGCTTGCGTTCCGTTTCCAGACTCGAGCACCAAATGTGGGAAGCCATTAAGGATGAGCTGAACACCCTGTTGAAAGAGAATGGAGTCGACTTGAGTGTCGTGGTGGAAAAACAAAATGGGATGTATAAAGCAGCACCAAAACGTTTGGCTGCCACCACCGAAAAACTGGAGATGGGTTGGAAGGCTTGGGGCAAGAGCATCATCTTTGCTCCAGAACTAGCTAACAACACCTTTGTCATCGACGGTCCTGAGACTGAGGAATGCCCAACGGCCAACCGAGCATGGAACAGTATGGAGGTAGAAGACTTTGGATTTGGATTGACAAGCACTCGCATGTTCCTGAGGATTCGGGAAACGAACACAACTGAATGCGACTCGAAGATCATAGGAACCGCCGTCAANAACAACATGGCTGTGCATAGTGATCTGTCGTACTGGATAGAGAGCGGACTCAACGACACCTGGAAGCTTGANAGGGCNGTTCTAGGAGAAGTCAAATCATGCACCTGGCCAGAAACCCACACTTTGTGGGGTGATGGAGTTCTGGAAAGTGATCTCATCATACCCATCACCTTGGCAGGACCCAGAAGCAATCATAACAGNAGACCAGGGTACAAAACTCAGAACCAAGGTCCATGGGATGAGGGGCGTGTCGAGATTGACTTTGACTATTGCCCAGGAACAACAGTAACTATAAGTGATAGTTGCGGACACCGTGGACCTGCGGCACGCACAACCACTGAGAGTGGGAAGCTCATNACAGANTGGTGCTGCAGAAGCTGCACCCTCCCTCCACTGCGCTTCCAGACTGANAATGGCTGTTGGTANGGAATGGAAATTCGACCCACGCGGCACGACGAAAAGACCCTCGTGCAATCGAGAGTGAATGCATACAACGCCGACATGATTGATCCTTTTCAGTTGGGCCTTCTGGTCGTGTTCTTGGCCACCCAGGAGGTCCTTCGCAAGAGGTGGACGGCCAAGATCAGCATTCCAGCTATCATGCTTGCACTCCTAGTCCTAGTGTTTGGGGGTATTACGTACACTGATGTCCTGCGATATGTCATTCTCGTCGGTGCCGCGTTTGCTGAAGCAAACTCAGGAGGAGACGTTGTGCACTTGGCACTCATGGCTACATTCAAGATTCAACCAGTCTTTCTGGTGGCTTCCTTTTTGAAGGCAAGGTGGACCAACCAAGAGAGNATTTTGCTCATGCTTGCAGCTGCTTTCTTTCAAATGGCTTACTATGANGCCAAGAATGTTTTGTCATGGGAAGTGCCTGACGTTTTGAACTCNCTCTCCGTNGCGTGGATGATTCTCAGAGCTATAAGCTTCACCAACACNTCAAATGTGGTGGTGCCGCTGCTGGCCCTTCTGACACCTGGACTAAAATGCCTAAACCTTGATGTGTACAGAATTTTGCTACTCATGGTTGGAGTTGGAAGCCTCATCAAAGAAAAAAGGAGCTCTGCAGCAAAAAAGAAAGGGGCTTGCCTCATCTGNCTAGCGCTGGCGTCTACAGGAGNGTTCAATCCAATGATACTTGCAGCTGGGCTGATGGCTTGCGACCCCAACCGCAAGCGGGGCTGGCCTGCCACAGAAGTGATGACTGCAGTTGGACTCATGTTTGCCATCGTTGGGGGTCTGGCAGAACTTGACATAGACTCTATGGCTATCCCCATGACCATTGCCGGACTCATGTTCGTGGCATTTGTCATCTCTGGAAAGTCAACAGACATGTGGATTGAGAGGACGGCTGATATTACTTGGGAGAGTGANGCTGAAATCACAGGCTCTAGTGAAAGAGTAGATGTTAGGCTGGATGATGATGGAAATTTTCAATTGATAAATGACCCCGGGGCGCCATGGAAAATTTGGATGCTTAGGATGGCCTGCCTGGCAATAAGTGCCTACACACCTTGGGCGATTCTTCCCTCGGTCATTGGATTCTGGATAACCCTTCAGTACACAAAGAGAGGAGGTGTCCTTTGGGACACACCATCACCCAGGGAGTACAAGAAGGGTGATACCACCACTGGCGTTTACAGAATCATGACTCGAGGTCTGCTTGGCAGTTACCAAGCTGGAGCCGGAGTGATGGTAGAGGGAGTGTTCCACACACTATGGCACACCACTAAGGGAGCTGCTCTCATGAGTGGTGAAGGACGTCTGGATCCCTATTGGGGGAGCGTGAAAGAAGACCGGCTTTGCTATGGGGGGCCATGGAAACTCCAACATAAATGGAATGGACATGATGAGGTCCAAATGATTGTNGTGGAGCCAGGAAAAAATGTGAAAAACGTCCAGACTAAGCCCGGAGTGTTTAAGACACCAGAAGGAGAAATTGGGGCAGTTACGCTAGACTATCCCACTGGAACGTCAGGTTCCCCCATTGTGGATAAAAATGGAGATGTGATTGGATTGTATGGGAACGGCGTCATCATGCCTAATGGTTCATACATAAGCGCCATTGTGCAAGGAGAGAGAATGGAAGAACCGGCACCAGCTGGCTTCGAACCTGAAATGTTGAGGAAGAAACAGATCACTGTCCTTGATCTGCACCCCGGAGCAGGAAAGACGCGCAAGATACTTCCCCAAATCATCAAGGAGGCCATCAACAAAAGANTGAGGACGGCTGTACTGGCACCCACCAGGGTCGTTGCTGCTGAGATGTCTGAGGCCCTGAGAGGACTTCCCATCCGGTACCAAACCTCAGCAGTGCACAGNGAGCACAGTGGAAATGAGATCGTTGATGTCATGTGCCATGCCACTCTCACACACAGGCTGATGTCTCCACACAGAGTCCCCAATTACAATCTGTTCATAATGGATGAAGCCCATTTCACGGATCCAGCGAGCATCGCAGCCAGAGGATACATAGCAACCAAGGTTGNATTGGGCGAAGCCGCCGCGATTTTCATGACGGCAACGCCACCCGGGACTTCTGACCCCTTTCCAGAGTCCAATGCTCCTATCTCGGACATGCAAACAGAGATCCCAGACAGAGCCTGGAACACTGGATATGAATGGATAACTGAGTATGTTGGAAAGACCGTTTGGTTTGTTCCAAGTGTGAAAATGGGAAATGANATTGCNCTCTGTCTGCAACGGGCGGGGAAGAAGGTTATCCAGCTGAACAGAAAGTCCTATGAGACAGAGTACCCCAAGTGCAAGAANGATGATTGGGATTTTGTCATCACCACAGACATATCAGAAATGGGAGCAAACTTCAAGGCAAGCAGAGTGATCGACAGCCGCAAAAGCGTGAAACCCACCATCATTGAGGAAGGTGATGGAAGAGTCATCCTGGGGGAACCNTCAGCCATNACGGCTGCCAGCGCTGCTCAGCGGAGAGGACGCATAGGAAGAAACCCATCACAAGTTGGTGATGAGTATTGNTATGGAGGGCACACAAATGAGGATGATTCCAACTTTGCCCACTGGACAGAGGCTCGCATCATGCTAGACAACATCAACATGCCGAATGGTCTGGTGGCCCAACTNTATCAGCCTGAGCGCGAGAAGGTGTACACCATGGACGGGGAATATAGGCTCAGAGGGGAAGAACGGAAGAACTTCCTTGAATTCCTGAGAACAGCTGANTTACCAGTCTGGCTCGCTTACAAAGTGGCAGCAGCAGGAATATCATACCATGACCGGAAGTGGTGCTTTGATGGACCTCGAACCAACACGATTCTTGAAGACAACAATGAAGTTGAAGTCATCACGAAGTTGGGTGAGAGAAAGATCCTAAGACCCAGGTGGGCGGATGCCAGAGTGTACTCAGACCACCAAGCTCTAANGTCCTTCAAAGATTTTGCATCAGGGAAACGATCACAAATCGGGCTCGTTGAGGTGCTCGGGAGAATGCCTGAGCACTTCATGGGGAAAACTTGGGAGGCGTTGGACACGATGTATGTGGTGGCAACCGCTGAAAAAGGAGGCCGAGCTCACAGGATGGCTCTTGAGGAGCTACCGGACGCCCTTCAGACAATAGCTTTGATTGCACTATTGAGTGTGATGTCCTTAGGTGTGTTTTTTCTACTCATGCAAAGGAAAGGCATTGGNAAGATTGGCTTGGGAGGAGTGATCTTAGGAGCTGCCACATTCTTCTGCTGGATGGCTGAAGTCCCAGGAACGAAAATAGCAGGCATGCTCCTGCTTTCCCTGCTGCTCATGATTGTTTTGATTCCGGAGCCGGAAAAGCAGCGCTCACAGACTGACAACCAGCTTGCCGTGTTCTTGATTTGTGTGCTCACACTGGTCAGCGCCGTGGCTGCCAATGAAATGGGTTGGCTGGACAAGACCAAGAATGACATNAGCAGCCTTTTGGGACACAAGCCAGAAACTAGAGAGACGACCCTGGGAGTTGAGAACTTTTTGCTTGATNTGCGGCCGGCTACAGCATGGTCGCTCTATGCCGTAACGACAGCCGTTCTTACCCCTTTGCTGAAACATCTAATCACGTCAGACTACATCAACACTTCGCTGACCTCAATAAACGTCCAAGCCAGTGCGTTGTTCACCTTGGCCAGAGGCTTCCCTTTTGTGGACGTTGGTGTGTCAGCTCTCTTGCTGGCGGCCGGATGCTGGGGCCAAGTGACCCTGACTGTGACTGTGACTGCAGCTGCCCTGCTCTTTTGCCACTATGCTTACATGGTACCAGGCTGGCAAGCGGAAGCCATGCGATCCGCCCAGCGGCGGACAGCTGCTGGCATCATGAAAAATGCAGTGGTGGATGGGATCGTGGCTACTGATGTACCTGAACTTGAGCGAACAACTCCAGTCATGCAGAAAAAAGTTGGACAGATCATGCTGATCTTGGTGTCAATGGCCGCGGTTGTCGTCAATCCATCAGTGAGAACTGTCAGAGAGGCTGGAATTCTGACTACAGCAGCAGCAGTCACCTTATGGGAGAATGGTGCTAGTTCAGTGTGGAATGCAACGACAGCTATTGGGCTTTGTCACATCATGCGAGGAGGATGGCTCTCGTGTCTCTCCATCACGTGGACTCTCATCAAAAACATGGAGAAACCAGGCCTCAAGAGGGGTGGAGCCAAGGGACGCACNCTAGGGGAAGTTTGGAAGGAGAGACTCAACCACATGACGAAGGAAGAATTTACCAGATACAGAAAAGAAGCCATCACTGAAGTCGACNGCTCCGCGGCAAAACATGCCAGGAGAGAGGGAAACATCACTGGAGGCCATCCAGTCTCACGGGGAACCGCGAAATTACGGTGGTTNGTGGAAAGGCGTTTCCTCGAGCCAGTGGGAAAGGTTGTGGATCTCGGATGTGGTAGAGGCGGCTGGTGTTATTACATGGCTACCCAGAAGAGGGTACAGGAAGTGAAAGGGTACACGAAAGNAGNACCTGGCCATGAAGAGCCACAACTGGTGCAGAGCTATGGTTGGAATATTGTTACCATGAAGAGCGGAGTCGACGTCTTCTACAGACCATCAGAAGCGAGCGACACACTGCTCTGTGACATTGGAGAGTCATCGTCAAGTGCCGAGGTAGAAGAACACCGCACCGTCCGTGTCTTGGAGATGGTGGAAGACTGGCTGCACAGGGGACCTAAGGAATTCTGCATCAAAGTGCTATGCCCTTACATGCCTAGAGTGATTGAGAAGATGGAAACACTCCAAAGGCGATATGGAGGTGGCCTTGTGAGAAACCCCCTTTCACGCAACTCTACCCATGAGATGTATTGGGTGAGCCATGCTTCAGGCAACATTGTCCACTCCGTGAACATGACAAGCCAGGTGCTTCTGGGGAGGATGGAAAAGAAAACATGGAAGGGACCCCAGTTTGAGGAAGATGTCAACTTGGGAAGTGGAACNNGGGCAGTAGGGAAGCCTCTCCTCAATTCTGATACTAGCAAGATCAAGANCCGAATTGAGAGGCTGAAGAAAGAATACAGCTCCACATGGCACCAGGATNCGAATCACCCCTACAGGACCTGGAACTACCACGGAAGCTATGAAGTGAAACCAACCGGCTCAGCCAGCTCCCTTGTGAATGGGGTAGTTAGATTACTCTCAAAACCATGGGACACTATCACCAATGTGACCACGATGGCCATGACAGACACCACTCCTTTCGGTCAACAACGAGTGTTCAAGGAAAAGGTGGANACAAAGGCTCCAGAGCCTCCAGAAGGGGTCAAATACGTCCTCAATGAGACCACGAACTGGCTGTGGGCTTTTCTAGCCCGCGATAAGAAACCCAGGATGTGTTCCCGGGAGGAATTCATTGGAAAAGTCAACAGTAATGCCGCCCTNGGAGCGATGTTTGAAGANCAGNACCAATGGAAGAACGCCCGGGAAGCCGTGGAGGATCCAAAGTTTTGGGAGATGGTGGATGAGGAGCGTGAGGCGCATCTCCGTGGAGAATGCAACACCTGCATCTACAACATGATGGGAAAGAGAGAGAAGAAGCCTGGAGAGTTCGGCAAAGCTAAAGGCAGCAGAGCCATTTGGTTCATGTGGCTAGGGGCCCGCTTCCTGGAGTTTGAAGCTCTCGGATTCCTCAATGAAGACCACTGGCTGGGTAGGAAAAACTCAGGAGGAGGAGTTGAAGGCTTAGGACTGCAGAAGCTTGGGTACATCTTGAAGGAAGTCGGAACAAGGCCTGGAGGAAAGATCTACGCCGATGANACCGCAGGCTGGGACACACGCATCACCAAAGCTGACCTCGAGAACGAAGCGAAGGTTCTTGAACTGCTGGACGGAGAACACCGACGCCTAGCGCGGTCCATCATTGAGCTCACATACCGACACAAAGTCGTGAAAGTGATGAGGCCAGCGGCCGACGGGAAAACTGTGATGGATGTCATCTCCAGAGAGGATCAGAGAGGAAGTGGGCAGGTAGTGACTTACGCCCTGAACACCTTCACTAATCTAGCAGTTCAGCTGGTCAGAATGATGGAGGGGGAGGGGGTCATTGGACCTGACGATGTTGAAAAACTGGGAAAAGGAAAAGGCCCCAAGGTCAGAACCTGGCTGTTTGAGAATGGCGAGGAGCGTCTCAGTCGCATGGCCGTCAGCGGTGATGACTGCGTGGTGAAACCTTTGGACGACCGCTTCGCCACATCACTACACTTCCTAAATGCCATGTCAAAGGTCCGCAAAGACATCCAGGAATGGAAACCCTCAACAGGGTGGTATGACTGGCAGCAGGTCCCATTCTGTTCAAACCATTTCACGGAACTGATCATGAAGGACGGCAGGACGTTGGTGGTCCCGTGTCGTGGACAAGACGAGTTGATTGGACGGGCCAGAATCTCTCCAGGGGCTGGATGGAATGTGCGCGACACCGCCTGCCTGGCGAAGTCATACGCGCAGATGTGGCTGTTGNTTTATTTTCACCGTAGAGACCTGAGATTGATGGCTAACGCCATCTGNTCCGCTGTGCCTGTCAACTGGGTTCCCACAGGGCGTACCACCTGGTCGATCCACGCAAAAGGAGAATGGATGACGACAGAAGACATGCTCGCAGTCTGGAACAGAGTGTGGATTGAGGAGAATGAGTGGATGGAAGACAAAACACCAGTTGAGAGGTGGAGTGATGTTCCATACTCTGGAAAGAGAGAAGACATTTGGTGTGGCAGTTTGATTGGCACACGAACCCGCGCTACTTGGGCTGAAAATATCCATGTGGCAATCAATCAGGTCCGTTCNGTGATTGGAGAAGAGAAGTATGTGGATTACATGAGCTCNCTGAGGAGGTATGAAGACACCATTGTAGTTGAGGACACTGTTTTGTAA
		</sequence>
		<sequence>
			<taxon idref="ED-I-50_23|2023|Germany"/>
			CGGGCTGTCAATATGCTAAAACGCGGTATGCCCCGCGGATTGTCCTTGATAGGACTGAAGAGGGCTATGCTGAGTCTGATTGACGGGAAAGGCCCAATACGTTTCGTGTTGGCTCTTTTGGCGTTTTTCAGATTCACTGCAATCGCTCCGACTCGTGCGGTGCTGGACAGATGGAGAGGCGTCAACAAACAAACAGCGATGAAGCATCTCTTGAGTTTCAAGAAAGAACTAGGAACTCTGACCAGCGCCATCAACCGCCGGAGCACAAAACAAAAGAAAAGAGGAGGCACAGCGGGCTTTACTATCTTGCTTGGGCTGATCGCTTGTGCTGGAGCTGTGACCCTCTCGAACTTCCAGGGCAAAGTGATGATGACAGTCAATGCAACCGATGTTACTGACGTGATTACCATCCCAACAGCTGCTGGGAAAAACCTGTGCATTGTGAGGGCTATGGACGTGGGATACCTTTGTGAGGATACTATCACTTATGAATGTCCGGTCCTAGCTGCTGGAAATGACCCTGAAGACATTGACTGCTGGTGCACGAAATCATCTGTTTACGTGCGCTATGGAAGATGCACAAAAACTCGGCATTCCCGTCGAAGCAGAAGGTCTCTGACTGTCCAGACACATGGAGAAAGTACACTGGCCAACAAGAAAGGAGCTTGGTTGGACAGCACAAAAGCCACGAGATATCTGGTGAAGACAGAATCATGGATACTGAGAAACCCGGGCTACGCCCTCGTTGCAGCGGTCATTGGATGGATGCTAGGAAGCAACACAATGCAACGCGTCGTGTTTGCCATCCTATTGCTCCTGGTGGCACCAGCATACAGCTTCAATTGCTTGGGAATGAGTAACAGAGACTTCCTGGAGGGAGTGTCTGGAGCTACATGGGTTGATCTGGTACTGGAAGGCGATAGTTGTGTGACCATAATGTCAAAGGACAAGCCAACCATTGATGTNAAAATGATGAACATGGAAGCANCCAACCTCGCAGANGTGCGCAGCTACTGTTACCTAGCTTCGGTCAGTGACTTGTCAACGAGAGCNGCGTGTCCAACNATGGGTGAAGCCCACAACGAGAAAAGAGCTGACCCCGCCTTCGTTTGCAAGCAAGGCGTTGTGGACAGAGGATGGGGAAATGGCTGCGGACTGTTTGGAAAGGGAAGCATTGACACATGCGCGAAGTTTGCCTGTACAACCAAAGCAACTGGATGGATCATCCAGAAGGAGAACATCAAGTATGAGGTCGCCATATTTGTGCATGGCCCGACGACTGTTGAATCTCATGGCAATTATTCAACACAGGCAGGAGCCACCCAGGCTGGAAGANTCAGTATAACTCCATCGGCGCCATCTTACACGCTAAAGTTGGGTGAGTATGGTGAGGTCACGGTTGACTGTGAGCCACGGTCAGGAATAGACACTAGCGCCTATTACGTTATGTCAGTTGGTGCGAAGTCCTTCCTGGTTCACCGAGAGTGGTTTATGGATCTGAACCTGCCATGGAGCAGTGCTGGAAGCACCACGTGGAGGAATCGGGAAACACTGATGGAGTTTGAAGAACCTCATGCCACCAAACAATCTGTTGTGGCTCTAGGGTCGCAGGAAGGTGCATTGCACCAAGCTCTGGCCGGAGCGATTCCTGTTGAGTTCTCAAGCAATACTGTGAAGTTGACATCAGGACATCTGAAGTGTAGGGTGAAGATGGAGAAGTTGCAGCTTAAGGGAACAACATATGGAGTATGTTCAAAAGCGTTTAAATTCGCTGGGACTCCCGCTGACACTGGCCATGGAACGGTGGTGTTGGAACTGCAATACACCGGAACAGACGGTCCCTGCAAAGTGCCCATTTCTTCCGTAGCTTCNCTGAATGACCTCACACCTGTTGGAAGACTGGTGACCGTGAATCCATTTGTGTCTGTGGCCACAGCCAACTCGAAGGTCTTGATTGAACTCGAACCCCCGTTTGGTGACTCTTACATCGTGGTGGGAAGAGGAGAACAGCAGATAAACCACCACTGGCACAAATCTGGGAGCAGCATCGGAAAGGCCTTTACCACNACACTCAGAGGAGCTCAACGACTCGCAGCTCTTGGAGACACTGCTTGGGATTTTGGGTCAGTTGGAGGGGTTTTCACCTCAGTGGGGAAAGCCATACACCAAGTCTTTGGAGGAGCTTTTAGATCACTCTTTGGAGGGATGTCCTGGATNACACAGGGACTTNTAGGAGCCCTTCTGTTGTGGATGGGAATCAATGCCCGTGACAGGTCAATTGCCATGACGTTTCTTGCGGTTGGAGGAGTTTTGCTCTTCCTTTCGGTCAACGTCCATGCTGACACAGGCTGTGCCATTGATATTGGCAGGCAAGAGCTCCGGTGTGGAAGTGGAGTGTTTATCCACAACGATGTGGAAGCCTGGATGGATCGTTACAAGTTCTACCCGGAGACACCACAAGGCCTAGCAAGAATNATTCAGAAAGCACATGCAGAAGGAGTCTGCGGCTTGCGTTCCGTTTCCAGACTCGAGCACCAAATGTGGGAAGCNATTAAGGATGAGCTGAACACCCTGTTGAAAGAGAATGGAGTCGACTTGAGTGTCGTGGTGGAAAAACAAAATGGGATGTATAAAGCAGCACCAAAACGTTTGGCTGCCACCACCGAAAAACTGGAGATGGGTTGGAAGGCTTGGGGCAAGAGCATCATCTTTGCTCCAGAACTAGCTAACAACACCTTTGTCATCGACGGTCCTGAGACTGAGGAATGCCCAACGGCCAACCGAGCATGGAACAGTATGGAGGTAGAAGACTTTGGATTTGGATTGACAAGCACTCGCATGTTCCTGAGGATTCGGGAAACGAACACAACTGAATGCGACTCGAAGATCATAGGAACCGCCGTCAAGAACAACATGGCTGTGCATAGTGATCTGTCGTACTGGATAGAGAGCGGACTCAACGACACCTGGAAGCTTGANAGGGCNGTTCTAGGAGAAGTCAAATCATGCACCTGGCCAGAAACCCACACTTTGTGGGGTGATGGAGTTCTGGAAAGTGATCTCATCATACCCATCACCTTGGCAGGACCCAGAAGCAATCATAACAGGAGACCAGGGTACAAAACTCAGAACCAAGGTCCATGGGATGAGGGGCGTGTCGAGATTGACTTTGACTATTGCCCAGGAACAACAGTAACTATAAGTGANAGTTGCGGACACCGTGGACCTGCGGCACGCACAACCACTGAGAGTGGGAAGCTCATTACAGANTGGTGCTGCAGAAGCTGCACCCTCCCTCCACTGCGCTTCCAGACTGANAATGGCTGTTGGTANGGAATGGAAATTCGACCCACGCGGCACGACGAAAAGACCCTCGTGCAATCGAGAGTGAATGCATACAACGCCGACATGATTGATCCTTTTCAGTTGGGCCTTCTGGTCGTGTTCTTGGCCACCCAGGAGGTCCTTCGCAAGAGGTGGACGGCCAAGATCAGCATTCCAGCTATCATGCTTGCACTCCTAGTCCTAGTGTTTGGGGGTATTACGTACACTGATGTNCTGCGATATGTCATTCTCGTCGGCGCCGCGTTTGCTGAAGCAAACTCAGGAGGAGACGTTGTGCACTTGGCACTCATGGCNACATTCAAGATTCAACCAGTCTTTCTGGTGGCTTCCTTTTTGAAGGCAAGGTGGACCAACCAAGAGAGTATTTTGCTCATGCTTGCAGCTGCTTTCTTTCAAATGGCTTACTATGANGCCAAGAATGTTTTGTCATGGGAAGTGCCTGACGTTTTGAACTCTCTCTCCGTNGCNTGGATGATTCTCAGAGCTATAAGCTTCACCANCACCTCAAATGTGGTGGTGCCGCTGCTGGCCCTTCTGACACCTGGACTAAAATGCCTAAACCTTGATGTGTACAGAATTTTGCTACTCATGGTTGGAGTTGGAAGCCTCATCAAAGAAAAAAGGAGCTCTGCAGCAAAAAAGAAAGGGGCTTGCCTCATCTGCCTAGCGCTGGCGTCTACAGGAGTGTTCAATCCAATGATACTTGCAGCTGGGCTGATGGCTTGCGACCCCAACCGCAAGCGGGGCTGGCCTGCCACAGAAGTGATGACTGCAGTTGGACTCATGTTTGCCATCGTTGGGGGTCTGGCAGAACTTGACATAGACTCTATGGCTATCCCCATGACCATTGCCGGACTCATGTTCGTGGCATTTGTCATCTCTGGAAAGTCAACAGACATGTGGATTGAGAGGACGGCTGATATTACTTGGGAGAGTGACGCTGAAATCACAGGCTCTAGTGAAAGAGTAGATGTTAGGCTGGATGATGATGGAAATTTTCAATTGATAAATGACCCNGGGGCGCCATGGAAAATTTGGATGCTTAGGATGGCCTGCCTGGCAATAAGTGCCTACACACCTTGGGCGATTCTTCCCTCGGTCATTGGATTCTGGATAACCCTTCAGTACACAAAGAGAGGAGGTGTCCTTTGGGACACACCATCACCCAGGGAGTACAAGAAGGGTGATACCACCACTGGCGTTTACAGAATCATGACTCGAGGTCTGCTTGGCAGTTACCAAGCTGGAGCCGGAGTGATGGTAGAGGGAGTGTTCCACACACTATGGCACACCACTAAGGGAGCTGCTCTCATGAGTGGTGAAGGACGTCTGGATCCCTATTGGGGGAGCGTGAAAGAAGACCGGCTTTGCTATGGGGGGCCATGGAAACTCCAACATAAATGGAATGGACATGATGAGGTCCAAATGATTGTNGTGGAGCCAGGGNAAAATGTGAAAAACGTCCAGACTAAGCCCGGAGTGTTTAAGACACCAGAAGGAGAAATTGGGGCAGTTACGCTAGACTATCCCACTGGAACGTCAGGTTCCCCCATTGTGGATAAAAATGGAGATGTGATTGGATTGTATGGGAACGGCGTCATCATGCCTAATGGTTCATACATAAGCGCCATTGTGCAAGGAGAGAGAATGGAAGAACCGGCACCAGCTGGCTTCGAACCTGAAATGTTGAGGAAGAAACAGATCACTGTCCTTGATCTGCACCCCGGAGCAGGAAAGACGCGCAAGATACTTCCCCAAATCATCAAGGAGGCCATCAACAAAAGANTGAGGACGGCTGTACTGGCACCCACCAGGGTCGTTGCTGCTGAGATGTCTGAGGCCCTGAGAGGACTTCCCATCCGGTACCAAACCTCAGCAGTGCACAGNGAGCACAGTGGAAATGAGATCGTTGATGTCATGTGCCATGCCACTCTCACACACAGGCTGATGTCTCCACACAGAGTCCCCAATTACAATCTGTTCATAATGGATGAAGCCCATTTCACGGATCCAGCGAGCATCGCAGCCAGAGGATACATAGCAACCAAGGTTGAATTGGGCGAAGCCGCCGCGATTTTCATGACGGCAACGCCACCCGGGACTTCTGACCCCTTTCCAGAGTCCAATGCTCCTATCTCGGACATGCAAACAGAGATCCCAGACAGAGCCTGGAACACTGGATATGAATGGATAACTGAGTATGTTGGAAAGACCGTTTGGTTTGTTCCAAGTGTGAAAATGGGAAATGANATTGCCCTCTGTCTGCAACGGGCGGGGAAGAAGGTTATCCAGCTGAACAGAAAGTCCTATGAGACAGAGTACCCCAAGTGCAAGAACGATGATTGGGATTTTGTCATCACCACAGACATATCAGAAATGGGAGCAAACTTCAAGGCAAGCAGAGTGATCGACAGCCGCAAAAGCGTGAAACCCACCATCATTGAGGAAGGTGATGGAAGAGTCATNCTGGGGGAACCCTCAGCCATCACGGCTGCCAGCGCTGCTCAGCGGAGAGGACGCATAGGAAGAAACCCATCACAAGTTGGTGATGAGTATTGNTATGGAGGGCACACAAATGAGGATGATTCCAACTTTGCCCACTGGACAGAGGCTCGCATCATGCTAGACAACATCAACATGCCGAATGGTCTGGTGGCCCAACTATATCAGCCTGAGCGCGAGAAGGTGTACACCATGGACGGGGAATATAGGCTCAGAGGGGAAGAACGGAAGAACTTCCTTGAATTCCTGAGAACAGCTGATTTACCAGTCTGGCTCGCTTACAAAGTGGCAGCAGCAGGAATATCATACCATGACCGGAAGTGGTGCTTTGATGGACCTCGAACCAACACGATTCTTGAAGACAACAATGAAGTTGAAGTCATCACGAAGTTGGGTGAGAGAAAGATCNTAAGACCCAGGTGGGCGGATGCCAGAGTGTACTCAGACCACCAAGCTCTAANGTCCTTCAAAGATTTTGCATCAGGGAAACGATCACAAATCGGGCTCGTTGAGGTGCTCGGGAGAATGCCTGAGCACTTCATGGGGAAAACTTGGGAGGCGTTGGACACGATGTATGTGGTGGCAACCGCTGAAAAAGGAGGCCGAGCTCACAGGATGGCTCTTGAGGAGCTACCGGACGCCCTTCAGACAATAGCTTTGATTGCACTATTGAGTGTGATGTCCTTAGGTGTGTTNTTTCTACTCATGCAAAGGAAAGGCATTGGTAAGATTGGCTTGGGAGGAGTGATCTTAGGAGCTGCCACATTCTTCTGCTGGATGGCTGAAGTCCCAGGAACGAAAATAGCAGGCATGCTCCTGCTTTCCCTGCTGCTCATGATNGTTTTGATTCCGGAGCCGGAAAAGCAGCGCTCACAGACTGACAACCAGCTTGCCGTGTTCTTGATTTGTGTGCTCACACTGGTCAGCGCCGTGGCTGCCAATGAAATGGGTTGGCTGGACAAGACCAAGAATGACATNAGCAGCCTNTTGGGACACAAGCCAGAAACTAGAGAGACGACCCTGGGAGTTGAGAACTTTTTGCTTGATCTGCGGCCNGCTACAGCATGGTCGCTCTATGCCGTAACGACAGCCGTTCTTACCCCTTTGCTGAAACATCTAATCACGTCAGACTACATCAACACTTCGCTGACCTCAATAAACGTCCAAGCCAGTGCGTTGTTCACCTTGGCCAGAGGCTTCCCTTTTGTGGACGTTGGTGTGTCAGCTCTCTTGCTGGCGGCCGGGTGCTGGGGCCAAGTGACCCTGACTGTGACTGTGACTGCAGCTGCCCTGCTCTTTTGCCACTATGCTTACATGGTACCAGGCTGGCAAGCGGAAGCCATGCGATCCGCCCAGCGGCGGACAGCTGCTGGCATCATGAAAAATGCAGTGGTGGATGGGATCGTGGCTACTGATGTACCTGAACTTGAGCGAACAACTCCAGTCATGCAGAAAAAAGTTGGACAGATCATGCTGATCTTGGTGTCAATGGCCGCGGTTGTCGTCAATCCATCAGTGAGAACTGTCAGAGAGGCTGGAATTCTGACTACAGCAGCAGCAGTCACCTTATGGGAGAATGGTGCTAGTTCAGTGTGGAATGCAACGACAGCTATTGGGCTTTGTCACATCATGCGAGGAGGATGGCTCTCGTGTCTCTCCATCACGTGGACTCTCATCAAAAACATGGANAAACCAGGCCTCAAGAGGGGTGGAGCCAAGGGACGCACNCTAGGGGAAGTTTGGAAGGAGAGACTCAACCACATGACGAAGGAAGAATTTACCAGATACAGAAAAGAAGCCATCACTGAAGTCGACNGCTCCGCGGCAAAACATGCCAGGAGGGAGGGAAACATCACTGGAGGCCATCCAGTCTCACGGGGAACCGCGAAATTACGGTGGTTNGTGGAAAGGCGTTTCCTCGAGCCAGTGGGAAAGGTTGTGGATCTCGGATGTGGTAGAGGCGGCTGGTGTTATTACATGGCTACCCAGAAGAGGGTACAGGAAGTGAAAGGGTACACGAAAGGAGGACCTGGCCATGAAGAGCCACAACTGGTGCAGAGCTATGGTTGGAATATTGTTACCATGAAGAGCGGAGTCGACGTCTTCTACAGACCATCAGAAGCGAGCGACACACTGCTCTGTGACATTGGAGAGTCATCGTCAAGTGCCGAGGTAGAAGAACACCGCACCGTCCGTGTCTTGGAGATGGTGGAAGACTGGCTGCACAGGGGACCTAAGGAATTCTGCATCAAGGTGCTATGCCCTTACATGCCTAGAGTGATTGAGAAGATGGAAACACTCCAAAGGCGATATGGAGGTGGCCTTGTGAGAAACCCCCTTTCACGCAACTCTACCCATGAGATGTATTGGGTGAGCCACGCTTCAGGCAACATTGTCCACTCCGTGAACATGACAAGCCAGGTGCTTCTGGGGAGGATGGAAAAGAAAACATGGAAGGGACCCCAGTTTGAGGAAGATGTCAACTTGGGAAGTGGAACNNGGGCAGTAGGGAAGCCTCTCCTCAATTCTGATACTAGCAAGATCAAGANCCGAATTGAGAGGCTGAAGAAAGAATACAGCTCCACATGGCACCAGGANNCGAATCACCCCTACAGGACCTGGAACTACCACGGAAGCTATGAAGTGAAACCAACCGGCTCAGCCAGCTCCCTTGTGAATGGGGTAGTTAGATTACTNTCAAAACCATGGGACACTATCACCAATGTGACCACGATGGCCATGACAGACACCACTCCTTTCGGTCAACAACGAGTGTTCAAGGAAAAGGTGGANACAAAGGCTCCAGAGCCTCCAGAAGGGGTCAAATACGTCCTCAATGAGACCACGAACTGGCTGTGGGCTTTTCTAGCCCGCGATAAGAAACCCAGGATGTGTTCCCGGGAGGAATTCATTGGAAAAGTCAACAGTAATGCCGCCCTNGGAGCGATGTTTGAAGAACAGCACCAATGGAAGAACGCCCGGGAAGCCGTGGAGGATCCAAAGTTTTGGGAGATGGTGGATGAGGAGCGTGAGGCGCATCTCCGTGGAGAATGCAACACCTGCATCTACAACATGATGGGAAAGAGAGAGAAGAAGCCTGGAGAGTTCGGCAAAGCTAAAGGCAGCAGAGCCATTTGGTTCATGTGGCTAGGGGCCCGCTTCCTGGAGTTTGAAGCTCTCGGATTCCTCAATGAAGACCACTGGCTGGGTAGGAAAAACTCAGGAGGAGGAGTTGAAGGCTTAGGACTGCAGAAGCTTGGGTACATCTTGAAGGAAGTCGGAACAAGGCCTGGAGGAAAGATCTACGCCGATGATACCGCAGGCTGGGACACACGCATCACCAAAGCTGACCTCGAGAACGAAGCGAAGGTTCTTGAACTGCTGGACGGAGAACACCGACGCCTAGCGCGGTCCATCATTGAGCTCACATACCGACACAAAGTCGTGAAAGTGATGAGGCCAGCGGCCGACGGGAAAACTGTGATGGATGTCATCTCCAGAGAGGATCAGAGAGGAAGTGGGCAGGTAGTGACTTACGCCCTGAACACCTTCACTAATCTAGCAGTTCAGCTGGTCAGAATGATGGAGGGGGAGGGGGTCATTGGACCTGACGATGTTGAAAAACTGGGAAAAGGAAAAGGCCCCAAGGTCAGAACCTGGCTGTTTGAGAATGGCGAGGAGCGTCTCAGTCGCATGGCCGTCAGCGGTGATGACTGCGTGGTGAAACCTTTGGACGACCGCTTCGCCACATCACTACACTTCCTAAATGCCATGTCAAAGGTCCGCAAAGACATCCAGGAATGGAAACCCTCGACAGGGTGGTATGACTGGCAGCAGGTCCCATTCTGTTCAAACCATTTCACGGAATTGATCATGAAGGACGGCAGGACGTTGGTGGTCCCGTGTCGTGGACAAGACGAGTTGATTGGACGGGCCAGAATCTCTCCAGGGGCTGGATGGAATGTGCGCGACACCGCCTGCCTGGCGAAGTCATACGCGCAGATGTGGCTGTTGCTTTATTTTCACCGTAGAGACCTGAGATTGATGGCTAACGCCATCTGTTCCGCTGTGCCTGTCAACTGGGTTCCCACAGGNCGTACCACCTGGTCGATCCACGCAAAAGGAGAATGGATGACGACAGAAGACATGCTCGCAGTCTGGAACAGAGTGTGGATTGAGGAGAATGAGTGGATGGAAGACAAAACACCAGTTGAGAGGTGGAGTGATGTTCCATACTCTGGAAAGAGAGAAGACATTTGGTGTGGCAGTTTGATTGGCACACGAACCCGCGCTACTTGGGCTGAAAATATCCATGTGGCAATCAATCAGGTCCGTTCNGTGATTGGAGAAGAGAAGTATGTGGATTACATGAGCTCNCTGAGGAGGTATGAAGACACCATTGTAGTTGAGGACACTGTTTTGTAA
		</sequence>
		<sequence>
			<taxon idref="ED-I-113_23|2023|Germany"/>
			CGGGCTGTCAATATGCTAAAACGCGGTATGCCCCGCGGATTGTCCNTGATAGGACTGAAGAGGGCTATGCTGAGTCTGATTGACGGGAAAGGCCCAATACGTTTCGTGTTGGCTCTTTTGGCGTTTTTCAGATTCACTGCAATCGCTCCGACTCGTGCGGTGCTGGACAGATGGAGAGGCGTCAACAAACAAACAGCGATGAAGCATCTCTTGAGTTTCAAGAAAGAACTAGGAACTCTGACCAGCGCCATCAACCGCCGGAGCACAAAACAAAAGAAAAGAGGAGGCACAGCGGGCTTTATTATCTTGCTTGGGCTGATCGCTTGTGCTGGAGCTGTGACCCTCTCGAACTTCCAGGGCAAAGTGATGATGACAGTCAATGCAACCGATGTTACTGACGTGATTACCATCCCAACAGCTGCTGGGAAAAACCTGTGCATTGTGAGGGCTATGGACGTGGGATACCTTTGTGAGGATACTATCACTTATGAATGTCCGGTCCTAGCTGCTGGAAATGACCCTGAAGACATTGACTGCTGGTGCACGAAATCATCTGTTTACGTGCGCTATGGAAGATGCACAAAAACTCGGCANTCCNGTCGAAGCAGAAGGTCTCTGACTGTCCAGACACATGGAGAAAGTACACTGGCCAACAAGAAAGGAGCTTGGTTGGACAGCACAAAAGCCACGAGATATCTGGTGAAGACAGAATCATGGATACTGAGAAACCCGGGCTACGCCCTCGTTGCAGCGGTCATTGGATGGATGCTAGGAAGCAACACAATGCAACGCGTCGTGTTTGCCATCCTNTTGCTCCTGGTGGCACCAGCATACAGCTTCAATTGCTTGGGAATGAGNAACAGAGACTTCCTGGAGGGAGTGTCTGGAGCTACATGGGTTGATCTGGTACTGGAAGGCGATAGNTGTGTGACCATAATGTCAAAGGACAAGCCAACCATTGATGTNAAAATGATGAACATGGAAGCAGCCAACCTCGCNGATGTGCGCAGCTACTGTTACCTAGCTTCGGTCAGTGACTTGTCAACGAGAGCNGNGTGTCCAACCATGGGTGAAGCCCACAACGAGAAAAGAGCTGACCCCGCCTTCGTTTGCAAGCAAGGCGTTGTGGACAGAGGATGGGGAAATGGCTGCGGACTGTTTGGAAAGGGAAGCATTGACACATGCGCGAAGTTTGCCTGTACAACCAAAGCAACTGGATGGATCATCCAGAAGGAGAACATCAAGTATGAGGTCGCCATATTTGTGCATGGCCCGACGACTGTTGAATCTCATGGCAATTATTCAACACAGGCAGGAGCCACCCAGGCTGGAAGATTCAGTATAACTCCATCGGCGCCATCTTACACGCTAAAGTTGGGTGAGTATGGTGAGGTCACGGTTGACTGTGAGCCACGGTCAGGAATAGACACTAGCGCCTATTACGTTATGTCAGTNGGTGCGAAGTCCTTCCTGGTTCACCGAGAGTGGTTTATGGATCTGAACCTGCCATGGAGCAGTGCTGGAAGCACCACGTGGAGGAATCGGGAAACACTGATGGAGTTTGAAGAACCTCATGCCACCAAACAATCTGTTGTGGCTCTAGGGTCGCAGGAAGGTGCATTGCACCAAGCTCTGGCCGGAGCGATTCCTGTTGAGTTCTCAAGCAATACTGTGAAGTTGACATCAGGACATCTGAAGTGTAGGGTGAAGATGGAGAAGTTGCAGCTTAAGGGAACAACATATGGAGTATGTTCAAAAGCGTTTAAATTCGCTGGGACTCCCGCTGACACTGGCCATGGAACGGTGGTGTTGGAACTGCAATACACCGGAACAGACGGTCCCTGCAAAGTGCCCATTTCTTCCGTAGCTTCCCTGAATGACCTCACACCTGTTGGAAGACTGGTGACCGTGAATCCATTTGTGTCTGTGGCCACAGCCAACTCGAAGGTCTTGATTGAACTCGAACCCCCGTTTGGTGACTCTTACATCGTGGTGGGAAGAGGAGAACAGCAGATAAACCACCACTGGCACAAATCTGGGAGCAGCATCGGAAAGGCCTTTACCACTACACTCAGAGGAGCTCAACGACTCGCAGCTCTTGGNGACACTGCTTGGGATTTTGGGTCAGTTGGAGGGGTTTTCACCTCAGTGGGGAAAGCCATACACCAAGTCTTTGGAGGAGCTTTTAGATCACTCTTTGGAGGGATGTCCTGGATNACACAGGGACTTCTAGGAGCCCTTCTGTTGTGGATGGGAATCAATGCCCGTGACAGGTCAATTGCCATGACGTTTCTTGCGGTTGGAGGAGTTTTGCTCTTCCTTTCGGTCAACGTCCATGCTGACACAGGCTGTGCCATTGATATTGGCAGGCAAGAGCTCCGGTGTGGAAGTGGAGTGTTTATCCACAACGATGTGGAAGCCTGGATGGANCGTTACAAGTTCTACCCGGAGACACCACAAGGCCTAGCAAGAATTATTCAGAAAGCACATGCAGAAGGAGTCTGCGGCTTGCGTTCCGTTTCCAGACTCGAGCACCAAATGTGGGAAGCCATTAAGGATGAGCTGAACACCCTGTTGAAAGAGAATGGAGTCGACTTGAGTGTCGTGGTGGAAAAACAAAATGGGATGTATAAAGCAGCACCAAAACGTTTGGCTGCCACCACCGAAAAACTGGAGATGGGTTGGAAGGCTTGGGGCAAGAGCATCATCTTTGCTCCAGAACTAGCTAACAACACCTTTGTCATCGACGGTCCTGAGACTGAGGAATGCCCAACGGCCAACCGAGCATGGAACAGTATGGAGGTAGAAGACTTTGGATTTGGATTGACAAGCACTCGCATGTTCCTGAGGATTCGGGAAACGAACACAACTGAATGCGACTCGAAGATCATAGGAACCGCCGTCAAGAACAACATGGCTGTGCATAGTGATCTGTCGTACTGGATAGAGAGCGGACTCAACGACACCTGGAAGCTTGAGAGGGCGGTTCTAGGAGAAGTCAAATCATGCACCTGGCCAGAAACCCACACTTTGTGGGGTGATGGAGTTCTGGAAAGTGATCTCATCATACCCATCACCTTGGCAGGACCCAGAAGCAATCATAACAGGAGACCAGGGTACAANACTCAGAANCAAGGTCCATGGGATGAGGGGCGTGTCGAGATTGACTTTGACTATTGCCCAGGAACAACAGTAACTATAAGTGANAGTTGCGGACACCGTGGACCTGCGGCACGCACAACCACTGAGAGTGGGAAGCTCATTACAGANTGGTGCTGCAGAAGCTGCACCCTCCCTCCACTGCGCTTCCAGACTGANAATGGCTGTTGGTANGGAATGGAAATTCGACCCACNCGGCACGACGAAAAGACCCTCGTGCAATCGAGAGTGAATGCATACAACGCCGACATGATTGATCCTTTTCAGTTGGGCCTTCTGGTCGTGTTCTTGGCCACCCAGGAGGTCCTTCGCAAGAGGTGGACGGCCAAGATCAGCATTCCAGCTATCATGCTTGCACTCCTAGTCCTAGTGTTTGGGGGTATTACGTACACTGATGTCCTGCGATATGTCATTCTCGNCGGTGCCGCGTTTGCTGAAGCAAACTCAGGAGGAGACGTTGTGCACTTGGCACTCATGGCTACATTCAAGATTCAACCAGTCTTTCTGGTGGCTTCCTTTTTGAAGGCAAGGTGGACCAACCAAGAGAGTATTTTGCTCATGCTTGCAGCTGCTTTCTTTCAAATGGCTTACTATGANGCCAAGAATGTTTTGTCATGGGAAGTGCCTGACGTTTTGAACTCTCTCTCCGTNGCGTGGATGATTCTCAGAGCTATAAGCTTCACCANCACCTCAAATGTGGTGGTGCCGCTGCTGGCCCTTCTGACACCTGGACTAAAATGCCTAAACCTTGATGTGTACAGAATTTTGCTACTCATGGTTGGAGTTGGAAGCCTCATCAAAGAAAAAAGGAGCTCTGCAGCAAAAAAGAAAGGGGCTTGCCTCATCTGNCTAGCGCTGGCGTCTACAGGAGTGTTCAATCCAATGATACTTGCAGCTGGGCTGATGGCTTGCGACCCCAACCGCAAGCGGGGCTGGCCTGCCACAGAAGTGATGACTGCAGTTGGACTCATGTTTGCCATCGTTGGGGGTCTGGCAGAACTTGACATAGACTCTATGGCTATCCCCATGACCATTGCCGGACTCATGTTCGTGGCATTTGTCATCTCTGGAAAGTCAACAGACATGTGGATTGANAGGACGGCTGATATTACTTGGGAGAGTGACGCTGAAATCACAGGCTCTAGTGAAAGAGTAGATGTTAGGCTGGATGATGATGGAAATTTTCAATTGATAAATGACCCCGGGGCGCCATGGAAAATTTGGATGCTTAGGATGGCCTGCCTGGCAATAAGTGCCTACACACCTTGGGCGATTCTTCCCTCGGTCATTGGATTCTGGATAACCCTTCAGTACACAAAGAGAGGAGGTGTCCTTTGGGACACACCATCACCCAGGGAGTACAAGAAGGGTGATACCACCACTGGCGTTTACAGAATCATGACTCGAGGTCTGCTTGGTAGTTACCAAGCTGGAGCCGGAGTGATGGTAGAGGGAGTGTTCCACACACTATGGCACACCACTAAGGGAGCTGCTCTCATGAGTGGTGAAGGACGTCTGGATCCCTATTGGGGGAGCGTGAAAGAAGACCGGCTTTGCTATGGGGGGCCATGGAAACTCCAACATAAATGGAATGGACATGATGAGGTCCAAATGATTGTCGTGGAGCCAGGAAAAAATGTGAAAAACGTCCAGACTAAGCCCGGAGTGTTTAAGACACCAGAAGGAGAAATTGGGGCAGTTACGCTAGACTATCCCACTGGAACGTCAGGTTCCCCCATTGTGGATAAAAATGGAGATGTGATTGGATTGTATGGGAACGGCGTCATCATGCCTAATGGTTCATACATAAGCGCCATTGTGCAAGGAGAGCGAATGGAAGAACCGGCACCAGCTGGCTTCGAACCTGAAATGTTGAGGAAGAAACAGATCACTGTCCTTGATCTGCACCCCGGAGCAGGAAAGACGCGCAAGATACTTCCCCAAATCATCAAGGAGGCCATCAACAAAAGANTGAGGACGGCTGTACTGGCACCCACCAGGGTCGTTGCTGCTGAGATGTCTGAGGCCCTGAGAGGACTTCCCATCCGGTACCAAACCTCAGCAGTGCACAGGGAGCACAGTGGAAATGAGATCGTTGATGTCATGTGCCATGCCACTCTCACACACAGGCTGATGTCTCCACACAGAGTCCCCAATTACAATCTGTTCATAATGGATGAAGCCCATTTCACGGATCCAGCGAGCATCGCAGCCAGAGGATACATAGCAACCAAGGTTGAATTGGGCGAAGCCGCCGCGATTTTCATGACGGCAACGCCACCCGGGACTTCTGACCCCTTTCCAGAGTCCAATGCTCCTATCTCGGATATGCAAACAGAGATCCCAGACAGAGCCTGGAACACTGGATATGAATGGATAACTGAGTATGTTGGAAAGACCGTTTGGTTTGTTCCAAGTGTGAAAATGGGAAATGAGATTGCCCTCTGTCTGCAACGGGCGGGGAAGAAGGTTATCCAGCTGAACAGAAAGTCCTATGAGACAGAGTACCCCAAGTGCAAGAACGATGATTGGGATTTTGTCATCACCACAGACATATCAGAAATGGGAGCAAACTTCAAGGCAAGCAGAGTGATCGACAGCCGCAAAAGCGTGAAACCCACCATCATTGAGGAAGGTGATGGAAGAGTCATCCTGGGGGAACCCTCAGCCATCACGGCTGCCAGCGCTGCTCAGCGGAGAGGACGCATAGGAAGAAACCCATCACAAGTTGGTGATGAGTATTGTTATGGAGGGCACACAAATGAGGATGATTCCAACTTTGCCCACTGGACAGAGGCTCGCATCATGCTAGACAACATCAACATGCCGAATGGTCTGGTGGCCCAACTATATCAGCCTGAGCGCGAGAAGGTGTACACCATGGACGGGGAATATAGGCTCAGAGGGGAAGAACGGAAGAACTTCCTTGAATTCCTGAGAACAGCTGATTTACCAGTCTGGCTCGCTTACAAAGTGGCAGCAGCAGGAATATCATACCATGACCGGAAGTGGTGCTTTGATGGACCTCGAACCAACACGATTCTTGAAGACAACAATGAAGTTGAAGTCATCACGAAGTTGGGTGAGAGAAAGATCCTAAGACCCAGGTGGGCGGATGCCAGAGTGTACTCAGACCACCAAGCTCTAAGGTCCTTCAAAGATTTTGCATCAGGGAAACGATCACAAATCGGGCTCGTTGAGGTGCTCGGGAGAATGCCTGAGCACTTCATGGGGAAAACTTGGGAGGCGTTGGACACGATGTATGTGGTGGCAACCGCTGAAAAAGGAGGCCGAGCTCACAGGATGGCTCTTGAGGAGCTACCGGACGCCCTTCAGACAATAGCTTTGATTGCACTATTGAGTGTGATGTCCTTAGGNGTGTTTTTTCTACTCATGCAAAGGAAAGGCATTGGTAAGATTGGCTTGGGAGGAGTGATCTTAGGAGCTGCCACATTCTTCTGCTGGATGGCTGAAGTCCCAGGAACGAAAATAGCAGGCATGCTCCTGCTTTCCCTGCTGCTCATGATTGTTTTGATTCCGGAGCCGGAAAAGCAGCGCTCACAGACTGACAACCAGCTTGCCGTGTTCTTGATTTGTGTGCTCACACTGGTCAGCGCCGTGGCTGCCAATGAAATGGGTTGGCTGGACAAGACCAAGAATGACATTAGCAGCCTTTTGGGACACAAGCCAGAAACTAGAGAGACGACCCTGGGAGTTGAGAACTTTTTGCTTGATCTGCGGCCGGCTACAGCATGGTCGCTCTATGCCGTAACGACAGCCGTTCTTACCCCTTTGCTGAAACATCTAATCACGTCAGACTACATCAACACTTCGCTGACCTCAATAAACGTCCAAGCCAGTGCGTTGTTCACCTTGGCCAGAGGCTTCCCTTTTGTGGACGTTGGTGTGTCAGCTCTCTTGCTGGCGGCCGGGTGCTGGGGCCAAGTGACCCTGACTGTGACTGTGACTGCAGCTGCCCTGCTCTTTTGCCACTATGCTTACATGGTACCAGGCTGGCAAGCGGAAGCCATGCGATCCGCCCAGCGGCGGACAGCTGCTGGCATCATGAAAAATGCAGTGGTGGATGGGATCGTGGCTACTGATGTACCTGAACTTGAGCGAACAACTCCAGTCATGCAGAAAAAAGTTGGACAGATCATGTTGATCTTGGTGTCAATGGCCGCGGTTGTCGTCAATCCATCAGTGAGAACTGTCAGAGAGGCTGGAATTCTGACTACAGCAGCAGCAGTCACCTTATGGGAGAATGGTGCTAGTTCAGTGTGGAATGCAACGACAGCTATTGGGCTTTGTCACATCATGCGAGGAGGATGGCTCTCGTGTCTCTCCATCACGTGGACTCTCATCAAAAACATGGAGAAACCAGGCCTCAAGAGGGGTGGAGCCAAGGGACGCACACTAGGGGAAGTTTGGAAGGAGAGACTCAACCACATGACGAAGGAAGAATTTACCAGATACAGAAAAGAAGCCATCACTGAAGTCGACCGCTCCGCGGCAAAACATGCCAGGAGAGAGGGAAACATCACTGGAGGCCATCCAGTCTCACGGGGAACCGCGAAATTACGGTGGTTAGTGGAAAGGCGTTTCCTCGAGCCAGTGGGAAAGGTTGTGGATCTCGGATGTGGTAGAGGCGGCTGGTGTTATTACATGGCTACCCAGAAGAGGGTACAGGAAGTGAAAGGGTACACGAAAGGAGGACCTGGCCATGAAGAGCCACAACTGGTGCAGAGCTATGGTTGGAATATTGTTACCATGAAGAGCGGAGTCGACGTCTTCTACAGACCATCAGAAGCGAGCGACACACTGCTCTGTGACATTGGAGAGTCATCGTCAAGTGCCGAGGTAGAAGAACACCGCACCGTTCGTGTCTTGGAGATGGTGGAAGACTGGCTGCACAGGGGACCTAAGGAATTCTGCATCAAAGTGCTATGCCCTTACATGCCTAGAGTGATTGAGAAGATGGAAACACTCCAAAGGCGATATGGAGGTGGCCTTGTGAGAAACCCCCTTTCACGCAACTCTACCCATGAGATGTATTGGGTGAGCCACGCTTCAGGCAACATTGTCCACTCCGTGAACATGACAAGCCAGGTGCTTCTGGGNAGGATGGAAAAGAAAACATGGAAGGGACCCCAGTTTGAGGAAGATGTCAACTTGGGAAGTGGAACCNNGGCAGTAGGGAAGCCTCTCCTCAATTCTGATACTAGCAAGATCAAGANCCGAATTGAGAGGCTGAAGAAAGAATACAGCTCCACATGGCACCAGGATNCGAATCACCCCTACAGGACCTGGAACTACCACGGAAGCTATGAAGTGAAACCNACCGGCTCAGCCAGCTCCCTTGTGAATGGGGTAGTTAGATTACTCTCAAAACCATGGGACACTATCACCAATGTGACCACGATGGCCATGACAGACACCACTCCTTTCGGTCAACAACGAGTGTTCAAGGAAAAGGTGGANACAAAGGCTCCAGAGCCTCCAGAAGGGGTCAAATACGTCCTCAATGAGACCACGAACTGGCTGTGGGCTTTTCTAGCCCGCGATAAGAAACCCAGGATGTGTTCCCGGGAGGAATTNATTGGAAAAGTCAACAGTAATGCCGCCCTAGGAGCGATGTTTGAAGAACAGNACCAATGGAAGAACGCCCGGGAAGCCGTGGAGGATCCAAAGTTTTGGGAGATGGTGGATGAGGAGCGTGAGGCGCATCTCCGTGGAGAATGCAACACCTGCATCTACAACATGATGGGAAAGAGAGAGAAGAAGCCTGGAGAGTTCGGCAAAGCTAAAGGCAGCAGAGCCATTTGGTTCATGTGGCTAGGGGCCCGCTTCCTGGAGTTTGAAGCTCTCGGATTCCTCAATGAAGACCACTGGCTGGGTAGGAAAAACTCAGGAGGAGGAGTTGAAGGCTTAGGACTGCAGAAGCTTGGGTACATCTTGAAGGAAGTCGGAACAAGGCCTGGAGGAAAGATCTACGCCGATGATACCGCAGGCTGGGACACACGCATCACCAAAGCTGACCTCGAGAACGAAGCGAAGGTTCTTGAACTGCTGGACGGAGAACACCGACGCCTAGCGCGGTCCATCATTGAGCTCACATACCGACACAAAGTCGTGAAAGTGATGAGGCCAGCGGCCGACGGGAAAACTGTGATGGATGTCATCTCCAGAGAGGATCAGAGAGGAAGTGGGCAGGTAGTGACTTACGCCCTGAACACCTTCACTAATCTAGCAGTTCAGCTGGTCAGAATGATGGAGGGGGAGGGGGTCATTGGACCTGACGATGTTGAAAAACTGGGAAAAGGAAAAGGCCCCAAGGTCAGAACCTGGCTGTTTGAGAATGGCGAGGAGCGTCTCAGTCGCATGGCCGTCAGCGGTGATGACTGCGTGGTGAAACCTTTGGACGACCGCTTCGCCACATCACTACACTTCCTAAATGCCATGTCAAAGGTCCGCAAAGACATCCAGGAATGGAAACCCTCGACAGGGTGGTATGACTGGCAGCAGGTCCCATTCTGTTCAAACCATTTCACGGAACTGATCATGAAGGACGGCAGGACGTTGGTGGTCCCGTGTCGTGGACAAGACGAGTTGATTGGACGGGCCAGAATCTCTCCAGGGGCTGGATGGAATGTGCGCGACACCGCCTGCCTGGCGAAGTCATACGCGCAGATGTGGCTGTTGCTTTATTTTCACCGTAGAGACCTGAGATTGATGGCTAACGCCATCTGTTCCGCTGTGCCTGTCAACTGGGTTCCCACAGGGCGTACCACCTGGTCGATCCACGCAAAAGGAGAATGGATGACGACAGAAGACATGCTCGCAGTCTGGAACAGAGTGTGGATTGAGGAGAATGAGTGGATGGAAGACAAAACACCAGTTGAGAGGTGGAGTGATGTTCCATACTCTGGAAAGAGAGAAGACATTTGGTGTGGCAGTTTGATTGGCACACGAACCCGCGCTACTTGGGCTGAAAATATCCATGTGGCAATCAATCAGGTCCGTTCAGTGATTGGAGAAGAGAAGTATGTGGATNACATGAGCTCCCTGAGGAGGTATGAAGACACCATTGTAGTTGAGGACACTGTTTTGTAA
		</sequence>
		<sequence>
			<taxon idref="ED-I-472_24|2024|Germany"/>
			CGGGCTGTCAATATGCTAAAACGCGGTATGCCCCGCGGATTGTCCTTGATAGGACTGAAGAGGGCTATGCTGAGTCTGATTGACGGGAAAGGCCCAATACGTTTCGTGTTGGCTCTTTTGGCGTTTTTCAGATTCACTGCAATCGCTCCGACTCGTGCGGTGCTGGACAGATGGAGAGGCGTCAACAAACAAACAGCGATGAAGCATCTCTTGAGTTTCAAGAAAGAACTAGGAACTCTGACCAGCGCCATCAACCGCCGGAGCACAAAACAAAAGAAAAGAGGAGGCACAGCGGGCTTTACTATCTTGCTTGGGCTGATCGCTTGTGCTGGAGCTGTGACCCTCTCGAACTTCCAGGGCAAAGTGATGATGACAGTCAATGCAACCGATGTTACTGACGCAATTACCATCCCAACAGCTGCTGGGAAAAACCTGTGCATTGTGAGGGCTATGGACGTGGGATACCTTTGTGAGGATACTATCACTTATGAATGTCCGGTCCTAGCTGCTGGAAATGACCCTGAAGACATTGACTGCTGGTGCACGAAATCATCTGTTTACGTGCGNTATGGAAGATGCACAAAAACTCGGCATTCCCGTCGAAGCAGAAGGTCTCTGACTGTCCAGACACATGGAGAAAGTACACTGGCCAACAAGAAAGGAGCTTGGTTGGACAGCACAAAAGCCACGAGATATCTGGTGAAGACAGAATCATGGATACTGAGAAACCCGGGCTACGCCCTCGTTGCAGCGNTCATTGGATGGATGCTAGGAAGCAACACAATGCAACGCGTCGTGTTTGCCATCCTATTGCTCCTGGTGGCACCAGCATACAGCTTCAATTGCTTGGGAATGAGTAACAGAGACTTCCTGGAGGGAGTGTCTGGAGCTACATGGGTTGATCTGGTACTGGAAGGCGATAGTTGTGTGACCATAATGTCAAAGGACAAGCCAACCATTGATGTNAAAATGATGAACATGGAAGCANCCAACCTCGCNGATGTGCGCAGCTACTGTTACCTAGCTTCGGTCAGTGACTTGTCAACGAGAGCNGNGTGTCCAACCATGGGTGAAGCCCACAACGAGAAAAGAGCTGACCCCGCCTTCGTTTGCAAGCAAGGCGTTGTGGACAGAGGATGGGGAAATGGCTGCGGACTGTTTGGAAAGGGAAGCATTGACACATGCGCGAAGTTTGCCTGTACAACCAAAGCAACTGGATGGATCATCCAGAAGGAGAACATCAAGTATGAGGTCGCCATATTTGTGCATGGCCCGACGACTGTTGAATCTCATGGCAATTATTCAACACAGGCAGGAGCCACCCAGGCTGGAAGATTCAGTATAACTCCATCGGCGCCATCTTACACGCTAAAGTTGGGTGAGTATGGTGAGGTCACGGTTGACTGTGAGCCACGGTCAGGGATAGACACTAGCGCCTATTACGTTATGTCAGTTGGTGCGAAGTCCTTCCTGGTTCACCGAGAGTGGTTTATGGATCTGAACCTGCCATGGAGCAGTGCTGGAAGCACCACGTGGAGGAATCGGGAAACACTGATGGAGTTTGAAGAACCTCATGCCACCAAACAATCTGTTGTGGCTCTAGGGTCGCAGGAAGGTGCATTGCACCAAGCTCTGGCCGGAGCGATTCCTGTTGAGTTCTCAAGCAATACTGTGAAGTTGACATCAGGACATCTGAAGTGTAGGGTGAAGATGGAGAAGTTGCAGCTTAAGGGAACAACATATGGAGTATGTTCAAAAGCGTTTAAATTCGCTGGGACTCCCGCTGACACTGGCCATGGAACGGTGGTGTTGGAACTGCAATACACCGGAACAGACGGTCCCTGCAAAGTGCCCATTTCTTCCGTAGCTTCNCTGAATGACCTCACACCTGTTGGAAGACTGGTGACCGTGAATCCATTTGTGTCTGTGGCCACAGCCAACTCGAAGGTCTTGATTGAACTCGAACCCCCGTTTGGTGACTCTTACATCGTGGTGGGAAGAGGAGAACAGCAGATAAACCACCACTGGCACAAATCTGGGAGCAGCATCGGAAAGGCCTTTACCACTACACTCAGAGGAGCTCAACGACTCGCAGCTCTTGGAGACACTGCTTGGGATTTTGGGTCAGTTGGAGGGGTTTTCACCTCAGTGGGGAAAGCCATACACCAAGTCTTTGGAGGAGCTTTTAGATCACTCTTTGGAGGGATGTCCTGGATTACACAGGGACTTCTAGGAGCCCTTCTGTTGTGGATGGGAATCAATGCCCGTGACAGGTCAATTGCCATGACGTTTCTTGCGGTTGGAGGAGTTTTGCTCTTCCTTTCGGTCAACGTCCATGCTGACACAGGCTGTGCCATTGATATTGGCAGGCAAGAGCTCCGGTGTGGAAGTGGAGTGTTTATCCACAACGATGTGGAAGCCTGGATGGANCGTTACAAGTTCTACCCGGAGACACCACAAGGCCTAGCAAGAATTATTCAGAAAGCACATGCAGAAGGAGTCTGCGGCTTGCGTTCCGTTTCCAGACTCGAGCACCAAATGTGGGAAGCCATTAAGGATGAGCTGAACACCCTGTTGAAAGAGAATGGAGTCGACTTGAGTGTCGTGGTGGAAAAACAAAATGGGATGTATAAAGCAGCACCAAAACGTTTGGCTGCCACCACCGAAAAACTGGAGATGGGTTGGAAGGCTTGGGGCAAGAGCATCATCTTTGCTCCAGAACTAGCTAACAACACCTTTGTCATCGACGGTCCTGAGACTGAGGAATGCCCAACGGCCAACCGAGCATGGAACAGTATGGAGGTAGAAGACTTTGGATTTGGATTGACAAGCACTCGCATGTTCCTGAGGATTCGGGAAACGAACACAACTGAATGCGACTCGAAGATCATAGGAACCGCCGTCAAGAACAACATGGCTGTGCATAGTGATCTGTCGTACTGGATAGAGAGCGGACTCAACGACACCTGGAAGCTTGANAGGGCNGTTCTAGGAGAAGTCAAATCATGCACCTGGCCAGAAACCCACACTTTGTGGGGTGATGGAGTTCTGGAAAGTGATCTCATCATACCCATCACCTTGGCAGGACCCAGAAGCAATCATAACAGGAGACCAGGGTACAAAACTCAGAACCAAGGTCCATGGGATGAGGGGCGTGTCGAGATTGACTTTGACTATTGCCCAGGAACAACAGTAACTATAAGTGANAGTTGCGGACACCGTGGACCTGCGGCACGCACAACCACTGAGAGTGGGAAGCTCATTACAGANTGGTGCTGCAGAAGCTGCACCCTCCCTCCACTGCGCTTCCAGACTGANAATGGCTGTTGGTANGGAATGGAAATTCGACCCACGCGGCACGACGAAAAGACCCTCGTGCAATCGAGAGTGAATGCATACAACGCCGACATGATTGATCCTTTTCAGTTGGGCCTTCTGGTCGTGTTCTTGGCCACCCAGGAGGTCCTTCGCAAGAGGTGGACGGCCAAGATCAGCATTCCAGCTATCATGCTTGCACTCCTAGTCCTAGTGTTTGGGGGTATTACGTACACTGATGTCCTGCGATATGTCATTCTCGTCGGTGCCGCGTTTGCTGAAGCAAACTCAGGAGGAGACGTTGTGCACTTGGCACTCATGGCTACATTCAAGATTCAACCAGTCTTTCTGGTGGCTTCCTTTTTGAAGGCAAGGTGGACCAACCAAGAGAGTATTTTGCTCATGCTTGCAGCTGCTTTCTTTCAAATGGCTTACTATGANGCCAAGAATGTTTTGTCATGGGAAGTGCCTGACGTTTTGAACTCNCTCTCCGTNGCGTGGATGATTCTCAGAGCTATAAGNTTCACCAGCACCTCAAATGTGGTGGTGCCGCTGCTGGCCCTTCTGACACCTGGACTAAAATGCCTAAACCTTGATGTGTACAGAATTTTGCTACTCATGGTTGGAGTTGGAAGCCTCATCAAAGAAAAAAGGAGCTCTGCAGCAAAAAAGAAAGGGGCTTGCCTCATCTGTCTAGCGCTGGCGTCTACAGGAGTGTTCAATCCAATGATACTTGCAGCTGGGCTGATGGCTTGCGACCCCAACCGCAAGCGGGGCTGGCCTGCCACAGAAGTGATGACTGCAGTTGGACTCATGTTTGCCATCGTTGGGGGTCTGGCAGAACTTGACATAGACTCTATGGCTATCCCCATGACCATTGCCGGACTCATGTTCGTGGCATTTGTCATCTCTGGAAAGTCAACAGACATGTGGATTGAGAGGACGGCTGATATTACTTGGGAGAGTGANGCTGAAATCACAGGCTCTAGTGAAAGAGTAGATGTTAGGCTGGATGATGATGGAAATTTTCAATTGATAAATGACCCNGGGGCGCCATGGAAAATTTGGATGCTTAGGATGGCCTGCCTGGCAATAAGTGCCTACACACCTTGGGCGATTCTTCCCTCNGTCATTGGATTCTGGATAACCCTTCAGTACACAAAGAGAGGAGGTGTCCTTTGGGACACACCATCNCCCAGGGAGTACAAGAAGGGTGATACCACCACTGGCGTTTACAGAATCATGACTCGAGGTCTGCTTGGCAGTTACCAAGCTGGAGCCGGAGTGATGGTAGAGGGAGTGTTCCACACACTATGGCACACCACTAAGGGAGCTGCTCTCATGAGTGGTGAAGGACGTCTGGATCCCTATTGGGGGAGCGTGAAAGAAGACCGGCTTTGCTATGGGGGGCCATGGAAACTCCAACATAAATGGAATGGACATGATGAGGTCCAAATGATTGTCGTGGAGCCAGGAAAAAATGTGAANAACGTCCAGACTAAGCCCGGAGTGTTTAAGACACCAGAAGGAGAAATTGGGGCAGTTACGCTAGACTATCCCACTGGAACGTCAGGTTCCCCCATTGTGGATAAAAATGGAGATGTGATTGGATTGTATGGGAACGGCGTCATCATGCCTAATGGTTCATACATAAGCGCCATTGTGCAAGGAGAGAGAATGGAAGAACCGGCACCAGCTGGCTTCGAACCTGAAATGTTGAGGAAGAAACAGATCACTGTCCTTGATCTGCACCCCGGAGCAGGAAAGACGCGCAAGATACTTCCCCAAATCATCAAGGAGGCCATCAACAAAAGANTGAGGACGGCTGTACTGGCACCCACCAGGGTCGTTGCTGCTGAGATGTCTGAGGCCCTGAGAGGACTTCCCATCCGGTACCAAACCTCAGCAGTGCACAGGGANCACAGTGGAAATGAGATCGTTGATGTCATGTGCCATGCCACTCTCACACACAGGCTGATGTCTCCACACAGAGTNCCCAATTACAATCTGTTCATAATGGATGAAGCCCATTTCACGGATCCAGCGAGCATCGCAGCCAGAGGATACATAGCAACCAAGGTTGAATTGGGCGAAGCCGCCGCGATTTTCATGACGGCAACGCCACCCGGGACTTCTGACCCCTTTCCAGAGTCCAATGCTCCTATCTCGGACATGCAAACAGAGATCCCAGACAGAGCCTGGAACACTGGATATGAATGGATAACTGAGTATGTTGGAAAGACCGTTTGGTTTGTTCCAAGTGTGAAAATGGGAAATGANATTGCCCTCTGTCTGCAACGGGCGGGGAAGAAGGTTATCCAGCTGAACAGAAAGTCCTATGAGACAGAGTACCCCAAGTGCAAGAACGATGATTGGGATTTTGTNATCACCACAGACATATCAGAAATGGGAGCAAACTTCAAGGCAAGCAGAGTGATCGACAGCCGCAAAAGCGTGAAACCCACCATCATTGAGGAAGGTGATGGAAGAGTCATCCTGGGGGAACCCTCAGCCATCACGGCTGCCAGCNCTGCTCAGCGGAGAGGACGCATAGGAAGAAACCCATCACAAGTTGGTGATGAGTATTGTTATGGAGGGCACACAAATGAGGATGATTCCAACTTTGCCCACTGGACAGAGGCTCGCATCATGCTAGACAACATCAACATGCCGAATGGTCTGGTGGCCCAACTATATCAGCCTGAGCGCGAGAAGGTGTACACCATGGACGGGGAATATAGGCTCAGAGGGGAAGAACGGAAGAACTTCCTTGAATTCCTGAGAACAGCTGATTTACCAGTCTGGCTCGCTTACAAAGTGGCAGCAGCAGGAATATCATACCATGACCGGAAGTGGTGCTTTGATGGACCTCGAACCAACACGATTCTTGAAGACAACAATGAAGTTGAAGTCATCACGAAGTTGGGTGAGAGAAAGATCCTAAGACCCAGGTGGGCGGATGCCAGAGTGTACTCAGACCACCAAGCTCTAAGGTCCTTCAAAGATTTTGCATCAGGGAAACGATCACAAATCGGGCTCGTTGAGGTGCTCGGGAGAATGCCTGAGCACTTCATGGGGAAAACTTGGGAGGCGTTGGACACGATGTATGTGGTGGCAACCGCTGAAAAAGGAGGCCGAGCTCACAGGATGGCTCTTGAGGAGCTACCGGACGCCCTTCAGACAATAGCTTTGATTGCACTATTGAGTGTGATGTCCTTAGGTGTGTTTTTTCTACTCATGCAAAGGAAAGGCATTGGTAAGATTGGCTTGGGAGGAGTGATCTTAGGAGCTGCCACATTCTTCTGCTGGATGGCTGAAGTCCCAGGAACGAAAATAGCAGGCATGCTCCTGCTTTCCCTGCTGCTCATGATTGTTTTGATTCCGGAGCCGGAAAAGCAGCGCTCACAGACTGACAACCAGCTTGCCGTGTTCTTGATTTGTGTGCTCACACTGGTCAGCGCCGTGGCTGCCAATGAAATGGGTTGGCTGGACAAGACCAAGAATGACATTAGCAGCCTTTTGGGACACAAGCCAGAAACTAGAGAGACGACCCTGGGAGTTGAGAACTTTTTGCTTGATCTGCGGCCGGCTACAGCATGGTCGCTCTATGCCGTAACGACAGCCGTTCTTACCCCTTTGCTGAAACATCTAATCACGTCAGACTACATCAACACTTCGCTGACCTCAATAAACGTCCAAGCCAGTGCGTTGTTCACCTTGGCCAGAGGCTTCCCTTTTGTGGACGTTGGTGTGTCAGCTCTCTTGCTGGCGGCCGGGTGCTGGGGCCAAGTGACCCTGACTGTGACTGTGACTGCAGCTGCCCTGCTCTTTTGCCACTATGCTTACATGGTACCAGGCTGGCAAGCGGAAGCCATGCGATCCGCCCAGCGGCGGACAGCTGCTGGCATCATGAAAAATGCAGTGGTGGATGGGATCGTGGCTACTGATGTACCTGAACTTGAGCGAACAACTCCAGTCATGCAGAAAAAAGTTGGACAGATCATGCTGATCTTGGTGTCAATGGCCGCGGTTGTCGTCAATCCATCAGTGAGAACTGTCAGAGAGGCTGGAATTCTGANTACAGCAGCAGCAGTCACCTTATGGGAGAATGGTGCTAGTTCAGTGTGGAATGCAACGACAGCTATTGGGCTTTGTCACATCATGCGAGGAGGATGGCTCTCGTGTCTCTCCATCACGTGGACTCTCATCAAAAACATGGANAAACCAGGCCTCAAGAGGGGTGGAGCCAAGGGACGCACACTAGGGGAAGTTTGGAAGGAGAGACTCAACCACATGACGAAGGAAGAATTTACCAGATACAGAAAAGAAGCCATCACTGAAGTCGACNGCTCCGCGGCAAAACATGCCAGGAGAGAGGGAAACATCACTGGAGGCCATCCAGTCTCACGGGGAACCGCGAAATTACGGTGGTTAGTGGAAAGGCGTTTCCTCGAGCCAGTGGGAAAGGTTGTGGATCTCGGATGTGGTAGAGGCGGCTGGTGTTATTACATGGCTACCCAGAAGAGGGTACAGGAAGTGAAAGGGTACACGAAAGGAGGACCTGGCCATGAAGAGCCACAACTGGTGCAGAGCTATGGTTGGAATATTGTTACCATGAAGAGCGGAGTCGACGTCTTCTACAGACCATCAGAAGCGAGCGACACACTGCTCTGTGACATTGGAGAGTCATCGTCAAGTGCCGAGGTAGAAGAACACCGCACCGTCCGTGTCTTGGAGATGGTGGAAGACTGGCTGCACAGGGGACCTAAGGAATTCTGCATCAAAGTGCTATGCCCTTACATGCCTAGAGTGATTGAGAAGATGGAAACACTCCAAAGGCGATATGGAGGTGGCCTTGTGAGAAACCCCCTTTCACGCAACTCTACCCATGAGATGTATTGGGTGAGCCACGCTTCAGGCAACATTGTCCACTCCGTGAACATGACAAGCCAGGTGCTTCTGGGGAGGATGGAAAAGAAAACATGGAAGGGACCCCAGTTTGAGGAAGATGTCAACTTGGGAAGTGGAACNNGGGCAGNAGGGAAGCCTCTCCTCAATTCTGATACTAGCAAGATCAAGAACCGAATTGAGAGGCTGAAGAAAGAATACAGCTCCACATGGCACCAGGATACGAATCACCCCTACAGGACCTGGAACTACCACGGAAGCTATGAAGTGAAACCAACCGGCTCAGCCAGCTCCCTTGTGAATGGGGTAGTTAGATTACTCTCAAAACCATGGGACACTATCACCAATGTGACCACGATGGCCATGACAGACACCACTCCTTTCGGTCAACAACGAGTGTTCAAGGAAAAGGTGGACACAAAGGCTCCAGAGCCTCCAGAAGGGGTCAAATACGTCCTCAATGAGACCACGAACTGGCTGTGGGCTTTTCTAGCCCGCGATAAGAAACCCAGGATGTGTTCCCGGGAGGAATTCATTGGAAAAGTCAACAGTAATGCCGCCCTAGGAGCGATGTTTGAAGAACAGAACCAATGGAAGAACGCCCGGGAAGCCGTGGAGGATCCAAAGTTTTGGGAGATGGTGGATGAGGAGCGTGAGGCGCATCTCCGTGGAGAATGCAACACCTGCATCTACAACATGATGGGAAAGAGAGAGAAGAAGCCTGGAGAGTTCGGCAAAGCTAAAGGCAGCAGAGCCATTTGGTTCATGTGGCTAGGGGCCCGCTTCCTGGAGTTTGAAGCTCTCGGATTCCTCAATGAAGACCACTGGCTGGGTAGGAAAAACTCAGGAGGAGGAGTTGAAGGCTTAGGACTGCAGAAGCTTGGGTACATCTTGAAGGAAGTCGGAACAAGGCCTGGAGGAAAGATCTACGCCGATGATACCGCAGGCTGGGACACACGCATCACCAAAGCTGACCTCGAGAACGAAGCGAAGGTTCTTGAACTGCTGGACGGAGAACACCGACGCCTAGCGCGGTCCATCATTGAGCTCACATACCGACACAAAGTCGTGAAAGTGATGAGGCCAGCGGCCGACGGGAAAACTGTGATGGATGTCATCTCCAGAGAGGATCAGAGAGGAAGTGGGCAGGTAGTGACTTACGCCCTGAACACCTTCACTAATCTAGCAGTTCAGCTGGTCAGAATGATGGAGGGGGAGGGGGTCATTGGACCTGACGATGTTGAAAAACTGGGAAAAGGAAAAGGCCCCAAGGTCAGAACCTGGCTGTTTGAGAATGGCGAGGAGCGTCTCAGTCGCATGGCCGTCAGCGGTGATGACTGCGTGGTGAAACCTTTGGACGACCGCTTCGCCACATCACTACACTTCCTAAATGCCATGTCAAAGGTCCGCAAAGACATCCAGGAATGGAAACCCTCGACAGGGTGGTATGACTGGCAGCAGGTCCCATTCTGTTCAAACCATTTCACGGAACTGATCATGAAGGACGGCAGGACGTTGGTGGTCCCGTGTCGTGGACAAGACGAGTTGATTGGACGGGCCAGAATCTCTCCAGGGGCTGGATGGAATGTGCGCGACACCGCCTGCCTGGCGAAGTCATACGCGCAGATGTGGCTGTTGCTTTATTTTCACCGTAGAGACCTGAGATTGATGGCTAACGCCATCTGTTCCGCTGTGCCTGTCAACTGGGTTCCCACAGGGCGTACCACCTGGTCGATCCACGCAAAAGGAGAATGGATGACGACAGAAGACATGCTCGCAGTCTGGAACAGAGTGTGGATTGAGGAGAATGAGTGGATGGAAGACAAAACACCAGTTGAGAGGTGGAGTGATGTTCCATACTCTGGAAAGAGAGAAGACATTTGGTGTGGCAGTTTGATTGGCACACGAACCCGCGCTACTTGGGCTGAAAATATCCATGTGGCAATCAATCAGGTCCGTTCAGTGATTGGAGAAGAGAAGTATGTGGATTACATGAGCTCCCTGAGGAGGTATGAAGACACCATTGTAGTTGAGGACACTGTTTTGTAA
		</sequence>
		<sequence>
			<taxon idref="ED-I-235_24|2024|Germany"/>
[truncated: 1,953,354 more chars]
