# Supplementary material for: Circulation dynamics of West Nile virus in Germany, 2023 and 2024
Source: Virol J. 2025 Dec 18;23:58. doi: 10.1186/s12985-025-03043-8 (PMC12955091; doi:10.1186/s12985-025-03043-8)
Supplement: Supplementary file 7 — Supplementary File F2: BEAST Files. [file 12985_2025_3043_MOESM7_ESM.zip › Beast/germany_tree.tree]

#NEXUS
Begin taxa;
	Dimensions ntax=224;
	Taxlabels
		04-51024-000647|2024|Germany
		24_11000-P_503|2024|Germany
		4124022518|2024|Germany
		4124023673|2024|Germany
		4124024588|2024|Germany
		4124025032|2024|Germany
		4124025917|2024|Germany
		4124026538|2024|Germany
		4224024887|2024|Germany
		4224026626|2024|Germany
		A_844|2024|Germany
		ED-I-06_24|2024|Germany
		ED-I-100_23|2023|Germany
		ED-I-103_23|2023|Germany
		ED-I-108_23|2023|Germany
		ED-I-113_23|2023|Germany
		ED-I-114_23|2023|Germany
		ED-I-115_23|2023|Germany
		ED-I-116_23|2023|Germany
		ED-I-117_23|2023|Germany
		ED-I-130_23|2023|Germany
		ED-I-131_23|2023|Germany
		ED-I-133_24|2024|Germany
		ED-I-142_24|2024|Germany
		ED-I-143_24|2024|Germany
		ED-I-144_24|2024|Germany
		ED-I-145_24|2024|Germany
		ED-I-146_24|2024|Germany
		ED-I-148_24|2024|Germany
		ED-I-150_23|2023|Germany
		ED-I-167_24|2024|Germany
		ED-I-171_24|2024|Germany
		ED-I-172_24|2024|Germany
		ED-I-176_24|2024|Germany
		ED-I-177_24|2024|Germany
		ED-I-178_24|2024|Germany
		ED-I-179_24|2024|Germany
		ED-I-183_24|2024|Germany
		ED-I-184_24|2024|Germany
		ED-I-185_23|2023|Germany
		ED-I-186_23|2023|Germany
		ED-I-196_24|2024|Germany
		ED-I-202_24|2024|Germany
		ED-I-204_24|2024|Germany
		ED-I-215_24|2024|Germany
		ED-I-220_24|2024|Germany
		ED-I-230_24|2024|Germany
		ED-I-231_24|2024|Germany
		ED-I-232_24|2024|Germany
		ED-I-233_24|2024|Germany
		ED-I-234_24|2024|Germany
		ED-I-235_24|2024|Germany
		ED-I-236_24|2024|Germany
		ED-I-264_24|2024|Germany
		ED-I-267_24|2024|Germany
		ED-I-294_24|2024|Germany
		ED-I-312_24|2024|Germany
		ED-I-328_24|2024|Germany
		ED-I-337_24|2024|Germany
		ED-I-363_24|2024|Germany
		ED-I-364_24|2024|Germany
		ED-I-453_24|2024|Germany
		ED-I-454_24|2024|Germany
		ED-I-463_24|2024|Germany
		ED-I-471_24|2024|Germany
		ED-I-472_24|2024|Germany
		ED-I-473_24|2024|Germany
		ED-I-474_24|2024|Germany
		ED-I-475_24|2024|Germany
		ED-I-476_24|2024|Germany
		ED-I-49_23|2023|Germany
		ED-I-507_24|2024|Germany
		ED-I-50_23|2023|Germany
		ED-I-524_24|2024|Germany
		ED-I-563_24|2024|Germany
		ED-I-80_23|2023|Germany
		ED-I-81_23|2023|Germany
		ED-I-84_23|2023|Germany
		ED-I-90_23|2023|Germany
		ED-I-91_23|2023|Germany
		ED-I-93_24|2024|Germany
		ED-I-94_24|2024|Germany
		ED-I-98_23_-1|2023|Germany
		ED-I-99_23|2023|Germany
		'LR743421.1|2019|Germany'
		'LR743422.1|2019|Germany'
		'LR743423.1|2019|Germany'
		'LR743424.1|2019|Germany'
		'LR743425.1|2019|Germany'
		'LR743426.1|2019|Germany'
		'LR743427.1|2019|Germany'
		'LR743428.1|2019|Germany'
		'LR743429.1|2018|Germany'
		'LR743430.1|2019|Germany'
		'LR743431.1|2019|Germany'
		'LR743432.1|2019|Germany'
		'LR743433.1|2018|Germany'
		'LR743434.1|2018|Germany'
		'LR743435.1|2019|Germany'
		'LR743436.1|2018|Germany'
		'LR743437.1|2018|Germany'
		'LR743442.1|2019|Germany'
		'LR743443.1|2018|Germany'
		'LR743444.1|2019|Germany'
		'LR743445.1|2019|Germany'
		'LR743446.1|2019|Germany'
		'LR743447.1|2019|Germany'
		'LR743448.1|2019|Germany'
		'LR743449.1|2019|Germany'
		'LR743450.1|2019|Germany'
		'LR743451.1|2019|Germany'
		'LR743452.1|2019|Germany'
		'LR743453.1|2019|Germany'
		'LR743454.1|2019|Germany'
		'LR743455.1|2019|Germany'
		'LR743456.1|2019|Germany'
		'LR743457.1|2019|Germany'
		'LR743458.1|2019|Germany'
		'LR989885.1|2019|Germany'
		'LR989888.1|2019|Germany'
		M9384|2023|Germany
		M9391|2023|Germany
		'MH910045.1|2018|Germany'
		'MH924836.1|2018|Germany'
		'MH986055.1|2018|Germany'
		'MH986056.1|2018|Germany'
		'MN794935.1|2019|Germany'
		'MN794937.1|2019|Germany'
		'MN794938.1|2019|Germany'
		'MN794939.1|2019|Germany'
		'MW142223.1|2020|Germany'
		'MW142224.1|2020|Germany'
		'MW142226.1|2020|Germany'
		'MW142227.1|2020|Germany'
		'OX442271.1|2020|Germany'
		'OX442272.1|2020|Germany'
		'OX442273.1|2020|Germany'
		'OX442274.1|2020|Germany'
		'OX442275.1|2020|Germany'
		'OX442276.1|2020|Germany'
		'OX442277.1|2020|Germany'
		'OX442278.1|2020|Germany'
		'OX442279.1|2020|Germany'
		'OX442280.1|2020|Germany'
		'OX442281.1|2020|Germany'
		'OX442282.1|2020|Germany'
		'OX442283.1|2020|Germany'
		'OX442284.1|2020|Germany'
		'OX442285.1|2020|Germany'
		'OX442286.1|2020|Germany'
		'OX442287.1|2020|Germany'
		'OX442288.1|2020|Germany'
		'OX442289.1|2020|Germany'
		'OX442290.1|2020|Germany'
		'OX442291.1|2020|Germany'
		'OX442292.1|2020|Germany'
		'OX442293.1|2020|Germany'
		'OX442294.1|2020|Germany'
		'OX442295.1|2020|Germany'
		'OX442296.1|2020|Germany'
		'OX442297.1|2019|Germany'
		'OX442298.1|2020|Germany'
		'OX442299.1|2020|Germany'
		'OX442300.1|2020|Germany'
		'OX442301.1|2020|Germany'
		'OX442302.1|2020|Germany'
		'OX442303.1|2020|Germany'
		'OX442304.1|2020|Germany'
		'OX442305.1|2020|Germany'
		'OX442306.1|2020|Germany'
		'OX442307.1|2020|Germany'
		'OX442308.1|2020|Germany'
		'OX442309.1|2020|Germany'
		'OX442310.1|2018|Germany'
		'OX442311.1|2020|Germany'
		'OX442312.1|2020|Germany'
		'OX442313.1|2020|Germany'
		'OX442347.1|2020|Germany'
		'OX442348.1|2020|Germany'
		'OX451204.1|2020|Germany'
		PQ119426|2021|Germany
		PQ119427|2021|Germany
		PQ119428|2021|Germany
		PQ119429|2021|Germany
		PQ119430|2021|Germany
		PQ119431|2022|Germany
		PQ119432|2021|Germany
		PQ119433|2022|Germany
		PQ119437|2022|Germany
		PQ119439|2022|Germany
		PQ119440|2022|Germany
		PQ119441|2022|Germany
		PQ119442|2022|Germany
		PQ119443|2022|Germany
		PQ119444|2021|Germany
		PQ119445|2022|Germany
		PQ119446|2021|Germany
		PQ119447|2022|Germany
		PQ119449|2022|Germany
		PQ119450|2022|Germany
		PQ119451|2021|Germany
		PQ119453|2022|Germany
		PQ119454|2021|Germany
		PQ119457|2021|Germany
		PQ119458|2021|Germany
		PQ119459|2022|Germany
		PQ119461|2022|Germany
		PQ119462|2021|Germany
		PQ119466|2021|Germany
		PQ119470|2022|Germany
		PQ119471|2022|Germany
		PQ119472|2022|Germany
		PQ119473|2021|Germany
		PQ119474|2021|Germany
		PQ119475|2022|Germany
		PQ119476|2022|Germany
		PQ119477|2022|Germany
		PQ119478|2022|Germany
		PQ119480|2022|Germany
		PQ119482|2021|Germany
		PQ119483|2022|Germany
		PQ119484|2021|Germany
		PQ119485|2021|Germany
		PQ119487|2021|Germany
		;
End;
Begin trees;
	Translate
		1 04-51024-000647|2024|Germany,
		2 24_11000-P_503|2024|Germany,
		3 4124022518|2024|Germany,
		4 4124023673|2024|Germany,
		5 4124024588|2024|Germany,
		6 4124025032|2024|Germany,
		7 4124025917|2024|Germany,
		8 4124026538|2024|Germany,
		9 4224024887|2024|Germany,
		10 4224026626|2024|Germany,
		11 A_844|2024|Germany,
		12 ED-I-06_24|2024|Germany,
		13 ED-I-100_23|2023|Germany,
		14 ED-I-103_23|2023|Germany,
		15 ED-I-108_23|2023|Germany,
		16 ED-I-113_23|2023|Germany,
		17 ED-I-114_23|2023|Germany,
		18 ED-I-115_23|2023|Germany,
		19 ED-I-116_23|2023|Germany,
		20 ED-I-117_23|2023|Germany,
		21 ED-I-130_23|2023|Germany,
		22 ED-I-131_23|2023|Germany,
		23 ED-I-133_24|2024|Germany,
		24 ED-I-142_24|2024|Germany,
		25 ED-I-143_24|2024|Germany,
		26 ED-I-144_24|2024|Germany,
		27 ED-I-145_24|2024|Germany,
		28 ED-I-146_24|2024|Germany,
		29 ED-I-148_24|2024|Germany,
		30 ED-I-150_23|2023|Germany,
		31 ED-I-167_24|2024|Germany,
		32 ED-I-171_24|2024|Germany,
		33 ED-I-172_24|2024|Germany,
		34 ED-I-176_24|2024|Germany,
		35 ED-I-177_24|2024|Germany,
		36 ED-I-178_24|2024|Germany,
		37 ED-I-179_24|2024|Germany,
		38 ED-I-183_24|2024|Germany,
		39 ED-I-184_24|2024|Germany,
		40 ED-I-185_23|2023|Germany,
		41 ED-I-186_23|2023|Germany,
		42 ED-I-196_24|2024|Germany,
		43 ED-I-202_24|2024|Germany,
		44 ED-I-204_24|2024|Germany,
		45 ED-I-215_24|2024|Germany,
		46 ED-I-220_24|2024|Germany,
		47 ED-I-230_24|2024|Germany,
		48 ED-I-231_24|2024|Germany,
		49 ED-I-232_24|2024|Germany,
		50 ED-I-233_24|2024|Germany,
		51 ED-I-234_24|2024|Germany,
		52 ED-I-235_24|2024|Germany,
		53 ED-I-236_24|2024|Germany,
		54 ED-I-264_24|2024|Germany,
		55 ED-I-267_24|2024|Germany,
		56 ED-I-294_24|2024|Germany,
		57 ED-I-312_24|2024|Germany,
		58 ED-I-328_24|2024|Germany,
		59 ED-I-337_24|2024|Germany,
		60 ED-I-363_24|2024|Germany,
		61 ED-I-364_24|2024|Germany,
		62 ED-I-453_24|2024|Germany,
		63 ED-I-454_24|2024|Germany,
		64 ED-I-463_24|2024|Germany,
		65 ED-I-471_24|2024|Germany,
		66 ED-I-472_24|2024|Germany,
		67 ED-I-473_24|2024|Germany,
		68 ED-I-474_24|2024|Germany,
		69 ED-I-475_24|2024|Germany,
		70 ED-I-476_24|2024|Germany,
		71 ED-I-49_23|2023|Germany,
		72 ED-I-507_24|2024|Germany,
		73 ED-I-50_23|2023|Germany,
		74 ED-I-524_24|2024|Germany,
		75 ED-I-563_24|2024|Germany,
		76 ED-I-80_23|2023|Germany,
		77 ED-I-81_23|2023|Germany,
		78 ED-I-84_23|2023|Germany,
		79 ED-I-90_23|2023|Germany,
		80 ED-I-91_23|2023|Germany,
		81 ED-I-93_24|2024|Germany,
		82 ED-I-94_24|2024|Germany,
		83 ED-I-98_23_-1|2023|Germany,
		84 ED-I-99_23|2023|Germany,
		85 'LR743421.1|2019|Germany',
		86 'LR743422.1|2019|Germany',
		87 'LR743423.1|2019|Germany',
		88 'LR743424.1|2019|Germany',
		89 'LR743425.1|2019|Germany',
		90 'LR743426.1|2019|Germany',
		91 'LR743427.1|2019|Germany',
		92 'LR743428.1|2019|Germany',
		93 'LR743429.1|2018|Germany',
		94 'LR743430.1|2019|Germany',
		95 'LR743431.1|2019|Germany',
		96 'LR743432.1|2019|Germany',
		97 'LR743433.1|2018|Germany',
		98 'LR743434.1|2018|Germany',
		99 'LR743435.1|2019|Germany',
		100 'LR743436.1|2018|Germany',
		101 'LR743437.1|2018|Germany',
		102 'LR743442.1|2019|Germany',
		103 'LR743443.1|2018|Germany',
		104 'LR743444.1|2019|Germany',
		105 'LR743445.1|2019|Germany',
		106 'LR743446.1|2019|Germany',
		107 'LR743447.1|2019|Germany',
		108 'LR743448.1|2019|Germany',
		109 'LR743449.1|2019|Germany',
		110 'LR743450.1|2019|Germany',
		111 'LR743451.1|2019|Germany',
		112 'LR743452.1|2019|Germany',
		113 'LR743453.1|2019|Germany',
		114 'LR743454.1|2019|Germany',
		115 'LR743455.1|2019|Germany',
		116 'LR743456.1|2019|Germany',
		117 'LR743457.1|2019|Germany',
		118 'LR743458.1|2019|Germany',
		119 'LR989885.1|2019|Germany',
		120 'LR989888.1|2019|Germany',
		121 M9384|2023|Germany,
		122 M9391|2023|Germany,
		123 'MH910045.1|2018|Germany',
		124 'MH924836.1|2018|Germany',
		125 'MH986055.1|2018|Germany',
		126 'MH986056.1|2018|Germany',
		127 'MN794935.1|2019|Germany',
		128 'MN794937.1|2019|Germany',
		129 'MN794938.1|2019|Germany',
		130 'MN794939.1|2019|Germany',
		131 'MW142223.1|2020|Germany',
		132 'MW142224.1|2020|Germany',
		133 'MW142226.1|2020|Germany',
		134 'MW142227.1|2020|Germany',
		135 'OX442271.1|2020|Germany',
		136 'OX442272.1|2020|Germany',
		137 'OX442273.1|2020|Germany',
		138 'OX442274.1|2020|Germany',
		139 'OX442275.1|2020|Germany',
		140 'OX442276.1|2020|Germany',
		141 'OX442277.1|2020|Germany',
		142 'OX442278.1|2020|Germany',
		143 'OX442279.1|2020|Germany',
		144 'OX442280.1|2020|Germany',
		145 'OX442281.1|2020|Germany',
		146 'OX442282.1|2020|Germany',
		147 'OX442283.1|2020|Germany',
		148 'OX442284.1|2020|Germany',
		149 'OX442285.1|2020|Germany',
		150 'OX442286.1|2020|Germany',
		151 'OX442287.1|2020|Germany',
		152 'OX442288.1|2020|Germany',
		153 'OX442289.1|2020|Germany',
		154 'OX442290.1|2020|Germany',
		155 'OX442291.1|2020|Germany',
		156 'OX442292.1|2020|Germany',
		157 'OX442293.1|2020|Germany',
		158 'OX442294.1|2020|Germany',
		159 'OX442295.1|2020|Germany',
		160 'OX442296.1|2020|Germany',
		161 'OX442297.1|2019|Germany',
		162 'OX442298.1|2020|Germany',
		163 'OX442299.1|2020|Germany',
		164 'OX442300.1|2020|Germany',
		165 'OX442301.1|2020|Germany',
		166 'OX442302.1|2020|Germany',
		167 'OX442303.1|2020|Germany',
		168 'OX442304.1|2020|Germany',
		169 'OX442305.1|2020|Germany',
		170 'OX442306.1|2020|Germany',
		171 'OX442307.1|2020|Germany',
		172 'OX442308.1|2020|Germany',
		173 'OX442309.1|2020|Germany',
		174 'OX442310.1|2018|Germany',
		175 'OX442311.1|2020|Germany',
		176 'OX442312.1|2020|Germany',
		177 'OX442313.1|2020|Germany',
		178 'OX442347.1|2020|Germany',
		179 'OX442348.1|2020|Germany',
		180 'OX451204.1|2020|Germany',
		181 PQ119426|2021|Germany,
		182 PQ119427|2021|Germany,
		183 PQ119428|2021|Germany,
		184 PQ119429|2021|Germany,
		185 PQ119430|2021|Germany,
		186 PQ119431|2022|Germany,
		187 PQ119432|2021|Germany,
		188 PQ119433|2022|Germany,
		189 PQ119437|2022|Germany,
		190 PQ119439|2022|Germany,
		191 PQ119440|2022|Germany,
		192 PQ119441|2022|Germany,
		193 PQ119442|2022|Germany,
		194 PQ119443|2022|Germany,
		195 PQ119444|2021|Germany,
		196 PQ119445|2022|Germany,
		197 PQ119446|2021|Germany,
		198 PQ119447|2022|Germany,
		199 PQ119449|2022|Germany,
		200 PQ119450|2022|Germany,
		201 PQ119451|2021|Germany,
		202 PQ119453|2022|Germany,
		203 PQ119454|2021|Germany,
		204 PQ119457|2021|Germany,
		205 PQ119458|2021|Germany,
		206 PQ119459|2022|Germany,
		207 PQ119461|2022|Germany,
		208 PQ119462|2021|Germany,
		209 PQ119466|2021|Germany,
		210 PQ119470|2022|Germany,
		211 PQ119471|2022|Germany,
		212 PQ119472|2022|Germany,
		213 PQ119473|2021|Germany,
		214 PQ119474|2021|Germany,
		215 PQ119475|2022|Germany,
		216 PQ119476|2022|Germany,
		217 PQ119477|2022|Germany,
		218 PQ119478|2022|Germany,
		219 PQ119480|2022|Germany,
		220 PQ119482|2021|Germany,
		221 PQ119483|2022|Germany,
		222 PQ119484|2021|Germany,
		223 PQ119485|2021|Germany,
		224 PQ119487|2021|Germany
		;
tree TREE1 = [&R] ((((((163[&length_range={0.23679615155567646,12.318902527040624},height_95%_HPD={4.0,4.000000000000007},rate_95%_HPD={1.8814292556711514E-4,2.957728420205555E-4},length_95%_HPD={3.280693328589927,10.095934288888675},rate=3.3024968896772544E-4,length=7.397794201454647,rate_median=2.3766549062795127E-4,length_median=7.589024925428759,height_median=4.0000000000000036,rate_range={1.…
End;
