# Supplementary material for: Circulation dynamics of West Nile virus in Germany, 2023 and 2024
Source: Virol J. 2025 Dec 18;23:58. doi: 10.1186/s12985-025-03043-8 (PMC12955091; doi:10.1186/s12985-025-03043-8)
Supplement: Supplementary file 7 — Supplementary File F2: BEAST Files. [file 12985_2025_3043_MOESM7_ESM.zip › Beast/germany_beast_out.txt]

8612000	-31246.6784	-1297.7516	-29948.9268	2002.75	2.38491E-4	0.37 hours/million states
8613000	-31261.1523	-1300.0803	-29961.0720	2001.50	2.44265E-4	0.37 hours/million states
8614000	-31252.7191	-1290.6359	-29962.0831	2001.53	2.36285E-4	0.37 hours/million states
8615000	-31257.8006	-1298.9238	-29958.8768	2002.07	2.55069E-4	0.37 hours/million states
8616000	-31241.1582	-1295.0783	-29946.0799	2002.66	2.42736E-4	0.37 hours/million states
8617000	-31242.6495	-1288.6215	-29954.0280	2001.66	2.54436E-4	0.37 hours/million states
8618000	-31224.3032	-1286.7724	-29937.5308	2003.23	2.60784E-4	0.37 hours/million states
8619000	-31244.7207	-1290.4110	-29954.3097	2001.70	2.44981E-4	0.37 hours/million states
8620000	-31239.4185	-1285.4761	-29953.9425	2001.42	2.44868E-4	0.37 hours/million states
8621000	-31227.9772	-1284.4571	-29943.5200	2000.45	2.5024E-4	0.37 hours/million states
8622000	-31244.5845	-1290.3966	-29954.1879	2000.61	2.35877E-4	0.37 hours/million states
8623000	-31237.9854	-1284.3715	-29953.6139	2003.08	2.4739E-4	0.37 hours/million states
8624000	-31235.6276	-1267.5193	-29968.1083	2002.29	2.55314E-4	0.37 hours/million states
8625000	-31243.6273	-1276.7817	-29966.8456	2001.93	2.51444E-4	0.37 hours/million states
8626000	-31234.2597	-1278.3342	-29955.9254	2002.75	2.49226E-4	0.37 hours/million states
8627000	-31229.2740	-1280.5812	-29948.6928	2001.66	2.52498E-4	0.37 hours/million states
8628000	-31236.0970	-1272.6760	-29963.4210	2003.57	2.60628E-4	0.37 hours/million states
8629000	-31234.6896	-1271.3173	-29963.3723	2001.69	2.65819E-4	0.37 hours/million states
8630000	-31231.9098	-1269.8853	-29962.0244	2003.33	2.44605E-4	0.37 hours/million states
8631000	-31239.7830	-1282.2731	-29957.5099	2003.19	2.55653E-4	0.37 hours/million states
8632000	-31268.0614	-1291.3503	-29976.7112	2001.50	2.40531E-4	0.37 hours/million states
8633000	-31243.1302	-1292.2076	-29950.9226	2002.22	2.40895E-4	0.37 hours/million states
8634000	-31230.0581	-1291.4539	-29938.6042	2001.01	2.39862E-4	0.37 hours/million states
8635000	-31249.2551	-1299.7817	-29949.4733	2001.93	2.36394E-4	0.37 hours/million states
8636000	-31238.8447	-1301.6047	-29937.2400	2001.87	2.40402E-4	0.37 hours/million states
8637000	-31238.4173	-1298.4528	-29939.9645	2002.58	2.35929E-4	0.37 hours/million states
8638000	-31258.3183	-1310.0787	-29948.2396	2001.36	2.28159E-4	0.37 hours/million states
8639000	-31239.9773	-1299.1181	-29940.8593	2001.32	2.39361E-4	0.37 hours/million states
8640000	-31253.1267	-1294.9580	-29958.1686	1999.93	2.40497E-4	0.37 hours/million states
8641000	-31240.4969	-1293.5565	-29946.9404	2001.98	2.38472E-4	0.37 hours/million states
8642000	-31241.9045	-1294.8596	-29947.0449	2002.91	2.40615E-4	0.37 hours/million states
8643000	-31235.9479	-1287.7235	-29948.2244	2002.42	2.4657E-4	0.37 hours/million states
8644000	-31228.6307	-1279.3704	-29949.2603	2002.56	2.46746E-4	0.37 hours/million states
8645000	-31237.8921	-1278.5424	-29959.3497	2002.48	2.44473E-4	0.37 hours/million states
8646000	-31235.7011	-1294.8878	-29940.8133	2004.42	2.41132E-4	0.37 hours/million states
8647000	-31247.2095	-1287.1216	-29960.0880	2003.34	2.52442E-4	0.37 hours/million states
8648000	-31263.5301	-1287.2280	-29976.3022	2003.62	2.4275E-4	0.37 hours/million states
8649000	-31266.3343	-1294.8402	-29971.4941	2003.98	2.42124E-4	0.37 hours/million states
8650000	-31274.5945	-1292.1466	-29982.4479	2002.06	2.51217E-4	0.37 hours/million states
8651000	-31290.7412	-1295.3434	-29995.3978	2001.91	2.432E-4	0.37 hours/million states
8652000	-31284.3335	-1290.0458	-29994.2877	2001.16	2.3301E-4	0.37 hours/million states
8653000	-31275.9946	-1301.5416	-29974.4530	2001.80	2.30049E-4	0.37 hours/million states
8654000	-31270.6963	-1301.8951	-29968.8012	2000.74	2.4694E-4	0.37 hours/million states
8655000	-31279.5585	-1296.6266	-29982.9319	2002.50	2.40825E-4	0.37 hours/million states
8656000	-31285.6856	-1308.4540	-29977.2317	2002.45	2.37116E-4	0.37 hours/million states
8657000	-31283.0222	-1303.8366	-29979.1856	2002.99	2.37115E-4	0.37 hours/million states
8658000	-31282.5413	-1293.8865	-29988.6549	2002.32	2.55141E-4	0.37 hours/million states
8659000	-31258.9374	-1290.9724	-29967.9649	2001.76	2.37438E-4	0.37 hours/million states
8660000	-31273.8795	-1288.5255	-29985.3540	2000.92	2.36517E-4	0.37 hours/million states
8661000	-31268.0619	-1291.4970	-29976.5649	2000.84	2.53446E-4	0.37 hours/million states
8662000	-31261.3361	-1286.2175	-29975.1186	2002.95	2.34682E-4	0.37 hours/million states
8663000	-31250.3618	-1283.6942	-29966.6676	2002.79	2.41052E-4	0.37 hours/million states
8664000	-31257.3812	-1276.1527	-29981.2286	2003.37	2.50744E-4	0.37 hours/million states
8665000	-31245.6630	-1283.0812	-29962.5819	2003.05	2.54959E-4	0.37 hours/million states
8666000	-31242.6703	-1290.7087	-29951.9616	2002.78	2.56406E-4	0.37 hours/million states
8667000	-31238.4798	-1289.0323	-29949.4475	2003.65	2.42697E-4	0.37 hours/million states
8668000	-31233.7551	-1289.7003	-29944.0549	2001.84	2.494E-4	0.37 hours/million states
8669000	-31246.1531	-1288.8834	-29957.2697	2001.26	2.38457E-4	0.37 hours/million states
8670000	-31232.5251	-1287.3798	-29945.1453	2002.98	2.38994E-4	0.37 hours/million states
8671000	-31249.4706	-1297.9207	-29951.5499	2002.59	2.44426E-4	0.37 hours/million states
8672000	-31244.4990	-1295.6762	-29948.8229	2002.98	2.47224E-4	0.37 hours/million states
8673000	-31241.6274	-1288.4070	-29953.2204	2002.69	2.41114E-4	0.37 hours/million states
8674000	-31224.8930	-1285.8637	-29939.0292	2003.98	2.61733E-4	0.37 hours/million states
8675000	-31253.1165	-1286.2600	-29966.8566	2001.75	2.50514E-4	0.37 hours/million states
8676000	-31236.7608	-1283.7597	-29953.0011	2001.49	2.56007E-4	0.37 hours/million states
8677000	-31251.2980	-1291.4233	-29959.8747	2003.40	2.41101E-4	0.37 hours/million states
8678000	-31242.2417	-1286.8334	-29955.4082	2001.22	2.3877E-4	0.37 hours/million states
8679000	-31245.3101	-1292.5026	-29952.8075	2003.03	2.28151E-4	0.37 hours/million states
8680000	-31234.5134	-1290.8847	-29943.6287	2002.08	2.41907E-4	0.37 hours/million states
8681000	-31244.8492	-1283.6654	-29961.1838	2003.10	2.32047E-4	0.37 hours/million states
8682000	-31224.8561	-1274.7074	-29950.1488	2002.75	2.6668E-4	0.37 hours/million states
8683000	-31233.2654	-1288.9245	-29944.3409	2004.41	2.46543E-4	0.37 hours/million states
8684000	-31243.5767	-1284.4154	-29959.1613	2000.87	2.43869E-4	0.37 hours/million states
8685000	-31224.0415	-1284.2213	-29939.8202	2004.02	2.39611E-4	0.37 hours/million states
8686000	-31237.5716	-1286.1265	-29951.4451	2003.36	2.39072E-4	0.37 hours/million states
8687000	-31223.8862	-1291.7670	-29932.1192	2004.94	2.55646E-4	0.37 hours/million states
8688000	-31231.4786	-1293.6849	-29937.7937	2003.90	2.49659E-4	0.37 hours/million states
8689000	-31244.4966	-1287.0365	-29957.4601	2002.66	2.62774E-4	0.37 hours/million states
8690000	-31265.9900	-1289.8695	-29976.1205	2003.98	2.46999E-4	0.37 hours/million states
8691000	-31274.7538	-1296.1947	-29978.5590	2003.77	2.53412E-4	0.37 hours/million states
8692000	-31271.7508	-1289.1879	-29982.5629	2002.93	2.66702E-4	0.37 hours/million states
8693000	-31251.3388	-1289.2315	-29962.1073	2004.73	2.61854E-4	0.37 hours/million states
8694000	-31243.5076	-1292.4321	-29951.0755	2004.89	2.5008E-4	0.37 hours/million states
8695000	-31262.8074	-1289.2706	-29973.5368	2003.37	2.3871E-4	0.37 hours/million states
8696000	-31264.1016	-1290.9300	-29973.1716	2004.11	2.56092E-4	0.37 hours/million states
8697000	-31259.5981	-1298.7399	-29960.8582	2002.23	2.36611E-4	0.37 hours/million states
8698000	-31256.1609	-1293.9016	-29962.2593	2003.22	2.58829E-4	0.37 hours/million states
8699000	-31243.7797	-1297.2383	-29946.5414	2004.20	2.37914E-4	0.37 hours/million states
8700000	-31250.0236	-1302.9413	-29947.0823	2003.27	2.44096E-4	0.37 hours/million states
8701000	-31238.7737	-1295.5963	-29943.1774	2003.21	2.57456E-4	0.37 hours/million states
8702000	-31256.3050	-1297.3241	-29958.9809	2004.50	2.37637E-4	0.37 hours/million states
8703000	-31250.6526	-1296.5961	-29954.0565	2005.57	2.37648E-4	0.37 hours/million states
8704000	-31258.9283	-1295.5289	-29963.3994	2003.37	2.31638E-4	0.37 hours/million states
8705000	-31256.2391	-1293.7376	-29962.5015	2004.08	2.49431E-4	0.37 hours/million states
8706000	-31243.3267	-1295.9364	-29947.3903	2005.07	2.47381E-4	0.37 hours/million states
8707000	-31242.5228	-1283.0527	-29959.4702	2002.21	2.64331E-4	0.37 hours/million states
8708000	-31253.4264	-1293.2231	-29960.2033	2003.39	2.56795E-4	0.37 hours/million states
8709000	-31234.4290	-1287.8069	-29946.6221	2003.92	2.65382E-4	0.37 hours/million states
8710000	-31228.0813	-1289.7223	-29938.3590	2002.48	2.52386E-4	0.37 hours/million states
8711000	-31241.3967	-1295.9285	-29945.4682	2003.41	2.3069E-4	0.37 hours/million states
8712000	-31249.8888	-1296.4462	-29953.4426	2001.60	2.53936E-4	0.37 hours/million states
8713000	-31242.0006	-1285.1949	-29956.8056	2003.07	2.51848E-4	0.37 hours/million states
8714000	-31237.2078	-1289.6679	-29947.5399	2005.17	2.40513E-4	0.37 hours/million states
8715000	-31239.7808	-1283.6299	-29956.1509	2003.40	2.57072E-4	0.37 hours/million states
8716000	-31252.9632	-1280.6675	-29972.2957	2003.40	2.50144E-4	0.37 hours/million states
8717000	-31251.4611	-1285.9624	-29965.4987	2005.71	2.55498E-4	0.37 hours/million states
8718000	-31233.3310	-1287.1407	-29946.1904	2004.38	2.52802E-4	0.37 hours/million states
8719000	-31261.2455	-1288.9443	-29972.3013	2004.71	2.43566E-4	0.37 hours/million states
8720000	-31263.4728	-1305.0908	-29958.3819	2003.38	2.37324E-4	0.37 hours/million states
8721000	-31245.6532	-1298.4597	-29947.1935	2003.51	2.52477E-4	0.37 hours/million states
8722000	-31255.2563	-1310.0944	-29945.1618	2003.85	2.29797E-4	0.37 hours/million states
8723000	-31255.0146	-1314.8207	-29940.1940	2001.97	2.40875E-4	0.37 hours/million states
8724000	-31239.8982	-1309.7176	-29930.1806	2002.18	2.29425E-4	0.37 hours/million states
8725000	-31255.5853	-1312.7563	-29942.8290	2004.06	2.36304E-4	0.37 hours/million states
8726000	-31254.1044	-1299.4017	-29954.7028	2003.03	2.46995E-4	0.37 hours/million states
8727000	-31258.1646	-1302.7145	-29955.4501	2002.09	2.25676E-4	0.37 hours/million states
8728000	-31245.2347	-1308.4112	-29936.8235	2000.19	2.29914E-4	0.37 hours/million states
8729000	-31245.1041	-1307.6931	-29937.4110	2001.51	2.24646E-4	0.37 hours/million states
8730000	-31252.0128	-1310.4086	-29941.6041	2000.22	2.30417E-4	0.37 hours/million states
8731000	-31260.8266	-1310.0776	-29950.7490	2002.33	2.30303E-4	0.37 hours/million states
8732000	-31254.1516	-1308.2039	-29945.9478	2002.83	2.16736E-4	0.37 hours/million states
8733000	-31253.6981	-1304.1279	-29949.5702	2003.41	2.36106E-4	0.37 hours/million states
8734000	-31252.5532	-1307.8364	-29944.7169	2003.46	2.38107E-4	0.37 hours/million states
8735000	-31246.5776	-1299.0843	-29947.4933	2004.40	2.40826E-4	0.37 hours/million states
8736000	-31258.5362	-1301.8720	-29956.6642	2004.33	2.50178E-4	0.37 hours/million states
8737000	-31255.7453	-1292.4064	-29963.3389	2003.73	2.46062E-4	0.37 hours/million states
8738000	-31270.0078	-1300.9116	-29969.0962	2003.78	2.50441E-4	0.37 hours/million states
8739000	-31271.8424	-1300.7474	-29971.0950	2002.57	2.56106E-4	0.37 hours/million states
8740000	-31264.9359	-1293.7690	-29971.1669	2003.55	2.39152E-4	0.37 hours/million states
8741000	-31254.9503	-1289.5721	-29965.3782	2001.15	2.38508E-4	0.37 hours/million states
8742000	-31272.2359	-1293.6086	-29978.6273	2005.38	2.56557E-4	0.37 hours/million states
8743000	-31261.9789	-1297.6233	-29964.3556	2006.28	2.55063E-4	0.37 hours/million states
8744000	-31242.8702	-1294.6052	-29948.2650	2005.25	2.57159E-4	0.37 hours/million states
8745000	-31246.2150	-1292.2556	-29953.9594	2003.29	2.57092E-4	0.37 hours/million states
8746000	-31240.2049	-1290.7447	-29949.4602	2005.15	2.716E-4	0.37 hours/million states
8747000	-31237.7773	-1284.0044	-29953.7729	2004.74	2.61989E-4	0.37 hours/million states
8748000	-31248.6499	-1284.3161	-29964.3338	2005.26	2.58349E-4	0.37 hours/million states
8749000	-31253.3764	-1288.4857	-29964.8907	2002.97	2.56854E-4	0.37 hours/million states
8750000	-31236.0723	-1288.5953	-29947.4769	2005.28	2.5799E-4	0.37 hours/million states
8751000	-31235.7577	-1286.1086	-29949.6491	2005.76	2.58632E-4	0.37 hours/million states
8752000	-31250.2700	-1298.0052	-29952.2648	2005.76	2.58416E-4	0.37 hours/million states
8753000	-31236.4202	-1286.0671	-29950.3531	2005.81	2.5883E-4	0.37 hours/million states
8754000	-31240.5111	-1287.6293	-29952.8818	2003.65	2.51355E-4	0.37 hours/million states
8755000	-31230.1536	-1288.1175	-29942.0361	2005.30	2.66931E-4	0.37 hours/million states
8756000	-31242.8420	-1292.9670	-29949.8750	2005.45	2.60425E-4	0.37 hours/million states
8757000	-31254.1767	-1295.8643	-29958.3124	2004.22	2.50168E-4	0.37 hours/million states
8758000	-31248.9628	-1294.6936	-29954.2692	2003.20	2.63123E-4	0.37 hours/million states
8759000	-31245.5881	-1306.2699	-29939.3183	2003.87	2.42462E-4	0.37 hours/million states
8760000	-31245.6021	-1307.5944	-29938.0076	2004.81	2.37086E-4	0.37 hours/million states
8761000	-31251.7127	-1303.3148	-29948.3978	2003.30	2.35262E-4	0.37 hours/million states
8762000	-31250.2877	-1305.4493	-29944.8384	2004.01	2.4831E-4	0.37 hours/million states
8763000	-31244.5236	-1302.7226	-29941.8010	2003.63	2.44924E-4	0.37 hours/million states
8764000	-31246.2316	-1304.1795	-29942.0522	2003.64	2.46271E-4	0.37 hours/million states
8765000	-31238.5970	-1303.2777	-29935.3193	2004.35	2.40045E-4	0.37 hours/million states
8766000	-31231.3215	-1305.3448	-29925.9767	2003.67	2.39257E-4	0.37 hours/million states
8767000	-31238.0323	-1304.1652	-29933.8671	2004.74	2.38199E-4	0.37 hours/million states
8768000	-31261.2150	-1309.8738	-29951.3412	2005.14	2.41586E-4	0.37 hours/million states
8769000	-31253.4096	-1310.4127	-29942.9969	2003.82	2.44383E-4	0.37 hours/million states
8770000	-31250.8466	-1302.5439	-29948.3027	2004.15	2.41883E-4	0.37 hours/million states
8771000	-31262.6177	-1303.5475	-29959.0702	2004.54	2.47669E-4	0.37 hours/million states
8772000	-31272.5539	-1303.0673	-29969.4867	2003.75	2.49058E-4	0.37 hours/million states
8773000	-31259.5701	-1302.2312	-29957.3389	2004.27	2.44305E-4	0.37 hours/million states
8774000	-31270.7564	-1310.4286	-29960.3277	2004.50	2.41069E-4	0.37 hours/million states
8775000	-31256.1578	-1288.7329	-29967.4248	2005.41	2.44745E-4	0.37 hours/million states
8776000	-31273.1184	-1291.8711	-29981.2473	2004.24	2.49022E-4	0.37 hours/million states
8777000	-31270.9471	-1303.2379	-29967.7092	2005.34	2.53943E-4	0.37 hours/million states
8778000	-31275.7886	-1299.4665	-29976.3221	2004.29	2.50603E-4	0.37 hours/million states
8779000	-31277.9870	-1304.4976	-29973.4894	2004.69	2.47288E-4	0.37 hours/million states
8780000	-31248.8846	-1308.1771	-29940.7076	2003.03	2.41266E-4	0.37 hours/million states
8781000	-31274.5435	-1316.4467	-29958.0968	2004.05	2.38141E-4	0.37 hours/million states
8782000	-31270.9760	-1318.9957	-29951.9803	2004.11	2.3505E-4	0.37 hours/million states
8783000	-31275.6095	-1319.7468	-29955.8627	2001.41	2.28003E-4	0.37 hours/million states
8784000	-31289.0957	-1323.1912	-29965.9045	2003.76	2.38178E-4	0.37 hours/million states
8785000	-31285.0575	-1330.8593	-29954.1981	2002.91	2.32077E-4	0.37 hours/million states
8786000	-31267.6076	-1326.4382	-29941.1695	2003.24	2.14022E-4	0.37 hours/million states
8787000	-31264.6640	-1328.5744	-29936.0896	2002.56	2.25347E-4	0.37 hours/million states
8788000	-31257.5692	-1320.8950	-29936.6742	2000.14	2.29782E-4	0.37 hours/million states
8789000	-31261.6377	-1319.4955	-29942.1422	1999.12	2.33165E-4	0.37 hours/million states
8790000	-31268.2457	-1319.2052	-29949.0405	2001.06	2.22071E-4	0.37 hours/million states
8791000	-31285.2001	-1319.5547	-29965.6454	2003.70	2.3484E-4	0.37 hours/million states
8792000	-31278.4900	-1329.0016	-29949.4884	2001.15	2.27904E-4	0.37 hours/million states
8793000	-31280.8801	-1321.2135	-29959.6666	2002.10	2.38458E-4	0.37 hours/million states
8794000	-31287.1929	-1333.1822	-29954.0107	2002.67	2.24102E-4	0.37 hours/million states
8795000	-31289.3996	-1335.0179	-29954.3817	2000.39	2.24579E-4	0.37 hours/million states
8796000	-31284.9124	-1322.3393	-29962.5732	2001.77	2.28062E-4	0.37 hours/million states
8797000	-31290.7543	-1327.8000	-29962.9543	1999.58	2.26379E-4	0.37 hours/million states
8798000	-31283.2263	-1330.3815	-29952.8447	2003.17	2.2576E-4	0.37 hours/million states
8799000	-31285.1970	-1333.0987	-29952.0983	1999.20	2.16225E-4	0.37 hours/million states
8800000	-31273.6831	-1334.9851	-29938.6980	2000.19	2.25955E-4	0.37 hours/million states
8801000	-31273.2098	-1318.9661	-29954.2437	2000.84	2.30583E-4	0.37 hours/million states
8802000	-31273.9588	-1314.3137	-29959.6451	2003.61	2.25961E-4	0.37 hours/million states
8803000	-31265.1000	-1313.9990	-29951.1010	2002.40	2.30646E-4	0.37 hours/million states
8804000	-31258.6042	-1316.0538	-29942.5504	2000.59	2.31344E-4	0.37 hours/million states
8805000	-31262.5090	-1318.9464	-29943.5626	2000.44	2.23875E-4	0.37 hours/million states
8806000	-31275.2182	-1321.3624	-29953.8558	2002.68	2.0787E-4	0.37 hours/million states
8807000	-31284.3338	-1320.5949	-29963.7390	2002.58	2.37309E-4	0.37 hours/million states
8808000	-31277.9922	-1318.5056	-29959.4866	2000.94	2.31159E-4	0.37 hours/million states
8809000	-31262.0568	-1314.4718	-29947.5850	2001.26	2.34139E-4	0.37 hours/million states
8810000	-31268.5658	-1314.9531	-29953.6127	2000.29	2.15784E-4	0.37 hours/million states
8811000	-31288.1708	-1313.4110	-29974.7598	2000.99	2.30024E-4	0.37 hours/million states
8812000	-31278.9679	-1317.8103	-29961.1576	2001.68	2.27765E-4	0.37 hours/million states
8813000	-31274.9508	-1314.1112	-29960.8396	2000.64	2.21368E-4	0.37 hours/million states
8814000	-31292.4401	-1313.6952	-29978.7449	2001.48	2.22626E-4	0.37 hours/million states
8815000	-31296.2589	-1317.2973	-29978.9616	2000.38	2.26646E-4	0.37 hours/million states
8816000	-31305.7699	-1324.1084	-29981.6616	2000.08	2.25846E-4	0.37 hours/million states
8817000	-31307.7103	-1332.7025	-29975.0079	2000.48	2.21007E-4	0.37 hours/million states
8818000	-31329.9189	-1330.7626	-29999.1563	2001.25	2.25137E-4	0.37 hours/million states
8819000	-31314.5107	-1331.9894	-29982.5212	2000.24	2.14785E-4	0.37 hours/million states
8820000	-31306.7687	-1326.1679	-29980.6007	2000.54	2.1424E-4	0.37 hours/million states
8821000	-31286.3300	-1330.9155	-29955.4145	2001.55	2.11688E-4	0.37 hours/million states
8822000	-31293.7750	-1339.1147	-29954.6603	1999.83	2.06765E-4	0.37 hours/million states
8823000	-31300.1524	-1334.7387	-29965.4137	2000.86	2.05179E-4	0.37 hours/million states
8824000	-31308.0363	-1333.2590	-29974.7773	2001.26	2.16884E-4	0.37 hours/million states
8825000	-31329.0877	-1347.7666	-29981.3210	2000.41	2.21212E-4	0.37 hours/million states
8826000	-31317.3525	-1349.7882	-29967.5644	2000.06	2.13776E-4	0.37 hours/million states
8827000	-31308.7898	-1329.7872	-29979.0026	2000.18	2.38777E-4	0.37 hours/million states
8828000	-31303.5771	-1323.4707	-29980.1064	2002.09	2.35281E-4	0.37 hours/million states
8829000	-31306.9218	-1336.0944	-29970.8274	2001.24	2.41152E-4	0.37 hours/million states
8830000	-31313.0987	-1342.4529	-29970.6459	1999.59	2.29169E-4	0.37 hours/million states
8831000	-31302.5679	-1330.9657	-29971.6022	2000.36	2.19761E-4	0.37 hours/million states
8832000	-31289.4989	-1334.4629	-29955.0361	2000.00	2.14652E-4	0.37 hours/million states
8833000	-31296.3613	-1338.9258	-29957.4355	2000.58	2.11993E-4	0.37 hours/million states
8834000	-31303.5395	-1345.5708	-29957.9687	1998.63	2.15297E-4	0.37 hours/million states
8835000	-31293.9613	-1341.9708	-29951.9905	2000.30	2.04852E-4	0.37 hours/million states
8836000	-31298.7804	-1330.7243	-29968.0562	1999.06	2.13762E-4	0.37 hours/million states
8837000	-31290.2995	-1333.8286	-29956.4709	2001.29	2.10192E-4	0.37 hours/million states
8838000	-31300.4199	-1326.7901	-29973.6297	2000.03	2.25498E-4	0.37 hours/million states
8839000	-31297.9231	-1320.0919	-29977.8311	2000.12	2.10416E-4	0.37 hours/million states
8840000	-31292.6709	-1327.4426	-29965.2283	2000.94	2.1792E-4	0.37 hours/million states
8841000	-31295.8638	-1328.6769	-29967.1869	2000.93	2.28266E-4	0.37 hours/million states
8842000	-31303.0953	-1330.1603	-29972.9350	1997.61	2.1427E-4	0.37 hours/million states
8843000	-31287.0889	-1326.2921	-29960.7968	1998.75	2.27593E-4	0.37 hours/million states
8844000	-31279.4281	-1332.8239	-29946.6042	1998.94	2.2099E-4	0.37 hours/million states
8845000	-31269.0174	-1319.6716	-29949.3457	1998.40	2.29456E-4	0.37 hours/million states
8846000	-31258.0465	-1314.8257	-29943.2208	2000.06	2.30996E-4	0.37 hours/million states
8847000	-31260.8196	-1320.0228	-29940.7969	1999.40	2.31789E-4	0.37 hours/million states
8848000	-31260.2808	-1310.9293	-29949.3516	2001.84	2.36897E-4	0.37 hours/million states
8849000	-31266.1993	-1313.7785	-29952.4208	2000.31	2.34811E-4	0.37 hours/million states
8850000	-31260.8268	-1303.1730	-29957.6538	2000.92	2.24643E-4	0.37 hours/million states
8851000	-31251.5245	-1308.1605	-29943.3640	2000.88	2.2599E-4	0.37 hours/million states
8852000	-31270.5429	-1320.6577	-29949.8853	2002.67	2.27527E-4	0.37 hours/million states
8853000	-31251.5537	-1310.0745	-29941.4792	2003.10	2.28225E-4	0.37 hours/million states
8854000	-31255.2882	-1311.5841	-29943.7041	2000.65	2.35644E-4	0.37 hours/million states
8855000	-31264.4506	-1315.4411	-29949.0095	2001.68	2.18967E-4	0.37 hours/million states
8856000	-31281.9768	-1317.5652	-29964.4117	2000.87	2.38569E-4	0.37 hours/million states
8857000	-31269.1762	-1320.2523	-29948.9238	2001.00	2.22541E-4	0.37 hours/million states
8858000	-31251.4381	-1315.4648	-29935.9733	2001.16	2.26607E-4	0.37 hours/million states
8859000	-31252.7395	-1311.5122	-29941.2273	2000.23	2.3453E-4	0.37 hours/million states
8860000	-31255.4828	-1304.3965	-29951.0863	2001.02	2.30848E-4	0.37 hours/million states
8861000	-31266.3950	-1315.8901	-29950.5050	2002.08	2.29484E-4	0.37 hours/million states
8862000	-31255.3986	-1313.4951	-29941.9035	2002.04	2.36355E-4	0.37 hours/million states
8863000	-31268.7101	-1316.6811	-29952.0290	1998.76	2.25189E-4	0.37 hours/million states
8864000	-31256.4512	-1310.8384	-29945.6128	1999.76	2.32449E-4	0.37 hours/million states
8865000	-31260.6399	-1314.0516	-29946.5883	1998.86	2.15054E-4	0.37 hours/million states
8866000	-31270.1292	-1319.9654	-29950.1638	1998.56	2.20161E-4	0.37 hours/million states
8867000	-31273.4759	-1324.7952	-29948.6807	1999.98	2.22296E-4	0.37 hours/million states
8868000	-31272.1390	-1323.9412	-29948.1978	2003.33	2.25798E-4	0.37 hours/million states
8869000	-31266.7342	-1316.2994	-29950.4348	2002.78	2.24329E-4	0.37 hours/million states
8870000	-31260.7272	-1324.3634	-29936.3638	2000.57	2.25672E-4	0.37 hours/million states
8871000	-31275.8019	-1314.9249	-29960.8770	2000.94	2.33064E-4	0.37 hours/million states
8872000	-31273.3614	-1315.6684	-29957.6930	2000.33	2.25144E-4	0.37 hours/million states
8873000	-31279.1283	-1333.1406	-29945.9877	1997.79	2.09262E-4	0.37 hours/million states
8874000	-31279.9282	-1329.9382	-29949.9900	1999.95	2.21985E-4	0.37 hours/million states
8875000	-31272.4321	-1330.7644	-29941.6677	1998.54	2.26278E-4	0.37 hours/million states
8876000	-31277.2254	-1336.7858	-29940.4397	1997.99	2.14067E-4	0.37 hours/million states
8877000	-31282.9018	-1331.0597	-29951.8421	1996.38	2.25901E-4	0.37 hours/million states
8878000	-31283.3268	-1329.9755	-29953.3513	1995.08	2.10268E-4	0.37 hours/million states
8879000	-31279.4814	-1330.7737	-29948.7077	1996.06	2.24639E-4	0.37 hours/million states
8880000	-31270.5278	-1323.9666	-29946.5612	1997.38	2.16069E-4	0.37 hours/million states
8881000	-31274.2455	-1335.7174	-29938.5281	1997.29	2.11158E-4	0.37 hours/million states
8882000	-31289.8278	-1339.8124	-29950.0154	1998.62	2.08244E-4	0.37 hours/million states
8883000	-31268.2113	-1340.4154	-29927.7959	2001.75	2.17233E-4	0.37 hours/million states
8884000	-31273.9924	-1328.4465	-29945.5458	2001.67	2.14101E-4	0.37 hours/million states
8885000	-31283.1427	-1334.9236	-29948.2191	2000.89	2.14866E-4	0.37 hours/million states
8886000	-31273.1038	-1329.5304	-29943.5734	2000.93	2.08431E-4	0.37 hours/million states
8887000	-31293.3413	-1327.7586	-29965.5827	2001.56	2.27805E-4	0.37 hours/million states
8888000	-31276.3139	-1328.2546	-29948.0592	1998.91	2.18286E-4	0.37 hours/million states
8889000	-31279.3786	-1332.0147	-29947.3639	1999.48	2.17493E-4	0.37 hours/million states
8890000	-31272.9741	-1324.3099	-29948.6641	2001.36	2.24429E-4	0.37 hours/million states
8891000	-31291.7585	-1330.4951	-29961.2634	1999.48	2.20002E-4	0.37 hours/million states
8892000	-31290.9543	-1326.4540	-29964.5003	1999.26	2.06011E-4	0.37 hours/million states
8893000	-31282.0107	-1330.2652	-29951.7454	2000.48	2.17552E-4	0.37 hours/million states
8894000	-31288.2563	-1324.4842	-29963.7721	1999.56	2.23798E-4	0.37 hours/million states
8895000	-31275.9769	-1326.9266	-29949.0503	1999.90	2.25029E-4	0.37 hours/million states
8896000	-31281.3830	-1325.5695	-29955.8135	2000.45	2.22514E-4	0.37 hours/million states
8897000	-31269.3435	-1325.5525	-29943.7910	2001.08	2.16795E-4	0.37 hours/million states
8898000	-31283.6895	-1334.3152	-29949.3742	1998.90	2.16214E-4	0.37 hours/million states
8899000	-31259.1535	-1330.2502	-29928.9033	2000.18	2.1689E-4	0.37 hours/million states
8900000	-31283.4882	-1335.4823	-29948.0059	1996.45	2.11947E-4	0.37 hours/million states
8901000	-31282.6592	-1332.6259	-29950.0333	2000.20	2.16547E-4	0.37 hours/million states
8902000	-31280.6267	-1323.6145	-29957.0122	1999.79	2.25455E-4	0.37 hours/million states
8903000	-31289.6758	-1324.4953	-29965.1805	1999.44	2.00914E-4	0.37 hours/million states
8904000	-31292.5380	-1322.7656	-29969.7724	2000.06	2.11902E-4	0.37 hours/million states
8905000	-31282.9433	-1320.9842	-29961.9591	2000.45	2.26195E-4	0.37 hours/million states
8906000	-31274.6790	-1322.7409	-29951.9381	1999.07	2.3419E-4	0.37 hours/million states
8907000	-31262.2264	-1318.2585	-29943.9679	2002.31	2.28594E-4	0.37 hours/million states
8908000	-31280.2447	-1320.3143	-29959.9304	2000.24	2.23468E-4	0.37 hours/million states
8909000	-31270.7523	-1312.1585	-29958.5938	2001.67	2.29021E-4	0.37 hours/million states
8910000	-31281.3783	-1314.1895	-29967.1888	2001.59	2.16849E-4	0.37 hours/million states
8911000	-31288.3738	-1322.2221	-29966.1518	2000.13	2.1762E-4	0.37 hours/million states
8912000	-31277.3587	-1316.4624	-29960.8963	2001.97	2.28905E-4	0.37 hours/million states
8913000	-31282.5746	-1317.5804	-29964.9943	2002.46	2.32582E-4	0.37 hours/million states
8914000	-31299.1047	-1319.9012	-29979.2035	2001.83	2.17077E-4	0.37 hours/million states
8915000	-31299.9102	-1320.5064	-29979.4038	2001.77	2.10202E-4	0.37 hours/million states
8916000	-31287.8954	-1318.7566	-29969.1388	2001.93	2.29921E-4	0.37 hours/million states
8917000	-31298.3939	-1321.6871	-29976.7068	2002.60	2.15319E-4	0.37 hours/million states
8918000	-31282.8301	-1325.1683	-29957.6618	1998.94	2.04783E-4	0.37 hours/million states
8919000	-31293.8705	-1330.1553	-29963.7152	2000.12	2.21171E-4	0.37 hours/million states
8920000	-31288.4627	-1318.6510	-29969.8117	2000.57	2.27059E-4	0.37 hours/million states
8921000	-31291.9965	-1311.9601	-29980.0364	2000.80	2.26426E-4	0.37 hours/million states
8922000	-31303.3084	-1318.4046	-29984.9038	2000.01	2.29281E-4	0.37 hours/million states
8923000	-31292.7784	-1309.9451	-29982.8333	2001.97	2.23185E-4	0.37 hours/million states
8924000	-31290.1516	-1318.6665	-29971.4852	2001.29	2.23751E-4	0.37 hours/million states
8925000	-31275.9217	-1314.3563	-29961.5654	2000.42	2.39687E-4	0.37 hours/million states
8926000	-31280.2096	-1317.0862	-29963.1234	1998.88	2.2295E-4	0.37 hours/million states
8927000	-31275.3802	-1318.1553	-29957.2248	2001.25	2.16807E-4	0.37 hours/million states
8928000	-31275.3738	-1323.6141	-29951.7597	1997.59	2.12491E-4	0.37 hours/million states
8929000	-31280.7673	-1316.9051	-29963.8622	2001.78	2.3148E-4	0.37 hours/million states
8930000	-31277.3821	-1322.3227	-29955.0594	2000.85	2.31047E-4	0.37 hours/million states
8931000	-31288.6618	-1328.2513	-29960.4105	2000.73	2.35086E-4	0.37 hours/million states
8932000	-31276.7863	-1327.7312	-29949.0551	1999.80	2.1609E-4	0.37 hours/million states
8933000	-31273.0827	-1318.6671	-29954.4156	2002.32	2.31417E-4	0.37 hours/million states
8934000	-31272.6768	-1323.7522	-29948.9246	2001.02	2.24703E-4	0.37 hours/million states
8935000	-31278.0741	-1320.1527	-29957.9214	1999.74	2.36295E-4	0.37 hours/million states
8936000	-31281.0285	-1321.2892	-29959.7393	2001.27	2.33397E-4	0.37 hours/million states
8937000	-31263.1203	-1325.6822	-29937.4381	2001.50	2.15459E-4	0.37 hours/million states
8938000	-31273.1774	-1316.7413	-29956.4361	2000.70	2.29577E-4	0.37 hours/million states
8939000	-31256.2966	-1309.2062	-29947.0904	2001.20	2.43643E-4	0.37 hours/million states
8940000	-31273.7838	-1311.5719	-29962.2118	1999.32	2.31313E-4	0.37 hours/million states
8941000	-31275.7977	-1307.3841	-29968.4136	1999.25	2.24932E-4	0.37 hours/million states
8942000	-31278.8363	-1311.3959	-29967.4404	1999.27	2.13264E-4	0.37 hours/million states
8943000	-31265.6106	-1311.1423	-29954.4682	2001.09	2.25056E-4	0.37 hours/million states
8944000	-31272.0059	-1310.5469	-29961.4590	1999.12	2.27822E-4	0.37 hours/million states
8945000	-31273.2726	-1313.6230	-29959.6496	2001.72	2.21632E-4	0.37 hours/million states
8946000	-31280.3232	-1308.7458	-29971.5773	1998.10	2.31084E-4	0.37 hours/million states
8947000	-31271.7373	-1306.9748	-29964.7625	2000.65	2.20658E-4	0.37 hours/million states
8948000	-31299.3810	-1310.8575	-29988.5234	2001.39	2.29896E-4	0.37 hours/million states
8949000	-31294.5969	-1318.7536	-29975.8433	2000.31	2.23549E-4	0.37 hours/million states
8950000	-31299.2085	-1307.3051	-29991.9034	1999.03	2.40898E-4	0.37 hours/million states
8951000	-31298.7569	-1314.5924	-29984.1644	2000.19	2.22509E-4	0.37 hours/million states
8952000	-31303.7872	-1318.1776	-29985.6097	1998.38	2.22622E-4	0.37 hours/million states
8953000	-31287.1635	-1313.9258	-29973.2376	1999.32	2.22739E-4	0.37 hours/million states
8954000	-31286.5591	-1309.2889	-29977.2702	1998.39	2.36517E-4	0.37 hours/million states
8955000	-31282.9801	-1308.6354	-29974.3446	1998.76	2.29734E-4	0.37 hours/million states
8956000	-31280.2165	-1306.4289	-29973.7876	2000.26	2.33215E-4	0.37 hours/million states
8957000	-31280.7416	-1310.4406	-29970.3010	2000.05	2.24946E-4	0.37 hours/million states
8958000	-31279.9204	-1313.7156	-29966.2048	1999.46	2.31242E-4	0.37 hours/million states
8959000	-31294.3201	-1317.8649	-29976.4551	2001.68	2.28054E-4	0.37 hours/million states
8960000	-31287.6605	-1321.7415	-29965.9190	2001.53	2.29718E-4	0.37 hours/million states
8961000	-31292.5329	-1316.0311	-29976.5018	2002.34	2.26999E-4	0.37 hours/million states
8962000	-31277.5427	-1315.9284	-29961.6143	2000.85	2.42343E-4	0.37 hours/million states
8963000	-31271.1131	-1313.9778	-29957.1352	2001.96	2.34433E-4	0.37 hours/million states
8964000	-31283.7975	-1319.1183	-29964.6793	1999.24	2.21316E-4	0.37 hours/million states
8965000	-31273.1224	-1309.7138	-29963.4086	2002.42	2.36428E-4	0.37 hours/million states
8966000	-31282.6082	-1306.1596	-29976.4487	2001.34	2.24653E-4	0.37 hours/million states
8967000	-31295.7312	-1317.8421	-29977.8890	2003.85	2.40314E-4	0.37 hours/million states
8968000	-31299.0820	-1309.5716	-29989.5104	2003.26	2.28573E-4	0.37 hours/million states
8969000	-31287.1389	-1314.3282	-29972.8107	2004.17	2.19845E-4	0.37 hours/million states
8970000	-31270.5471	-1309.7459	-29960.8013	2001.57	2.42034E-4	0.37 hours/million states
8971000	-31272.0793	-1310.8416	-29961.2377	2001.89	2.352E-4	0.37 hours/million states
8972000	-31255.3328	-1311.5567	-29943.7761	2004.01	2.3676E-4	0.37 hours/million states
8973000	-31260.3508	-1315.6777	-29944.6731	2000.89	2.27039E-4	0.37 hours/million states
8974000	-31264.5429	-1308.3163	-29956.2266	2003.08	2.36855E-4	0.37 hours/million states
8975000	-31261.0948	-1308.9556	-29952.1392	2003.62	2.2825E-4	0.37 hours/million states
8976000	-31267.6579	-1304.5677	-29963.0902	2002.14	2.27766E-4	0.37 hours/million states
8977000	-31272.4322	-1305.4684	-29966.9638	2001.26	2.34241E-4	0.37 hours/million states
8978000	-31292.3163	-1322.5540	-29969.7623	1999.09	2.18004E-4	0.37 hours/million states
8979000	-31289.0243	-1328.2345	-29960.7898	1999.73	2.21795E-4	0.37 hours/million states
8980000	-31278.3686	-1321.5873	-29956.7812	2000.52	2.19752E-4	0.37 hours/million states
8981000	-31279.4182	-1323.8859	-29955.5323	1999.76	2.09747E-4	0.37 hours/million states
8982000	-31275.7932	-1316.0147	-29959.7785	2001.98	2.29577E-4	0.37 hours/million states
8983000	-31272.5399	-1319.7314	-29952.8085	1998.91	2.27014E-4	0.37 hours/million states
8984000	-31264.6429	-1323.5866	-29941.0564	1999.19	2.14059E-4	0.37 hours/million states
8985000	-31262.8481	-1327.4145	-29935.4335	1998.86	2.18394E-4	0.37 hours/million states
8986000	-31269.0415	-1331.5944	-29937.4471	1999.04	2.13998E-4	0.37 hours/million states
8987000	-31267.0501	-1328.5012	-29938.5489	1999.06	2.07755E-4	0.37 hours/million states
8988000	-31274.1456	-1322.6095	-29951.5361	1998.54	2.08744E-4	0.37 hours/million states
8989000	-31280.7261	-1320.3593	-29960.3669	1997.93	2.13255E-4	0.37 hours/million states
8990000	-31276.0871	-1318.3725	-29957.7146	1998.25	2.23912E-4	0.37 hours/million states
8991000	-31275.5678	-1318.2591	-29957.3087	1998.07	2.19231E-4	0.37 hours/million states
8992000	-31288.3318	-1328.7279	-29959.6038	1998.06	2.22022E-4	0.37 hours/million states
8993000	-31270.4242	-1323.0760	-29947.3482	1998.12	2.27231E-4	0.37 hours/million states
8994000	-31262.8470	-1322.7089	-29940.1382	1999.55	2.18725E-4	0.37 hours/million states
8995000	-31261.9286	-1323.0728	-29938.8557	1999.89	2.27179E-4	0.37 hours/million states
8996000	-31259.9342	-1329.3303	-29930.6040	1999.06	2.25497E-4	0.37 hours/million states
8997000	-31291.3668	-1343.5244	-29947.8424	1999.90	2.13209E-4	0.37 hours/million states
8998000	-31266.3676	-1330.2507	-29936.1169	2000.21	2.21326E-4	0.37 hours/million states
8999000	-31279.0655	-1333.3205	-29945.7450	1998.26	2.15243E-4	0.37 hours/million states
9000000	-31277.8337	-1336.2501	-29941.5836	1998.77	2.13993E-4	0.37 hours/million states
9001000	-31273.3699	-1332.9556	-29940.4142	1999.24	2.03542E-4	0.37 hours/million states
9002000	-31281.3410	-1340.2023	-29941.1387	1999.52	2.07956E-4	0.37 hours/million states
9003000	-31286.2461	-1336.9809	-29949.2652	1999.55	2.27001E-4	0.37 hours/million states
9004000	-31277.3971	-1332.8631	-29944.5341	1998.26	2.14861E-4	0.37 hours/million states
9005000	-31288.3334	-1336.7386	-29951.5948	2001.08	2.10693E-4	0.37 hours/million states
9006000	-31292.7052	-1333.5871	-29959.1181	1999.02	2.0856E-4	0.37 hours/million states
9007000	-31302.7477	-1333.5781	-29969.1696	2000.19	2.17257E-4	0.37 hours/million states
9008000	-31296.1167	-1329.0948	-29967.0219	1999.10	2.1981E-4	0.37 hours/million states
9009000	-31295.4178	-1326.3716	-29969.0462	1997.22	2.0906E-4	0.37 hours/million states
9010000	-31298.9257	-1327.9844	-29970.9413	1999.86	2.21431E-4	0.37 hours/million states
9011000	-31290.4070	-1333.8232	-29956.5837	1998.86	2.18006E-4	0.37 hours/million states
9012000	-31295.9160	-1331.7182	-29964.1978	2000.01	2.08804E-4	0.37 hours/million states
9013000	-31291.3085	-1336.7639	-29954.5445	2000.64	2.19438E-4	0.37 hours/million states
9014000	-31306.5741	-1345.1738	-29961.4003	1998.39	2.17082E-4	0.37 hours/million states
9015000	-31291.3806	-1332.2137	-29959.1669	1998.11	2.23882E-4	0.37 hours/million states
9016000	-31294.5944	-1327.5825	-29967.0119	1997.56	2.0249E-4	0.37 hours/million states
9017000	-31292.0838	-1333.3003	-29958.7835	1999.93	2.16229E-4	0.37 hours/million states
9018000	-31284.4629	-1330.0659	-29954.3970	2002.11	2.27437E-4	0.37 hours/million states
9019000	-31281.6760	-1325.1973	-29956.4786	2001.68	2.23258E-4	0.37 hours/million states
9020000	-31295.7175	-1325.1410	-29970.5766	2001.93	2.09151E-4	0.37 hours/million states
9021000	-31301.7716	-1324.1241	-29977.6475	1999.07	2.22278E-4	0.37 hours/million states
9022000	-31295.3301	-1325.1436	-29970.1865	1998.93	2.23097E-4	0.37 hours/million states
9023000	-31297.8218	-1329.0961	-29968.7257	1998.52	2.11889E-4	0.37 hours/million states
9024000	-31286.2531	-1337.5159	-29948.7372	1998.29	2.15928E-4	0.37 hours/million states
9025000	-31286.3249	-1335.9794	-29950.3455	1998.02	2.1146E-4	0.37 hours/million states
9026000	-31283.6971	-1328.4148	-29955.2823	1999.18	2.19054E-4	0.37 hours/million states
9027000	-31297.5195	-1318.8159	-29978.7036	1999.61	2.20618E-4	0.37 hours/million states
9028000	-31308.9129	-1320.8940	-29988.0189	1999.78	2.15182E-4	0.37 hours/million states
9029000	-31293.1618	-1317.1365	-29976.0252	1999.07	2.23759E-4	0.37 hours/million states
9030000	-31282.3224	-1319.1648	-29963.1576	1998.96	2.16763E-4	0.37 hours/million states
9031000	-31298.2557	-1327.5448	-29970.7109	1998.68	2.1761E-4	0.37 hours/million states
9032000	-31295.2671	-1323.0320	-29972.2351	2001.42	2.16574E-4	0.37 hours/million states
9033000	-31295.1912	-1318.8702	-29976.3210	1999.56	2.2176E-4	0.37 hours/million states
9034000	-31298.1988	-1319.5677	-29978.6311	1997.54	2.11976E-4	0.37 hours/million states
9035000	-31298.7943	-1326.9872	-29971.8072	1998.06	2.112E-4	0.37 hours/million states
9036000	-31310.3134	-1316.3493	-29993.9641	1999.83	2.22124E-4	0.37 hours/million states
9037000	-31296.6900	-1324.3650	-29972.3249	2000.80	2.16371E-4	0.37 hours/million states
9038000	-31294.6519	-1323.1657	-29971.4862	2000.58	2.18626E-4	0.37 hours/million states
9039000	-31295.5145	-1323.6218	-29971.8928	1999.66	2.30279E-4	0.37 hours/million states
9040000	-31288.6568	-1319.0473	-29969.6095	2001.54	2.27102E-4	0.37 hours/million states
9041000	-31292.1551	-1327.3546	-29964.8005	2000.10	2.26108E-4	0.37 hours/million states
9042000	-31295.3960	-1328.6650	-29966.7310	2000.39	2.29733E-4	0.37 hours/million states
9043000	-31290.6762	-1327.5436	-29963.1326	2000.85	2.23036E-4	0.37 hours/million states
9044000	-31265.9613	-1330.9556	-29935.0057	2002.67	2.24126E-4	0.37 hours/million states
9045000	-31267.8332	-1331.8079	-29936.0253	2000.51	2.14627E-4	0.37 hours/million states
9046000	-31269.7549	-1328.2553	-29941.4995	2000.76	2.20063E-4	0.37 hours/million states
9047000	-31267.6485	-1320.4252	-29947.2234	2001.78	2.37485E-4	0.37 hours/million states
9048000	-31274.0934	-1310.9946	-29963.0987	2003.32	2.30131E-4	0.37 hours/million states
9049000	-31275.8604	-1309.4046	-29966.4558	2003.09	2.35182E-4	0.37 hours/million states
9050000	-31273.0455	-1310.8637	-29962.1818	2002.01	2.29756E-4	0.37 hours/million states
9051000	-31254.9034	-1304.6733	-29950.2301	2001.77	2.34069E-4	0.37 hours/million states
9052000	-31263.2852	-1304.9234	-29958.3618	2002.63	2.51701E-4	0.37 hours/million states
9053000	-31269.0761	-1311.2162	-29957.8599	2002.11	2.37436E-4	0.37 hours/million states
9054000	-31270.8885	-1309.7613	-29961.1272	2001.82	2.26889E-4	0.37 hours/million states
9055000	-31270.3061	-1305.5665	-29964.7396	1999.09	2.24284E-4	0.37 hours/million states
9056000	-31288.3409	-1313.7103	-29974.6306	1999.18	2.18442E-4	0.37 hours/million states
9057000	-31288.6909	-1326.4461	-29962.2448	1997.22	2.18814E-4	0.37 hours/million states
9058000	-31296.7578	-1329.3377	-29967.4200	2000.40	2.12539E-4	0.37 hours/million states
9059000	-31290.5092	-1323.8004	-29966.7088	1999.93	2.22939E-4	0.37 hours/million states
9060000	-31300.3010	-1322.4659	-29977.8351	2000.99	2.31337E-4	0.37 hours/million states
9061000	-31298.3924	-1324.8986	-29973.4938	2001.41	2.33786E-4	0.37 hours/million states
9062000	-31311.3184	-1326.5500	-29984.7684	2002.18	2.31043E-4	0.37 hours/million states
9063000	-31297.5395	-1317.6122	-29979.9273	2001.07	2.41841E-4	0.37 hours/million states
9064000	-31284.6351	-1319.7426	-29964.8925	2001.61	2.30572E-4	0.37 hours/million states
9065000	-31266.5520	-1308.2991	-29958.2529	2002.04	2.35085E-4	0.37 hours/million states
9066000	-31261.3770	-1301.9877	-29959.3893	2002.68	2.31832E-4	0.37 hours/million states
9067000	-31268.7511	-1299.5871	-29969.1640	2004.35	2.48768E-4	0.37 hours/million states
9068000	-31253.9433	-1304.3552	-29949.5881	2000.06	2.36006E-4	0.37 hours/million states
9069000	-31267.0361	-1300.9757	-29966.0604	2002.18	2.24275E-4	0.37 hours/million states
9070000	-31260.3137	-1300.0471	-29960.2666	2002.30	2.50514E-4	0.37 hours/million states
9071000	-31276.1324	-1303.9637	-29972.1688	2002.60	2.35012E-4	0.37 hours/million states
9072000	-31251.4243	-1297.2930	-29954.1313	2002.76	2.46473E-4	0.37 hours/million states
9073000	-31246.1432	-1310.4744	-29935.6688	2002.31	2.40799E-4	0.37 hours/million states
9074000	-31270.7034	-1304.0440	-29966.6593	2001.01	2.38729E-4	0.37 hours/million states
9075000	-31248.2947	-1291.2645	-29957.0302	2002.50	2.42329E-4	0.37 hours/million states
9076000	-31259.6483	-1289.8801	-29969.7681	2003.49	2.42493E-4	0.37 hours/million states
9077000	-31259.6895	-1308.8562	-29950.8333	2003.35	2.45779E-4	0.37 hours/million states
9078000	-31270.1597	-1316.0270	-29954.1327	2002.21	2.29352E-4	0.37 hours/million states
9079000	-31262.5339	-1302.5679	-29959.9661	2003.19	2.42566E-4	0.37 hours/million states
9080000	-31259.1748	-1304.0653	-29955.1094	2002.23	2.41373E-4	0.37 hours/million states
9081000	-31263.7045	-1301.1140	-29962.5905	2002.14	2.30381E-4	0.37 hours/million states
9082000	-31279.8423	-1310.6723	-29969.1700	2002.21	2.44426E-4	0.37 hours/million states
9083000	-31281.3309	-1307.5941	-29973.7368	2001.82	2.37709E-4	0.37 hours/million states
9084000	-31276.6324	-1300.8909	-29975.7415	2002.59	2.49477E-4	0.37 hours/million states
9085000	-31266.9917	-1297.5992	-29969.3925	2002.74	2.39152E-4	0.37 hours/million states
9086000	-31273.7958	-1305.4268	-29968.3689	2004.34	2.50061E-4	0.37 hours/million states
9087000	-31259.0103	-1296.7233	-29962.2869	2003.84	2.38459E-4	0.37 hours/million states
9088000	-31261.9355	-1286.8685	-29975.0670	2004.42	2.57437E-4	0.37 hours/million states
9089000	-31269.8721	-1297.8670	-29972.0051	2005.02	2.43633E-4	0.37 hours/million states
9090000	-31260.9721	-1290.0188	-29970.9533	2002.75	2.43861E-4	0.37 hours/million states
9091000	-31255.1856	-1288.3632	-29966.8224	2005.51	2.64975E-4	0.37 hours/million states
9092000	-31248.7964	-1287.3513	-29961.4452	2001.26	2.35596E-4	0.37 hours/million states
9093000	-31236.6969	-1282.1883	-29954.5086	2005.54	2.73335E-4	0.37 hours/million states
9094000	-31229.6561	-1275.2626	-29954.3935	2004.60	2.58419E-4	0.37 hours/million states
9095000	-31251.4151	-1278.7378	-29972.6773	2004.69	2.58229E-4	0.37 hours/million states
9096000	-31253.2610	-1273.6123	-29979.6487	2004.29	2.4626E-4	0.37 hours/million states
9097000	-31248.2900	-1275.4060	-29972.8840	2002.38	2.68344E-4	0.37 hours/million states
9098000	-31240.9569	-1269.3581	-29971.5988	2003.91	2.65659E-4	0.37 hours/million states
9099000	-31235.8296	-1276.9061	-29958.9235	2003.97	2.54585E-4	0.37 hours/million states
9100000	-31227.3654	-1271.8651	-29955.5003	2005.86	2.67752E-4	0.37 hours/million states
9101000	-31237.9397	-1269.1643	-29968.7754	2003.69	2.67029E-4	0.37 hours/million states
9102000	-31254.8426	-1268.7364	-29986.1061	2002.90	2.46459E-4	0.37 hours/million states
9103000	-31236.8248	-1265.0117	-29971.8131	2002.98	2.67857E-4	0.37 hours/million states
9104000	-31232.0690	-1272.9722	-29959.0968	2002.38	2.64272E-4	0.37 hours/million states
9105000	-31232.6884	-1267.7272	-29964.9612	2003.44	2.71973E-4	0.37 hours/million states
9106000	-31232.3201	-1267.7742	-29964.5459	2001.16	2.55909E-4	0.37 hours/million states
9107000	-31251.7961	-1267.6188	-29984.1774	2002.86	2.51878E-4	0.37 hours/million states
9108000	-31239.7977	-1272.9476	-29966.8501	2001.90	2.544E-4	0.37 hours/million states
9109000	-31232.4533	-1273.6994	-29958.7539	2004.00	2.57417E-4	0.37 hours/million states
9110000	-31234.5908	-1271.9261	-29962.6647	2001.35	2.68941E-4	0.37 hours/million states
9111000	-31229.1238	-1262.1300	-29966.9938	2002.35	2.69116E-4	0.37 hours/million states
9112000	-31241.4942	-1266.5721	-29974.9221	2001.53	2.6576E-4	0.37 hours/million states
9113000	-31234.9852	-1270.9573	-29964.0280	2002.72	2.66342E-4	0.37 hours/million states
9114000	-31245.1319	-1270.7326	-29974.3993	2001.35	2.67473E-4	0.37 hours/million states
9115000	-31233.1535	-1276.1252	-29957.0283	2002.39	2.52567E-4	0.37 hours/million states
9116000	-31227.2192	-1274.2037	-29953.0155	2003.31	2.45501E-4	0.37 hours/million states
9117000	-31221.3723	-1272.0850	-29949.2873	2005.81	2.62876E-4	0.37 hours/million states
9118000	-31231.1639	-1279.0290	-29952.1349	2004.21	2.52961E-4	0.37 hours/million states
9119000	-31228.5136	-1277.1879	-29951.3257	2003.49	2.52527E-4	0.37 hours/million states
9120000	-31234.4999	-1273.4716	-29961.0284	2003.98	2.59704E-4	0.37 hours/million states
9121000	-31241.8913	-1276.1535	-29965.7378	2002.06	2.66114E-4	0.37 hours/million states
9122000	-31237.6935	-1274.6036	-29963.0899	2004.28	2.50533E-4	0.37 hours/million states
9123000	-31243.8148	-1287.6212	-29956.1936	2004.65	2.39889E-4	0.37 hours/million states
9124000	-31235.7755	-1285.3862	-29950.3894	2003.64	2.54387E-4	0.37 hours/million states
9125000	-31233.2954	-1287.4322	-29945.8632	2004.31	2.49814E-4	0.37 hours/million states
9126000	-31248.0680	-1281.7569	-29966.3111	2005.49	2.55443E-4	0.37 hours/million states
9127000	-31244.4132	-1293.8003	-29950.6129	2002.56	2.42796E-4	0.37 hours/million states
9128000	-31227.7158	-1282.2820	-29945.4338	2002.84	2.65552E-4	0.37 hours/million states
9129000	-31225.4848	-1276.7744	-29948.7104	2004.82	2.63685E-4	0.37 hours/million states
9130000	-31234.6320	-1279.6053	-29955.0268	2004.31	2.62559E-4	0.37 hours/million states
9131000	-31238.4458	-1277.8546	-29960.5911	2005.36	2.53998E-4	0.37 hours/million states
9132000	-31245.9217	-1276.4884	-29969.4333	2004.18	2.55618E-4	0.37 hours/million states
9133000	-31234.6796	-1265.0244	-29969.6552	2003.83	2.49498E-4	0.37 hours/million states
9134000	-31242.2671	-1271.3059	-29970.9612	2002.97	2.59176E-4	0.37 hours/million states
9135000	-31228.8731	-1274.6024	-29954.2708	2000.65	2.46839E-4	0.37 hours/million states
9136000	-31215.5610	-1278.5529	-29937.0081	2002.24	2.63398E-4	0.37 hours/million states
9137000	-31210.1377	-1279.7328	-29930.4049	2003.52	2.47699E-4	0.37 hours/million states
9138000	-31211.9934	-1274.6502	-29937.3433	2003.64	2.52569E-4	0.37 hours/million states
9139000	-31219.8913	-1271.0007	-29948.8906	2002.41	2.59729E-4	0.37 hours/million states
9140000	-31225.8059	-1283.8959	-29941.9100	2004.30	2.52354E-4	0.37 hours/million states
9141000	-31234.6520	-1284.2370	-29950.4150	2001.57	2.51219E-4	0.37 hours/million states
9142000	-31238.8506	-1276.5117	-29962.3389	2003.49	2.56312E-4	0.37 hours/million states
9143000	-31227.1340	-1274.5272	-29952.6068	2004.52	2.72747E-4	0.37 hours/million states
9144000	-31243.4653	-1293.6147	-29949.8506	2004.01	2.41192E-4	0.37 hours/million states
9145000	-31246.3980	-1284.6981	-29961.6999	2005.25	2.52988E-4	0.37 hours/million states
9146000	-31249.1439	-1293.5794	-29955.5645	2004.39	2.49247E-4	0.37 hours/million states
9147000	-31251.3944	-1298.9113	-29952.4832	2003.12	2.48707E-4	0.37 hours/million states
9148000	-31249.1082	-1293.9862	-29955.1219	2002.98	2.55972E-4	0.37 hours/million states
9149000	-31248.1598	-1292.7992	-29955.3606	2002.49	2.6758E-4	0.37 hours/million states
9150000	-31210.4575	-1283.4483	-29927.0091	2004.12	2.52438E-4	0.37 hours/million states
9151000	-31230.2255	-1283.5424	-29946.6831	2004.30	2.42233E-4	0.37 hours/million states
9152000	-31226.4991	-1282.2345	-29944.2646	2005.15	2.54104E-4	0.37 hours/million states
9153000	-31209.9220	-1283.2962	-29926.6258	2001.30	2.5071E-4	0.37 hours/million states
9154000	-31227.0554	-1291.8663	-29935.1891	2002.55	2.41836E-4	0.37 hours/million states
9155000	-31216.7883	-1282.8096	-29933.9787	2003.87	2.54919E-4	0.37 hours/million states
9156000	-31215.3633	-1279.9670	-29935.3963	2003.99	2.57294E-4	0.37 hours/million states
9157000	-31221.4582	-1285.5796	-29935.8786	2003.00	2.5398E-4	0.37 hours/million states
9158000	-31221.7114	-1279.7179	-29941.9935	2003.70	2.42141E-4	0.37 hours/million states
9159000	-31223.3819	-1284.0991	-29939.2828	2004.97	2.61188E-4	0.37 hours/million states
9160000	-31236.1426	-1283.7769	-29952.3657	2004.51	2.68968E-4	0.37 hours/million states
9161000	-31215.9768	-1289.9968	-29925.9800	2002.08	2.43186E-4	0.37 hours/million states
9162000	-31235.1046	-1288.4817	-29946.6228	2002.87	2.54444E-4	0.37 hours/million states
9163000	-31235.5813	-1289.4783	-29946.1031	2004.02	2.43312E-4	0.37 hours/million states
9164000	-31253.3198	-1286.7902	-29966.5296	2003.60	2.3578E-4	0.37 hours/million states
9165000	-31242.7156	-1300.8776	-29941.8381	2000.84	2.3649E-4	0.37 hours/million states
9166000	-31230.0794	-1289.7893	-29940.2901	2001.05	2.42473E-4	0.37 hours/million states
9167000	-31246.4007	-1298.9157	-29947.4850	2001.63	2.24065E-4	0.37 hours/million states
9168000	-31259.0425	-1297.8026	-29961.2399	2001.05	2.38284E-4	0.37 hours/million states
9169000	-31255.8095	-1300.4578	-29955.3517	2002.83	2.30753E-4	0.37 hours/million states
9170000	-31247.5531	-1295.9799	-29951.5732	2002.36	2.37959E-4	0.37 hours/million states
9171000	-31261.0532	-1297.7598	-29963.2934	2002.30	2.40883E-4	0.37 hours/million states
9172000	-31264.3176	-1294.4348	-29969.8829	2001.24	2.43715E-4	0.37 hours/million states
9173000	-31258.6305	-1297.0856	-29961.5449	2000.16	2.36116E-4	0.37 hours/million states
9174000	-31262.9808	-1299.8512	-29963.1296	2001.39	2.39027E-4	0.37 hours/million states
9175000	-31252.6749	-1293.4790	-29959.1959	2002.14	2.30814E-4	0.37 hours/million states
9176000	-31235.5656	-1291.4888	-29944.0769	2003.41	2.42916E-4	0.37 hours/million states
9177000	-31248.0719	-1293.2904	-29954.7815	2002.92	2.33367E-4	0.37 hours/million states
9178000	-31234.3058	-1288.6801	-29945.6257	2001.14	2.32413E-4	0.37 hours/million states
9179000	-31230.7595	-1290.9710	-29939.7886	2001.13	2.47125E-4	0.37 hours/million states
9180000	-31230.9146	-1287.3809	-29943.5337	2001.02	2.39033E-4	0.37 hours/million states
9181000	-31263.1774	-1296.4341	-29966.7432	1998.81	2.36375E-4	0.37 hours/million states
9182000	-31251.9007	-1296.4158	-29955.4849	1997.93	2.41301E-4	0.37 hours/million states
9183000	-31245.8642	-1302.7386	-29943.1256	2000.63	2.41883E-4	0.37 hours/million states
9184000	-31226.0673	-1295.9092	-29930.1581	2001.86	2.56396E-4	0.37 hours/million states
9185000	-31229.1233	-1296.4732	-29932.6501	2001.51	2.5501E-4	0.37 hours/million states
9186000	-31227.6694	-1293.0245	-29934.6449	2002.11	2.49991E-4	0.37 hours/million states
9187000	-31237.0406	-1288.4368	-29948.6039	2001.86	2.46853E-4	0.37 hours/million states
9188000	-31237.8811	-1287.4354	-29950.4457	2002.22	2.46269E-4	0.37 hours/million states
9189000	-31234.6970	-1284.2436	-29950.4535	2003.02	2.28425E-4	0.37 hours/million states
9190000	-31238.5032	-1295.8890	-29942.6141	2003.64	2.3774E-4	0.37 hours/million states
9191000	-31237.0770	-1289.7313	-29947.3457	2005.06	2.45911E-4	0.37 hours/million states
9192000	-31229.4540	-1288.4281	-29941.0259	2002.54	2.46199E-4	0.37 hours/million states
9193000	-31236.5541	-1286.4786	-29950.0755	2001.56	2.50548E-4	0.37 hours/million states
9194000	-31239.7704	-1289.1854	-29950.5850	2004.08	2.45754E-4	0.37 hours/million states
9195000	-31241.3783	-1293.6727	-29947.7056	2001.17	2.45974E-4	0.37 hours/million states
9196000	-31245.1351	-1283.5963	-29961.5389	2003.77	2.44362E-4	0.37 hours/million states
9197000	-31251.9237	-1290.6394	-29961.2843	2004.33	2.51624E-4	0.37 hours/million states
9198000	-31247.8590	-1287.0189	-29960.8401	2003.94	2.39441E-4	0.37 hours/million states
9199000	-31245.9592	-1287.3976	-29958.5616	2004.36	2.56685E-4	0.37 hours/million states
9200000	-31259.6986	-1296.6096	-29963.0890	2003.85	2.5138E-4	0.37 hours/million states
9201000	-31251.9088	-1296.5151	-29955.3937	2003.96	2.3953E-4	0.37 hours/million states
9202000	-31245.9475	-1295.6787	-29950.2689	2004.47	2.41101E-4	0.37 hours/million states
9203000	-31245.2047	-1291.8029	-29953.4018	2000.81	2.39E-4	0.37 hours/million states
9204000	-31234.7794	-1295.3025	-29939.4768	2004.07	2.36211E-4	0.37 hours/million states
9205000	-31230.7102	-1291.1609	-29939.5493	2003.43	2.53008E-4	0.37 hours/million states
9206000	-31238.9902	-1296.8841	-29942.1061	2003.76	2.47905E-4	0.37 hours/million states
9207000	-31216.6471	-1281.1789	-29935.4681	2004.54	2.44377E-4	0.37 hours/million states
9208000	-31236.9160	-1293.1662	-29943.7498	2004.54	2.34608E-4	0.37 hours/million states
9209000	-31237.5447	-1287.6089	-29949.9359	2003.96	2.49441E-4	0.37 hours/million states
9210000	-31237.3739	-1283.7518	-29953.6221	2004.77	2.56865E-4	0.37 hours/million states
9211000	-31244.4643	-1282.3436	-29962.1207	2003.77	2.54354E-4	0.37 hours/million states
9212000	-31247.9795	-1281.4680	-29966.5115	2001.69	2.50378E-4	0.37 hours/million states
9213000	-31250.9971	-1277.6207	-29973.3764	2001.93	2.48576E-4	0.37 hours/million states
9214000	-31229.7328	-1276.5909	-29953.1418	2003.82	2.56986E-4	0.37 hours/million states
9215000	-31229.1939	-1277.7054	-29951.4885	2003.66	2.50962E-4	0.37 hours/million states
9216000	-31240.0108	-1277.6102	-29962.4006	2003.21	2.45385E-4	0.37 hours/million states
9217000	-31226.5119	-1275.8176	-29950.6943	2003.57	2.47549E-4	0.37 hours/million states
9218000	-31234.7510	-1275.3473	-29959.4037	2002.19	2.41585E-4	0.37 hours/million states
9219000	-31224.5729	-1273.1208	-29951.4520	2002.68	2.66288E-4	0.37 hours/million states
9220000	-31234.0679	-1273.6429	-29960.4250	2002.63	2.51387E-4	0.37 hours/million states
9221000	-31238.1717	-1270.7488	-29967.4228	2002.68	2.61624E-4	0.37 hours/million states
9222000	-31243.1172	-1284.5875	-29958.5297	2000.32	2.47975E-4	0.37 hours/million states
9223000	-31245.4944	-1288.8505	-29956.6439	1998.78	2.39898E-4	0.37 hours/million states
9224000	-31248.3614	-1289.8494	-29958.5120	2002.18	2.41755E-4	0.37 hours/million states
9225000	-31241.5290	-1284.4705	-29957.0585	2001.28	2.34357E-4	0.37 hours/million states
9226000	-31253.7772	-1287.2482	-29966.5290	2001.09	2.39347E-4	0.37 hours/million states
9227000	-31240.2681	-1282.7025	-29957.5656	2003.26	2.54745E-4	0.37 hours/million states
9228000	-31251.0062	-1286.5397	-29964.4665	2003.05	2.52009E-4	0.37 hours/million states
9229000	-31233.0143	-1271.8199	-29961.1944	2003.02	2.73112E-4	0.37 hours/million states
9230000	-31242.5046	-1279.2023	-29963.3023	2002.60	2.53167E-4	0.37 hours/million states
9231000	-31241.3328	-1280.0048	-29961.3280	2002.93	2.40801E-4	0.37 hours/million states
9232000	-31241.3517	-1284.8616	-29956.4900	2002.74	2.43899E-4	0.37 hours/million states
9233000	-31238.4524	-1283.7062	-29954.7462	2002.78	2.58929E-4	0.37 hours/million states
9234000	-31243.0071	-1288.7207	-29954.2864	2002.78	2.43252E-4	0.37 hours/million states
9235000	-31252.3196	-1293.5350	-29958.7845	2001.95	2.37956E-4	0.37 hours/million states
9236000	-31260.9270	-1293.3934	-29967.5336	2002.17	2.51207E-4	0.37 hours/million states
9237000	-31268.9449	-1295.5013	-29973.4436	2002.14	2.48931E-4	0.37 hours/million states
9238000	-31275.5755	-1307.9312	-29967.6443	2000.22	2.31693E-4	0.37 hours/million states
9239000	-31256.7856	-1299.1984	-29957.5872	2000.58	2.36434E-4	0.37 hours/million states
9240000	-31268.9116	-1299.9953	-29968.9163	2001.28	2.41601E-4	0.37 hours/million states
9241000	-31290.5120	-1304.7620	-29985.7500	2000.96	2.38913E-4	0.37 hours/million states
9242000	-31288.4662	-1304.8500	-29983.6162	2002.59	2.3052E-4	0.37 hours/million states
9243000	-31277.6566	-1302.3441	-29975.3125	1999.62	2.22955E-4	0.37 hours/million states
9244000	-31276.5005	-1299.5487	-29976.9519	2001.32	2.48721E-4	0.37 hours/million states
9245000	-31272.2270	-1309.0084	-29963.2185	2001.53	2.15445E-4	0.37 hours/million states
9246000	-31274.0771	-1303.5909	-29970.4862	2001.72	2.28474E-4	0.37 hours/million states
9247000	-31261.7450	-1304.1034	-29957.6416	2001.14	2.38911E-4	0.37 hours/million states
9248000	-31273.5534	-1306.9082	-29966.6452	1999.04	2.34481E-4	0.37 hours/million states
9249000	-31260.1417	-1307.7322	-29952.4095	2001.75	2.30359E-4	0.37 hours/million states
9250000	-31261.4343	-1314.8331	-29946.6011	1999.32	2.28486E-4	0.37 hours/million states
9251000	-31275.5064	-1318.0363	-29957.4701	1999.12	2.15969E-4	0.37 hours/million states
9252000	-31277.3063	-1312.8409	-29964.4654	1999.58	2.3336E-4	0.37 hours/million states
9253000	-31277.9366	-1316.1225	-29961.8141	2001.16	2.24863E-4	0.37 hours/million states
9254000	-31277.2591	-1317.1623	-29960.0968	2000.15	2.18137E-4	0.37 hours/million states
9255000	-31265.7888	-1310.2330	-29955.5558	2003.76	2.22582E-4	0.37 hours/million states
9256000	-31259.1686	-1314.8744	-29944.2942	2002.55	2.28437E-4	0.37 hours/million states
9257000	-31260.6832	-1305.4592	-29955.2240	2004.25	2.39255E-4	0.37 hours/million states
9258000	-31271.3794	-1311.7993	-29959.5801	2002.00	2.3679E-4	0.37 hours/million states
9259000	-31277.2225	-1315.7780	-29961.4446	2003.10	2.26788E-4	0.37 hours/million states
9260000	-31270.8698	-1313.6048	-29957.2649	2000.27	2.27373E-4	0.37 hours/million states
9261000	-31260.3499	-1314.7922	-29945.5577	2001.63	2.23346E-4	0.37 hours/million states
9262000	-31259.6135	-1307.9636	-29951.6499	2002.78	2.27928E-4	0.37 hours/million states
9263000	-31251.9439	-1306.4583	-29945.4855	2001.58	2.3144E-4	0.37 hours/million states
9264000	-31249.3228	-1301.6815	-29947.6413	2001.96	2.38316E-4	0.37 hours/million states
9265000	-31249.2837	-1300.3830	-29948.9007	2001.78	2.37263E-4	0.37 hours/million states
9266000	-31264.4363	-1300.9740	-29963.4623	2001.31	2.30994E-4	0.37 hours/million states
9267000	-31285.4969	-1304.3721	-29981.1247	2001.09	2.5155E-4	0.37 hours/million states
9268000	-31266.2996	-1310.4102	-29955.8894	2002.65	2.38927E-4	0.37 hours/million states
9269000	-31249.4136	-1299.4872	-29949.9263	2000.87	2.34873E-4	0.37 hours/million states
9270000	-31265.4403	-1311.1559	-29954.2845	1999.93	2.34345E-4	0.37 hours/million states
9271000	-31271.7709	-1310.9048	-29960.8661	2000.90	2.28435E-4	0.37 hours/million states
9272000	-31268.7204	-1323.9473	-29944.7730	2000.87	2.2978E-4	0.37 hours/million states
9273000	-31280.0601	-1309.3301	-29970.7300	2000.63	2.38839E-4	0.37 hours/million states
9274000	-31274.0634	-1318.5669	-29955.4965	2001.48	2.28917E-4	0.37 hours/million states
9275000	-31254.6359	-1312.0384	-29942.5975	2002.54	2.34532E-4	0.37 hours/million states
9276000	-31268.2160	-1309.7682	-29958.4478	2002.77	2.41699E-4	0.37 hours/million states
9277000	-31261.9096	-1295.1636	-29966.7460	2003.78	2.49149E-4	0.37 hours/million states
9278000	-31271.0397	-1310.3997	-29960.6400	2002.48	2.53893E-4	0.37 hours/million states
9279000	-31272.6116	-1308.5289	-29964.0826	2003.06	2.4255E-4	0.37 hours/million states
9280000	-31294.8479	-1316.3934	-29978.4545	2002.37	2.2739E-4	0.37 hours/million states
9281000	-31274.5626	-1303.1555	-29971.4071	2003.72	2.46825E-4	0.37 hours/million states
9282000	-31261.9348	-1299.0716	-29962.8632	2003.32	2.52569E-4	0.37 hours/million states
9283000	-31252.2278	-1292.3635	-29959.8644	2005.49	2.39601E-4	0.37 hours/million states
9284000	-31260.4173	-1294.5407	-29965.8766	2005.72	2.58321E-4	0.37 hours/million states
9285000	-31252.0160	-1290.1864	-29961.8297	2003.48	2.5119E-4	0.37 hours/million states
9286000	-31263.0911	-1293.5371	-29969.5540	2004.07	2.48097E-4	0.37 hours/million states
9287000	-31257.4526	-1295.9122	-29961.5404	2004.94	2.38147E-4	0.37 hours/million states
9288000	-31259.2033	-1290.8683	-29968.3350	2003.94	2.34705E-4	0.37 hours/million states
9289000	-31260.0241	-1296.0513	-29963.9728	2004.14	2.43337E-4	0.37 hours/million states
9290000	-31242.2078	-1292.7875	-29949.4203	2004.20	2.3877E-4	0.37 hours/million states
9291000	-31256.2040	-1292.0832	-29964.1207	2003.09	2.39573E-4	0.37 hours/million states
9292000	-31263.6417	-1294.3194	-29969.3224	2003.84	2.58678E-4	0.37 hours/million states
9293000	-31252.2877	-1298.5115	-29953.7762	2003.75	2.46921E-4	0.37 hours/million states
9294000	-31252.1682	-1293.3348	-29958.8334	2004.03	2.4122E-4	0.37 hours/million states
9295000	-31271.9463	-1301.0582	-29970.8880	2001.59	2.39183E-4	0.37 hours/million states
9296000	-31262.9967	-1295.1699	-29967.8268	2003.60	2.27783E-4	0.37 hours/million states
9297000	-31257.6514	-1297.6100	-29960.0414	2001.83	2.25674E-4	0.37 hours/million states
9298000	-31272.0165	-1297.3622	-29974.6543	2002.47	2.33365E-4	0.37 hours/million states
9299000	-31272.0398	-1302.6966	-29969.3432	2003.30	2.34051E-4	0.37 hours/million states
9300000	-31268.5485	-1301.3941	-29967.1544	2001.67	2.37582E-4	0.37 hours/million states
9301000	-31260.0204	-1305.0550	-29954.9653	2001.85	2.45077E-4	0.37 hours/million states
9302000	-31260.2548	-1303.3383	-29956.9165	1999.94	2.35492E-4	0.37 hours/million states
9303000	-31244.9698	-1298.8959	-29946.0740	2001.29	2.45308E-4	0.37 hours/million states
9304000	-31267.8679	-1306.7265	-29961.1414	2002.11	2.38205E-4	0.37 hours/million states
9305000	-31275.5245	-1303.9641	-29971.5604	2000.52	2.42212E-4	0.37 hours/million states
9306000	-31258.0975	-1302.4650	-29955.6325	2001.80	2.38141E-4	0.37 hours/million states
9307000	-31242.9223	-1290.7470	-29952.1753	2001.98	2.5393E-4	0.37 hours/million states
9308000	-31254.0478	-1309.6117	-29944.4362	2000.86	2.46112E-4	0.37 hours/million states
9309000	-31251.6651	-1304.5491	-29947.1159	2002.75	2.33807E-4	0.37 hours/million states
9310000	-31281.1974	-1316.2584	-29964.9390	2003.53	2.39218E-4	0.37 hours/million states
9311000	-31252.4591	-1310.7233	-29941.7358	2003.97	2.36554E-4	0.37 hours/million states
9312000	-31280.2884	-1316.6891	-29963.5993	2001.99	2.34183E-4	0.37 hours/million states
9313000	-31283.8024	-1322.7360	-29961.0665	2000.31	2.24215E-4	0.37 hours/million states
9314000	-31285.7785	-1307.1951	-29978.5834	2001.21	2.37312E-4	0.37 hours/million states
9315000	-31271.9999	-1316.1535	-29955.8464	2000.37	2.21498E-4	0.37 hours/million states
9316000	-31258.2140	-1315.9607	-29942.2533	2000.15	2.29238E-4	0.37 hours/million states
9317000	-31250.0234	-1305.8207	-29944.2027	2000.29	2.37992E-4	0.37 hours/million states
9318000	-31258.9004	-1312.9317	-29945.9687	2002.58	2.37919E-4	0.37 hours/million states
9319000	-31264.3790	-1303.0562	-29961.3228	2002.59	2.40165E-4	0.37 hours/million states
9320000	-31275.7749	-1301.6442	-29974.1307	2001.16	2.41952E-4	0.37 hours/million states
9321000	-31273.4996	-1300.9544	-29972.5452	2002.19	2.38373E-4	0.37 hours/million states
9322000	-31277.7904	-1299.4930	-29978.2975	2002.36	2.42677E-4	0.37 hours/million states
9323000	-31275.4788	-1302.8147	-29972.6641	2002.81	2.32317E-4	0.37 hours/million states
9324000	-31265.5654	-1305.5240	-29960.0414	2004.00	2.426E-4	0.37 hours/million states
9325000	-31251.1549	-1298.6742	-29952.4806	2004.31	2.35051E-4	0.37 hours/million states
9326000	-31259.1389	-1291.3136	-29967.8253	2002.32	2.46776E-4	0.37 hours/million states
9327000	-31259.1484	-1293.5835	-29965.5649	2003.05	2.38322E-4	0.37 hours/million states
9328000	-31279.4231	-1308.1777	-29971.2454	2003.40	2.42907E-4	0.37 hours/million states
9329000	-31263.7797	-1299.0153	-29964.7643	2003.19	2.40604E-4	0.37 hours/million states
9330000	-31275.9138	-1308.6607	-29967.2532	2001.33	2.40829E-4	0.37 hours/million states
9331000	-31280.7729	-1289.9651	-29990.8078	2004.35	2.3459E-4	0.37 hours/million states
9332000	-31283.4803	-1292.8773	-29990.6030	2000.60	2.36863E-4	0.37 hours/million states
9333000	-31276.9780	-1293.4637	-29983.5143	2002.27	2.3667E-4	0.37 hours/million states
9334000	-31262.8290	-1302.4470	-29960.3820	2000.56	2.27639E-4	0.37 hours/million states
9335000	-31270.0859	-1287.8576	-29982.2282	2001.08	2.58463E-4	0.37 hours/million states
9336000	-31257.4722	-1292.0929	-29965.3793	2003.26	2.47526E-4	0.37 hours/million states
9337000	-31277.1079	-1295.9401	-29981.1678	2002.68	2.48203E-4	0.37 hours/million states
9338000	-31287.6274	-1296.9748	-29990.6526	2003.01	2.53846E-4	0.37 hours/million states
9339000	-31296.6954	-1300.7858	-29995.9096	2004.09	2.33342E-4	0.37 hours/million states
9340000	-31307.1689	-1311.2392	-29995.9297	2002.10	2.22871E-4	0.37 hours/million states
9341000	-31290.3263	-1317.0506	-29973.2758	2004.22	2.2682E-4	0.37 hours/million states
9342000	-31304.4467	-1316.1114	-29988.3353	2001.94	2.32603E-4	0.37 hours/million states
9343000	-31291.8955	-1317.2405	-29974.6550	2002.00	2.27E-4	0.37 hours/million states
9344000	-31282.9953	-1311.8642	-29971.1310	2000.09	2.36751E-4	0.37 hours/million states
9345000	-31280.2418	-1322.1971	-29958.0447	2000.75	2.20778E-4	0.37 hours/million states
9346000	-31297.0587	-1321.8536	-29975.2051	1999.19	2.10478E-4	0.37 hours/million states
9347000	-31306.1284	-1317.9477	-29988.1808	2001.16	2.45473E-4	0.37 hours/million states
9348000	-31292.1201	-1311.3772	-29980.7428	2001.29	2.23776E-4	0.37 hours/million states
9349000	-31314.6260	-1335.6486	-29978.9774	2000.07	2.28675E-4	0.37 hours/million states
9350000	-31312.8087	-1344.7135	-29968.0952	1999.66	2.12343E-4	0.37 hours/million states
9351000	-31322.4969	-1347.2790	-29975.2179	1999.97	2.18772E-4	0.37 hours/million states
9352000	-31322.3943	-1352.8032	-29969.5911	2000.42	2.12543E-4	0.37 hours/million states
9353000	-31308.7678	-1340.6733	-29968.0945	1999.65	1.9793E-4	0.37 hours/million states
9354000	-31313.9656	-1335.4365	-29978.5291	1999.61	2.14235E-4	0.37 hours/million states
9355000	-31316.0872	-1332.3272	-29983.7600	1998.66	2.25236E-4	0.37 hours/million states
9356000	-31291.3080	-1328.9343	-29962.3737	2000.76	2.26427E-4	0.37 hours/million states
9357000	-31303.0538	-1328.8307	-29974.2231	2002.04	2.14067E-4	0.37 hours/million states
9358000	-31288.3545	-1322.1532	-29966.2013	2001.15	2.35386E-4	0.37 hours/million states
9359000	-31284.5017	-1321.0658	-29963.4359	2001.10	2.16701E-4	0.37 hours/million states
9360000	-31301.6524	-1325.0514	-29976.6009	2001.01	2.26161E-4	0.37 hours/million states
9361000	-31281.3120	-1322.9144	-29958.3975	2000.26	2.23383E-4	0.37 hours/million states
9362000	-31292.9962	-1321.2789	-29971.7173	2000.62	2.13847E-4	0.37 hours/million states
9363000	-31291.7393	-1322.3165	-29969.4228	2000.17	2.24636E-4	0.37 hours/million states
9364000	-31301.7851	-1332.0626	-29969.7225	1997.71	2.15874E-4	0.37 hours/million states
9365000	-31301.9956	-1328.6304	-29973.3652	2002.56	2.23137E-4	0.37 hours/million states
9366000	-31305.9263	-1327.4390	-29978.4873	1999.82	2.22736E-4	0.37 hours/million states
9367000	-31297.2336	-1330.1226	-29967.1110	1999.01	2.03154E-4	0.37 hours/million states
9368000	-31303.0322	-1328.1213	-29974.9110	2001.09	2.34389E-4	0.37 hours/million states
9369000	-31299.9020	-1329.0760	-29970.8259	2003.28	2.16498E-4	0.37 hours/million states
9370000	-31278.3811	-1323.0439	-29955.3372	2002.48	2.36655E-4	0.37 hours/million states
9371000	-31280.4488	-1329.1612	-29951.2876	2000.72	2.14064E-4	0.37 hours/million states
9372000	-31280.8996	-1331.2099	-29949.6897	1999.77	2.2563E-4	0.37 hours/million states
9373000	-31283.0964	-1316.1273	-29966.9690	2002.20	2.30624E-4	0.37 hours/million states
9374000	-31294.4866	-1320.8695	-29973.6171	2002.18	2.18854E-4	0.37 hours/million states
9375000	-31277.9008	-1319.2284	-29958.6724	2001.70	2.40368E-4	0.37 hours/million states
9376000	-31276.1194	-1317.9179	-29958.2015	2000.19	2.30556E-4	0.37 hours/million states
9377000	-31286.9170	-1324.3812	-29962.5358	2000.72	2.28651E-4	0.37 hours/million states
9378000	-31299.1503	-1321.6319	-29977.5184	2000.46	2.32176E-4	0.37 hours/million states
9379000	-31289.8951	-1323.9621	-29965.9330	2001.84	2.27652E-4	0.37 hours/million states
9380000	-31275.2289	-1325.9560	-29949.2729	2001.83	2.2968E-4	0.37 hours/million states
9381000	-31279.4585	-1326.4391	-29953.0194	2001.67	2.209E-4	0.37 hours/million states
9382000	-31261.7439	-1322.0898	-29939.6540	2002.03	2.20261E-4	0.37 hours/million states
9383000	-31271.9372	-1335.2445	-29936.6927	2001.98	2.25607E-4	0.37 hours/million states
9384000	-31273.7325	-1330.5652	-29943.1673	2001.13	2.22266E-4	0.37 hours/million states
9385000	-31271.2625	-1332.0381	-29939.2244	2001.93	2.1723E-4	0.37 hours/million states
9386000	-31277.3437	-1333.7674	-29943.5763	2001.14	2.22288E-4	0.37 hours/million states
9387000	-31260.6269	-1338.5311	-29922.0957	2000.10	2.20737E-4	0.37 hours/million states
9388000	-31263.7853	-1341.4354	-29922.3500	2001.14	2.13881E-4	0.37 hours/million states
9389000	-31286.1798	-1351.7258	-29934.4540	2000.34	2.09682E-4	0.37 hours/million states
9390000	-31273.9262	-1340.8090	-29933.1173	1996.85	2.15541E-4	0.37 hours/million states
9391000	-31283.8313	-1344.2227	-29939.6086	2001.82	2.1952E-4	0.37 hours/million states
9392000	-31304.4478	-1342.9501	-29961.4977	2001.51	2.17214E-4	0.37 hours/million states
9393000	-31305.4683	-1344.3241	-29961.1442	2002.52	2.12704E-4	0.37 hours/million states
9394000	-31297.4734	-1336.6597	-29960.8137	2000.90	2.35364E-4	0.37 hours/million states
9395000	-31288.3763	-1346.7579	-29941.6184	2001.81	2.12548E-4	0.37 hours/million states
9396000	-31304.0876	-1340.9675	-29963.1200	2001.47	2.08847E-4	0.37 hours/million states
9397000	-31298.6426	-1346.2882	-29952.3545	1999.54	2.18444E-4	0.37 hours/million states
9398000	-31283.6662	-1340.2640	-29943.4022	2000.91	2.18543E-4	0.37 hours/million states
9399000	-31305.7268	-1339.9679	-29965.7589	1999.75	2.10599E-4	0.37 hours/million states
9400000	-31288.5713	-1341.3383	-29947.2330	2001.98	2.17797E-4	0.37 hours/million states
9401000	-31288.7504	-1334.7460	-29954.0045	2001.18	2.18232E-4	0.37 hours/million states
9402000	-31281.3322	-1333.0960	-29948.2361	2001.37	2.23114E-4	0.37 hours/million states
9403000	-31283.2802	-1341.1189	-29942.1612	2003.78	2.17608E-4	0.37 hours/million states
9404000	-31295.1523	-1353.0076	-29942.1447	2001.39	2.06319E-4	0.37 hours/million states
9405000	-31297.2581	-1351.2400	-29946.0181	2000.67	1.98743E-4	0.37 hours/million states
9406000	-31273.1030	-1344.2278	-29928.8752	2000.72	2.09808E-4	0.37 hours/million states
9407000	-31279.2101	-1342.6813	-29936.5289	2001.49	2.10673E-4	0.37 hours/million states
9408000	-31283.5886	-1346.7102	-29936.8784	1999.93	1.956E-4	0.37 hours/million states
9409000	-31281.9277	-1344.4078	-29937.5199	1999.42	2.03839E-4	0.37 hours/million states
9410000	-31310.9546	-1346.8930	-29964.0617	1997.88	2.11126E-4	0.37 hours/million states
9411000	-31307.4508	-1341.7328	-29965.7179	2000.24	2.11042E-4	0.37 hours/million states
9412000	-31299.6817	-1348.6393	-29951.0425	2000.59	2.08666E-4	0.37 hours/million states
9413000	-31299.9328	-1343.8140	-29956.1188	2000.45	2.15245E-4	0.37 hours/million states
9414000	-31300.7031	-1334.2563	-29966.4468	2002.06	1.99839E-4	0.37 hours/million states
9415000	-31283.9673	-1339.8565	-29944.1108	2001.96	2.12755E-4	0.37 hours/million states
9416000	-31283.8445	-1342.2184	-29941.6261	1999.91	2.14763E-4	0.37 hours/million states
9417000	-31284.3029	-1333.6123	-29950.6907	2001.74	2.20837E-4	0.37 hours/million states
9418000	-31293.4701	-1337.3252	-29956.1448	1999.45	2.17548E-4	0.37 hours/million states
9419000	-31302.2038	-1343.4054	-29958.7984	1998.15	2.0928E-4	0.37 hours/million states
9420000	-31291.7743	-1339.4625	-29952.3119	2001.54	2.2619E-4	0.37 hours/million states
9421000	-31316.0027	-1342.7641	-29973.2386	1999.65	2.06051E-4	0.37 hours/million states
9422000	-31321.3312	-1341.3920	-29979.9392	2000.34	2.14947E-4	0.37 hours/million states
9423000	-31307.0878	-1354.8905	-29952.1973	2000.24	2.05806E-4	0.37 hours/million states
9424000	-31311.4496	-1347.0882	-29964.3614	2000.92	2.16339E-4	0.37 hours/million states
9425000	-31297.9619	-1348.3468	-29949.6151	1998.06	2.04092E-4	0.37 hours/million states
9426000	-31299.8402	-1355.7730	-29944.0671	1999.04	2.08443E-4	0.37 hours/million states
9427000	-31326.9716	-1358.7228	-29968.2488	1998.85	2.09977E-4	0.37 hours/million states
9428000	-31300.9678	-1346.4321	-29954.5358	1998.30	1.9619E-4	0.37 hours/million states
9429000	-31280.2380	-1343.9676	-29936.2704	1999.11	2.13882E-4	0.37 hours/million states
9430000	-31298.1690	-1343.7305	-29954.4385	1998.72	2.05641E-4	0.37 hours/million states
9431000	-31294.9306	-1345.6635	-29949.2671	1997.53	2.11176E-4	0.37 hours/million states
9432000	-31281.6260	-1344.5382	-29937.0878	1999.27	2.16612E-4	0.37 hours/million states
9433000	-31289.9421	-1350.7753	-29939.1667	2000.74	2.07996E-4	0.37 hours/million states
9434000	-31300.2283	-1350.6878	-29949.5405	1999.41	1.99604E-4	0.37 hours/million states
9435000	-31296.3206	-1347.6914	-29948.6292	2000.62	2.02166E-4	0.37 hours/million states
9436000	-31302.3399	-1347.0698	-29955.2702	1998.30	2.05851E-4	0.37 hours/million states
9437000	-31283.7975	-1343.3240	-29940.4735	1999.77	2.05353E-4	0.37 hours/million states
9438000	-31286.9811	-1342.0874	-29944.8937	1997.12	2.03756E-4	0.37 hours/million states
9439000	-31303.7168	-1343.2450	-29960.4719	1997.93	2.05219E-4	0.37 hours/million states
9440000	-31300.9002	-1343.8862	-29957.0139	1999.54	2.12998E-4	0.37 hours/million states
9441000	-31313.4215	-1341.9310	-29971.4905	2001.37	2.19402E-4	0.37 hours/million states
9442000	-31311.3399	-1338.3087	-29973.0312	2000.48	2.17132E-4	0.37 hours/million states
9443000	-31310.6430	-1338.4634	-29972.1796	1999.97	2.08746E-4	0.37 hours/million states
9444000	-31327.9658	-1339.7788	-29988.1870	2001.42	2.09834E-4	0.37 hours/million states
9445000	-31317.5355	-1349.7870	-29967.7485	2000.67	2.12468E-4	0.37 hours/million states
9446000	-31320.0101	-1351.5434	-29968.4668	2003.03	2.10172E-4	0.37 hours/million states
9447000	-31296.5214	-1337.4598	-29959.0616	2001.53	2.24604E-4	0.37 hours/million states
9448000	-31308.9870	-1340.6684	-29968.3186	2002.02	2.10099E-4	0.37 hours/million states
9449000	-31305.3950	-1343.0712	-29962.3239	2000.45	2.06491E-4	0.37 hours/million states
9450000	-31311.3737	-1347.0169	-29964.3568	1998.58	2.10758E-4	0.37 hours/million states
9451000	-31326.3395	-1350.0177	-29976.3219	2000.17	2.07605E-4	0.37 hours/million states
9452000	-31312.7859	-1354.8242	-29957.9617	1996.46	2.004E-4	0.37 hours/million states
9453000	-31310.8787	-1351.2949	-29959.5839	1999.93	2.12479E-4	0.37 hours/million states
9454000	-31296.6975	-1343.1482	-29953.5494	1998.38	2.04573E-4	0.37 hours/million states
9455000	-31301.0882	-1342.5009	-29958.5873	1998.26	1.99533E-4	0.37 hours/million states
9456000	-31300.0816	-1349.2669	-29950.8147	1999.39	2.09933E-4	0.37 hours/million states
9457000	-31300.0829	-1352.7420	-29947.3409	1999.10	2.00751E-4	0.37 hours/million states
9458000	-31295.8479	-1349.3743	-29946.4736	1998.76	1.98916E-4	0.37 hours/million states
9459000	-31298.8508	-1343.9170	-29954.9338	1999.58	1.98915E-4	0.37 hours/million states
9460000	-31309.7522	-1354.0413	-29955.7109	2000.40	2.05628E-4	0.37 hours/million states
9461000	-31295.4045	-1335.9690	-29959.4355	2000.89	2.22902E-4	0.37 hours/million states
9462000	-31290.2373	-1338.5071	-29951.7303	1999.64	2.06355E-4	0.37 hours/million states
9463000	-31276.0665	-1337.8831	-29938.1833	2001.12	2.11894E-4	0.37 hours/million states
9464000	-31290.9202	-1332.4305	-29958.4896	1999.32	2.18042E-4	0.37 hours/million states
9465000	-31285.9964	-1335.9204	-29950.0760	1999.28	2.21567E-4	0.37 hours/million states
9466000	-31283.8064	-1328.9373	-29954.8691	1998.92	2.06268E-4	0.37 hours/million states
9467000	-31291.7856	-1327.3768	-29964.4088	1999.39	2.22453E-4	0.37 hours/million states
9468000	-31289.6577	-1332.1952	-29957.4625	2000.17	2.12225E-4	0.37 hours/million states
9469000	-31285.1281	-1325.0586	-29960.0695	2001.32	2.21331E-4	0.37 hours/million states
9470000	-31289.4300	-1328.6050	-29960.8250	2001.05	2.21902E-4	0.37 hours/million states
9471000	-31288.0930	-1330.9294	-29957.1636	2000.36	2.22349E-4	0.37 hours/million states
9472000	-31295.9059	-1331.6482	-29964.2577	2002.57	2.1392E-4	0.37 hours/million states
9473000	-31275.6963	-1327.6139	-29948.0824	2001.52	2.3084E-4	0.37 hours/million states
9474000	-31282.9710	-1332.2480	-29950.7230	1999.27	2.18761E-4	0.37 hours/million states
9475000	-31304.7323	-1330.9802	-29973.7521	2002.77	2.23981E-4	0.37 hours/million states
9476000	-31314.1501	-1330.2470	-29983.9030	2001.77	2.26362E-4	0.37 hours/million states
9477000	-31322.0684	-1332.4122	-29989.6562	2001.11	2.22835E-4	0.37 hours/million states
9478000	-31319.1455	-1334.3593	-29984.7863	2002.26	2.21298E-4	0.37 hours/million states
9479000	-31322.0081	-1330.4264	-29991.5818	2001.34	2.17941E-4	0.37 hours/million states
9480000	-31297.0228	-1320.0959	-29976.9270	1999.44	2.25772E-4	0.37 hours/million states
9481000	-31290.1342	-1336.6559	-29953.4782	2001.03	2.08928E-4	0.37 hours/million states
9482000	-31293.7251	-1331.3269	-29962.3982	2000.69	2.2423E-4	0.37 hours/million states
9483000	-31296.0933	-1329.5418	-29966.5516	2003.28	2.21478E-4	0.37 hours/million states
9484000	-31302.0978	-1318.9658	-29983.1320	2002.93	2.36577E-4	0.37 hours/million states
9485000	-31306.1170	-1329.9061	-29976.2109	2002.79	2.05572E-4	0.37 hours/million states
9486000	-31293.9675	-1332.2477	-29961.7198	2004.04	2.15051E-4	0.37 hours/million states
9487000	-31280.5643	-1329.3199	-29951.2444	2001.41	2.18465E-4	0.37 hours/million states
9488000	-31279.3094	-1324.9433	-29954.3662	2001.72	2.25554E-4	0.37 hours/million states
9489000	-31283.8915	-1323.1205	-29960.7711	1998.38	2.28196E-4	0.37 hours/million states
9490000	-31285.3590	-1327.8427	-29957.5163	2000.95	2.23777E-4	0.37 hours/million states
9491000	-31279.2607	-1329.8737	-29949.3870	2001.22	2.33805E-4	0.37 hours/million states
9492000	-31271.7536	-1333.9784	-29937.7753	2001.69	2.13038E-4	0.37 hours/million states
9493000	-31282.5754	-1332.1481	-29950.4273	2000.92	2.18134E-4	0.37 hours/million states
9494000	-31300.4835	-1332.7922	-29967.6913	2001.00	2.19834E-4	0.37 hours/million states
9495000	-31295.0995	-1326.4968	-29968.6027	2001.43	2.24708E-4	0.37 hours/million states
9496000	-31296.3993	-1319.6208	-29976.7784	2001.35	2.32452E-4	0.37 hours/million states
9497000	-31295.3392	-1327.9764	-29967.3628	2000.47	2.17977E-4	0.37 hours/million states
9498000	-31283.9169	-1319.9312	-29963.9857	1999.10	2.14886E-4	0.37 hours/million states
9499000	-31296.2378	-1318.4568	-29977.7810	2000.26	2.25817E-4	0.37 hours/million states
9500000	-31300.7936	-1321.9312	-29978.8625	2001.47	2.10515E-4	0.37 hours/million states
9501000	-31287.8504	-1330.5017	-29957.3487	1999.83	2.18779E-4	0.37 hours/million states
9502000	-31273.1002	-1317.8618	-29955.2383	2001.90	2.32263E-4	0.37 hours/million states
9503000	-31287.7516	-1319.5245	-29968.2270	2002.30	2.0941E-4	0.37 hours/million states
9504000	-31279.1258	-1310.8297	-29968.2961	2000.95	2.25832E-4	0.37 hours/million states
9505000	-31281.4965	-1307.6784	-29973.8181	2002.79	2.29344E-4	0.37 hours/million states
9506000	-31284.3064	-1321.1503	-29963.1561	2002.31	2.27189E-4	0.37 hours/million states
9507000	-31274.5925	-1311.6300	-29962.9625	1999.99	2.33766E-4	0.37 hours/million states
9508000	-31280.9485	-1310.6521	-29970.2964	1997.85	2.18557E-4	0.37 hours/million states
9509000	-31282.5744	-1308.6764	-29973.8979	2001.30	2.42138E-4	0.37 hours/million states
9510000	-31274.4340	-1309.3706	-29965.0634	2000.91	2.30684E-4	0.37 hours/million states
9511000	-31272.5715	-1313.1640	-29959.4075	2000.98	2.38875E-4	0.37 hours/million states
9512000	-31279.4333	-1321.2406	-29958.1927	2001.61	2.27182E-4	0.37 hours/million states
9513000	-31267.0306	-1313.0395	-29953.9912	2003.04	2.30307E-4	0.37 hours/million states
9514000	-31262.4629	-1311.0296	-29951.4333	2001.39	2.34347E-4	0.37 hours/million states
9515000	-31267.6385	-1319.0067	-29948.6318	2000.96	2.2032E-4	0.37 hours/million states
9516000	-31268.4054	-1318.6402	-29949.7652	2001.98	2.25112E-4	0.37 hours/million states
9517000	-31269.6616	-1317.0430	-29952.6186	2001.83	2.29217E-4	0.37 hours/million states
9518000	-31287.6869	-1320.8516	-29966.8353	2001.54	2.40919E-4	0.37 hours/million states
9519000	-31294.7065	-1323.7138	-29970.9927	1998.62	2.13197E-4	0.37 hours/million states
9520000	-31303.6505	-1330.0993	-29973.5513	1997.51	2.26215E-4	0.37 hours/million states
9521000	-31283.8940	-1324.2885	-29959.6055	2000.27	2.33023E-4	0.37 hours/million states
9522000	-31281.8573	-1322.3846	-29959.4727	2000.89	2.22517E-4	0.37 hours/million states
9523000	-31282.0990	-1320.8417	-29961.2573	2000.15	2.26567E-4	0.37 hours/million states
9524000	-31276.3138	-1313.5851	-29962.7287	2002.19	2.32767E-4	0.37 hours/million states
9525000	-31300.5151	-1334.6496	-29965.8655	2000.16	2.28881E-4	0.37 hours/million states
9526000	-31310.6779	-1333.6461	-29977.0318	1999.78	2.15052E-4	0.37 hours/million states
9527000	-31317.4475	-1335.5814	-29981.8661	2001.13	2.22942E-4	0.37 hours/million states
9528000	-31317.5850	-1340.5191	-29977.0659	2001.13	2.04765E-4	0.37 hours/million states
9529000	-31308.7370	-1338.9715	-29969.7655	2000.75	2.18084E-4	0.37 hours/million states
9530000	-31313.3914	-1342.6135	-29970.7779	1999.15	2.11247E-4	0.37 hours/million states
9531000	-31317.8000	-1355.2132	-29962.5868	2000.80	2.00871E-4	0.37 hours/million states
9532000	-31319.5117	-1347.0855	-29972.4263	2001.04	2.25175E-4	0.37 hours/million states
9533000	-31309.7217	-1344.1692	-29965.5525	1999.44	2.11463E-4	0.37 hours/million states
9534000	-31309.7450	-1343.5160	-29966.2290	1998.95	2.03604E-4	0.37 hours/million states
9535000	-31303.9972	-1331.2003	-29972.7969	1999.78	2.21472E-4	0.37 hours/million states
9536000	-31307.2507	-1325.1679	-29982.0828	2001.09	2.23302E-4	0.37 hours/million states
9537000	-31296.8785	-1331.7908	-29965.0877	1998.89	2.21693E-4	0.37 hours/million states
9538000	-31289.1979	-1342.2642	-29946.9337	1999.80	2.17258E-4	0.37 hours/million states
9539000	-31280.8838	-1332.1302	-29948.7536	1998.71	2.21069E-4	0.37 hours/million states
9540000	-31271.5838	-1334.9417	-29936.6421	1999.01	2.15463E-4	0.37 hours/million states
9541000	-31280.1932	-1326.1900	-29954.0032	2000.42	2.18338E-4	0.37 hours/million states
9542000	-31275.2722	-1321.0097	-29954.2625	2002.31	2.24196E-4	0.37 hours/million states
9543000	-31280.1345	-1331.9596	-29948.1749	1999.98	2.13036E-4	0.37 hours/million states
9544000	-31277.6085	-1330.1193	-29947.4892	2001.01	2.09309E-4	0.37 hours/million states
9545000	-31291.5254	-1327.9146	-29963.6108	2002.21	2.36997E-4	0.37 hours/million states
9546000	-31265.9998	-1330.1996	-29935.8001	1999.20	2.12491E-4	0.37 hours/million states
9547000	-31281.5697	-1328.7092	-29952.8605	2001.33	2.1808E-4	0.37 hours/million states
9548000	-31285.8590	-1333.4112	-29952.4478	2000.04	2.14401E-4	0.37 hours/million states
9549000	-31285.2877	-1329.3662	-29955.9214	1998.19	2.09739E-4	0.37 hours/million states
9550000	-31296.1892	-1340.2763	-29955.9129	2001.59	2.03729E-4	0.37 hours/million states
9551000	-31295.5253	-1331.8662	-29963.6591	2000.99	2.18501E-4	0.37 hours/million states
9552000	-31307.5217	-1335.7029	-29971.8188	2001.10	2.18187E-4	0.37 hours/million states
9553000	-31296.1754	-1334.9321	-29961.2432	1998.93	2.13919E-4	0.37 hours/million states
9554000	-31293.4439	-1331.8714	-29961.5725	2000.93	2.30003E-4	0.37 hours/million states
9555000	-31297.9023	-1334.9296	-29962.9727	1999.63	2.2561E-4	0.37 hours/million states
9556000	-31300.3897	-1339.2527	-29961.1369	1997.04	2.14184E-4	0.37 hours/million states
9557000	-31328.6925	-1348.1210	-29980.5716	2000.31	2.08642E-4	0.37 hours/million states
9558000	-31331.6304	-1351.7884	-29979.8420	1999.61	2.01661E-4	0.37 hours/million states
9559000	-31328.8002	-1348.8893	-29979.9109	1999.32	2.11794E-4	0.37 hours/million states
9560000	-31303.2238	-1353.0070	-29950.2168	1999.34	2.00928E-4	0.37 hours/million states
9561000	-31286.7446	-1349.1521	-29937.5925	1999.22	2.08561E-4	0.37 hours/million states
9562000	-31283.5991	-1341.9598	-29941.6393	1998.39	2.04103E-4	0.37 hours/million states
9563000	-31288.0337	-1346.5955	-29941.4382	1999.37	2.12208E-4	0.37 hours/million states
9564000	-31291.2602	-1346.1086	-29945.1516	1998.89	1.96914E-4	0.37 hours/million states
9565000	-31299.2536	-1327.8799	-29971.3737	1998.47	2.26669E-4	0.37 hours/million states
9566000	-31308.9395	-1341.1851	-29967.7544	1999.55	2.17656E-4	0.37 hours/million states
9567000	-31295.8332	-1342.0716	-29953.7616	2001.31	2.06894E-4	0.37 hours/million states
9568000	-31317.7873	-1339.8451	-29977.9422	2001.28	2.07746E-4	0.37 hours/million states
9569000	-31310.4227	-1349.6865	-29960.7362	2001.40	2.02766E-4	0.37 hours/million states
9570000	-31302.9351	-1340.7766	-29962.1585	1999.77	2.07451E-4	0.37 hours/million states
9571000	-31318.2228	-1349.7229	-29968.4999	2000.15	1.99736E-4	0.37 hours/million states
9572000	-31300.3839	-1338.1740	-29962.2100	1999.25	2.07762E-4	0.37 hours/million states
9573000	-31294.4484	-1340.1722	-29954.2761	1999.37	2.01709E-4	0.37 hours/million states
9574000	-31286.7641	-1343.4665	-29943.2976	1999.28	2.07109E-4	0.37 hours/million states
9575000	-31309.8575	-1343.1933	-29966.6643	1999.26	2.05979E-4	0.37 hours/million states
9576000	-31297.1987	-1347.9246	-29949.2742	1997.14	2.03643E-4	0.37 hours/million states
9577000	-31307.7636	-1351.5648	-29956.1988	1998.15	2.02141E-4	0.37 hours/million states
9578000	-31300.3043	-1359.7391	-29940.5652	1997.49	2.0076E-4	0.37 hours/million states
9579000	-31281.1676	-1349.4011	-29931.7664	1998.91	2.02445E-4	0.37 hours/million states
9580000	-31297.2761	-1346.2128	-29951.0634	1998.20	2.14326E-4	0.37 hours/million states
9581000	-31303.8990	-1349.7162	-29954.1828	1997.80	2.14815E-4	0.37 hours/million states
9582000	-31311.1446	-1348.9899	-29962.1547	1996.60	2.07086E-4	0.37 hours/million states
9583000	-31328.4370	-1351.3285	-29977.1085	1998.97	2.02161E-4	0.37 hours/million states
9584000	-31314.0998	-1353.7339	-29960.3659	1998.88	2.05099E-4	0.37 hours/million states
9585000	-31327.4436	-1352.7660	-29974.6776	1997.83	1.96453E-4	0.37 hours/million states
9586000	-31337.8558	-1357.1777	-29980.6781	1995.27	1.88781E-4	0.37 hours/million states
9587000	-31324.4083	-1363.6315	-29960.7768	1993.84	1.97651E-4	0.37 hours/million states
9588000	-31325.7989	-1363.7248	-29962.0741	1996.31	1.94593E-4	0.37 hours/million states
9589000	-31311.8349	-1358.1212	-29953.7138	1996.60	2.06248E-4	0.37 hours/million states
9590000	-31292.7092	-1362.7605	-29929.9487	1999.87	1.97628E-4	0.37 hours/million states
9591000	-31291.7008	-1352.1265	-29939.5743	1996.97	1.98937E-4	0.37 hours/million states
9592000	-31292.8597	-1361.0341	-29931.8256	1998.64	2.00507E-4	0.37 hours/million states
9593000	-31302.1745	-1356.6585	-29945.5161	1998.36	1.92762E-4	0.37 hours/million states
9594000	-31312.6799	-1357.9078	-29954.7721	1999.48	1.98088E-4	0.37 hours/million states
9595000	-31308.3181	-1359.9883	-29948.3298	1997.19	1.99269E-4	0.37 hours/million states
9596000	-31302.1664	-1354.2437	-29947.9226	1996.42	2.09735E-4	0.37 hours/million states
9597000	-31307.7959	-1351.2789	-29956.5170	1999.57	2.06118E-4	0.37 hours/million states
9598000	-31309.1662	-1358.3886	-29950.7775	1999.19	1.90657E-4	0.37 hours/million states
9599000	-31320.0057	-1361.4958	-29958.5099	1999.11	2.01955E-4	0.37 hours/million states
9600000	-31319.4570	-1358.2441	-29961.2129	1998.82	2.06545E-4	0.37 hours/million states
9601000	-31303.2945	-1357.1090	-29946.1855	2000.49	2.05305E-4	0.37 hours/million states
9602000	-31302.5060	-1351.4854	-29951.0207	2000.51	2.00165E-4	0.37 hours/million states
9603000	-31300.9733	-1347.2687	-29953.7046	1999.46	2.13362E-4	0.37 hours/million states
9604000	-31313.0676	-1342.5549	-29970.5127	1999.52	2.12088E-4	0.37 hours/million states
9605000	-31309.6812	-1345.5751	-29964.1061	1999.64	2.12207E-4	0.37 hours/million states
9606000	-31304.7154	-1344.1435	-29960.5718	2000.97	2.14298E-4	0.37 hours/million states
9607000	-31295.8949	-1335.6629	-29960.2319	1998.39	2.03079E-4	0.37 hours/million states
9608000	-31288.3744	-1330.3607	-29958.0137	1999.78	2.23141E-4	0.37 hours/million states
9609000	-31282.3866	-1333.8110	-29948.5756	1999.48	2.11804E-4	0.37 hours/million states
9610000	-31299.9030	-1338.8672	-29961.0358	2000.30	2.06016E-4	0.37 hours/million states
9611000	-31317.5168	-1346.6590	-29970.8578	1999.77	1.98354E-4	0.37 hours/million states
9612000	-31296.4805	-1334.7030	-29961.7775	1998.17	2.20628E-4	0.37 hours/million states
9613000	-31297.1458	-1336.0655	-29961.0803	2000.13	2.05795E-4	0.37 hours/million states
9614000	-31314.7170	-1349.5501	-29965.1669	1999.47	2.04169E-4	0.37 hours/million states
9615000	-31309.8264	-1343.3665	-29966.4599	2001.46	2.12314E-4	0.37 hours/million states
9616000	-31286.4933	-1345.4454	-29941.0479	2001.17	2.15807E-4	0.37 hours/million states
9617000	-31302.5229	-1349.1981	-29953.3248	1999.46	2.1159E-4	0.37 hours/million states
9618000	-31303.8297	-1356.4442	-29947.3855	1997.94	2.10135E-4	0.37 hours/million states
9619000	-31304.5726	-1356.2694	-29948.3032	2000.08	2.00319E-4	0.37 hours/million states
9620000	-31304.1171	-1352.5270	-29951.5901	1999.07	1.9656E-4	0.37 hours/million states
9621000	-31310.2769	-1353.1345	-29957.1423	1997.91	2.0589E-4	0.37 hours/million states
9622000	-31321.5282	-1346.6969	-29974.8313	1998.96	2.04502E-4	0.37 hours/million states
9623000	-31317.8775	-1355.8386	-29962.0389	1999.05	2.00479E-4	0.37 hours/million states
9624000	-31315.5707	-1348.1625	-29967.4081	1999.49	1.94994E-4	0.37 hours/million states
9625000	-31312.3619	-1342.4754	-29969.8865	2000.97	2.02229E-4	0.37 hours/million states
9626000	-31321.2956	-1341.0040	-29980.2917	2000.58	1.97438E-4	0.37 hours/million states
9627000	-31305.3030	-1340.8681	-29964.4349	1998.76	2.08498E-4	0.37 hours/million states
9628000	-31306.1241	-1342.3417	-29963.7824	1996.18	2.11113E-4	0.37 hours/million states
9629000	-31292.9941	-1341.2636	-29951.7305	1997.84	2.07589E-4	0.37 hours/million states
9630000	-31308.6114	-1337.7283	-29970.8831	2000.23	2.2034E-4	0.37 hours/million states
9631000	-31320.5533	-1341.2149	-29979.3384	2000.77	2.11388E-4	0.37 hours/million states
9632000	-31306.0312	-1341.9646	-29964.0666	2000.49	2.05884E-4	0.37 hours/million states
9633000	-31309.6349	-1344.3970	-29965.2378	2000.47	1.96832E-4	0.37 hours/million states
9634000	-31313.1603	-1345.5561	-29967.6041	2001.17	2.0617E-4	0.37 hours/million states
9635000	-31308.8313	-1351.1125	-29957.7188	2000.52	2.02879E-4	0.37 hours/million states
9636000	-31310.3639	-1347.6307	-29962.7332	1998.35	1.98429E-4	0.37 hours/million states
9637000	-31315.3117	-1343.7087	-29971.6030	1997.29	2.02419E-4	0.37 hours/million states
9638000	-31313.2791	-1355.3769	-29957.9022	1997.18	1.93699E-4	0.37 hours/million states
9639000	-31310.3269	-1343.5188	-29966.8082	1999.01	2.17327E-4	0.37 hours/million states
9640000	-31296.4010	-1335.7685	-29960.6325	1998.90	2.11908E-4	0.37 hours/million states
9641000	-31301.0993	-1332.7537	-29968.3456	1999.72	2.21391E-4	0.37 hours/million states
9642000	-31292.7540	-1335.2460	-29957.5079	1998.63	2.04835E-4	0.37 hours/million states
9643000	-31288.7073	-1337.6004	-29951.1069	2000.65	2.04723E-4	0.37 hours/million states
9644000	-31300.8040	-1349.8549	-29950.9492	1997.35	2.06285E-4	0.37 hours/million states
9645000	-31281.6880	-1337.3906	-29944.2973	2000.64	2.07285E-4	0.37 hours/million states
9646000	-31295.8775	-1337.3612	-29958.5163	1998.18	2.21388E-4	0.37 hours/million states
9647000	-31291.6279	-1338.2098	-29953.4181	1997.89	2.02344E-4	0.37 hours/million states
9648000	-31309.1701	-1338.9311	-29970.2390	1996.60	1.93849E-4	0.37 hours/million states
9649000	-31319.1453	-1349.1359	-29970.0094	1996.74	1.92208E-4	0.37 hours/million states
9650000	-31313.3305	-1339.4885	-29973.8420	1997.11	1.93175E-4	0.37 hours/million states
9651000	-31312.8842	-1347.1346	-29965.7496	1998.05	2.11899E-4	0.37 hours/million states
9652000	-31295.7968	-1336.6492	-29959.1475	1996.60	2.01677E-4	0.37 hours/million states
9653000	-31304.5932	-1331.7875	-29972.8057	1998.26	1.9287E-4	0.37 hours/million states
9654000	-31300.7519	-1339.8295	-29960.9224	1998.94	2.05746E-4	0.37 hours/million states
9655000	-31303.8310	-1342.4039	-29961.4270	1998.95	2.06532E-4	0.37 hours/million states
9656000	-31294.5902	-1349.4422	-29945.1480	1999.61	2.0247E-4	0.37 hours/million states
9657000	-31308.1707	-1349.5804	-29958.5903	2000.40	2.05931E-4	0.37 hours/million states
9658000	-31313.7226	-1351.3835	-29962.3391	1997.37	1.98747E-4	0.37 hours/million states
9659000	-31296.8086	-1349.5738	-29947.2349	1999.19	1.99702E-4	0.37 hours/million states
9660000	-31310.9860	-1350.1494	-29960.8366	1999.36	1.95823E-4	0.37 hours/million states
9661000	-31292.6748	-1351.0353	-29941.6395	1998.11	2.00851E-4	0.37 hours/million states
9662000	-31294.9632	-1351.4074	-29943.5558	1999.46	2.02067E-4	0.37 hours/million states
9663000	-31298.7719	-1353.3220	-29945.4499	1998.00	2.11184E-4	0.37 hours/million states
9664000	-31289.3442	-1354.7025	-29934.6416	1997.94	1.9751E-4	0.37 hours/million states
9665000	-31293.7721	-1345.8378	-29947.9343	1997.47	2.06293E-4	0.37 hours/million states
9666000	-31304.2328	-1338.6096	-29965.6232	1998.28	2.01431E-4	0.37 hours/million states
9667000	-31304.9620	-1351.8438	-29953.1182	1998.37	1.94456E-4	0.37 hours/million states
9668000	-31302.5194	-1361.1729	-29941.3464	1999.30	1.9688E-4	0.37 hours/million states
9669000	-31308.5116	-1359.3326	-29949.1790	1998.76	1.91074E-4	0.37 hours/million states
9670000	-31301.8351	-1356.0566	-29945.7785	1999.31	2.0388E-4	0.37 hours/million states
9671000	-31319.3922	-1367.3977	-29951.9945	1996.66	1.99419E-4	0.37 hours/million states
9672000	-31312.1441	-1356.2961	-29955.8480	1998.68	2.07385E-4	0.37 hours/million states
9673000	-31298.6856	-1361.7030	-29936.9826	2000.08	2.0149E-4	0.37 hours/million states
9674000	-31288.1360	-1353.7633	-29934.3728	1997.99	2.05827E-4	0.37 hours/million states
9675000	-31292.5857	-1355.6993	-29936.8864	2000.57	1.98982E-4	0.37 hours/million states
9676000	-31279.2755	-1355.3515	-29923.9240	2000.02	2.09597E-4	0.37 hours/million states
9677000	-31293.4392	-1358.9347	-29934.5045	1999.87	1.89337E-4	0.37 hours/million states
9678000	-31294.2159	-1355.0216	-29939.1943	1999.84	2.09445E-4	0.37 hours/million states
9679000	-31299.2078	-1349.5184	-29949.6894	1999.66	2.05415E-4	0.37 hours/million states
9680000	-31319.7737	-1367.4272	-29952.3465	1999.95	2.06674E-4	0.37 hours/million states
9681000	-31315.3747	-1359.9545	-29955.4202	1999.61	1.87412E-4	0.37 hours/million states
9682000	-31306.4206	-1358.6803	-29947.7403	1998.55	2.07329E-4	0.37 hours/million states
9683000	-31319.6102	-1364.0588	-29955.5514	2000.37	1.90419E-4	0.37 hours/million states
9684000	-31322.4530	-1364.5781	-29957.8749	1998.82	2.11558E-4	0.37 hours/million states
9685000	-31311.4988	-1357.9092	-29953.5896	1998.50	2.01477E-4	0.37 hours/million states
9686000	-31302.9077	-1358.6125	-29944.2952	1999.00	2.02528E-4	0.37 hours/million states
9687000	-31314.1967	-1369.4949	-29944.7019	1999.10	1.89578E-4	0.37 hours/million states
9688000	-31318.8616	-1364.4500	-29954.4115	2000.40	2.0509E-4	0.37 hours/million states
9689000	-31317.9633	-1370.6625	-29947.3007	2000.49	1.95982E-4	0.37 hours/million states
9690000	-31302.6035	-1359.3239	-29943.2796	1997.28	1.89635E-4	0.37 hours/million states
9691000	-31323.4493	-1351.2703	-29972.1790	2000.74	2.06339E-4	0.37 hours/million states
9692000	-31321.0405	-1348.2054	-29972.8350	1999.31	2.09374E-4	0.37 hours/million states
9693000	-31322.3326	-1355.2712	-29967.0614	2000.35	2.07545E-4	0.37 hours/million states
9694000	-31325.8228	-1355.7955	-29970.0273	1999.85	2.02621E-4	0.37 hours/million states
9695000	-31308.2120	-1356.4562	-29951.7557	1998.73	1.97726E-4	0.37 hours/million states
9696000	-31292.3563	-1353.6023	-29938.7541	1998.03	2.07009E-4	0.37 hours/million states
9697000	-31290.9785	-1356.4879	-29934.4905	1999.98	2.00691E-4	0.37 hours/million states
9698000	-31312.2465	-1359.1644	-29953.0821	1999.07	1.94304E-4	0.37 hours/million states
9699000	-31308.6727	-1361.1338	-29947.5388	1999.37	2.03837E-4	0.37 hours/million states
9700000	-31303.3720	-1354.7843	-29948.5876	1998.69	1.98323E-4	0.37 hours/million states
9701000	-31301.8962	-1352.1452	-29949.7510	2000.43	2.0574E-4	0.37 hours/million states
9702000	-31297.1277	-1348.7506	-29948.3771	1997.56	1.98258E-4	0.37 hours/million states
9703000	-31305.3744	-1340.4976	-29964.8768	1999.87	2.09978E-4	0.37 hours/million states
9704000	-31302.1154	-1337.1350	-29964.9804	1999.59	2.03154E-4	0.37 hours/million states
9705000	-31321.0086	-1348.2976	-29972.7110	1998.11	1.99407E-4	0.37 hours/million states
9706000	-31312.5021	-1338.6076	-29973.8945	1997.07	2.12371E-4	0.37 hours/million states
9707000	-31320.3810	-1347.7662	-29972.6148	1999.65	2.09281E-4	0.37 hours/million states
9708000	-31316.4441	-1352.7785	-29963.6655	1999.12	2.05878E-4	0.37 hours/million states
9709000	-31318.3856	-1342.4784	-29975.9073	1999.26	1.9552E-4	0.37 hours/million states
9710000	-31313.8804	-1347.9353	-29965.9451	1999.07	1.91887E-4	0.37 hours/million states
9711000	-31306.9097	-1346.6141	-29960.2956	2000.21	1.9834E-4	0.37 hours/million states
9712000	-31297.5504	-1344.1590	-29953.3913	2000.24	1.98359E-4	0.37 hours/million states
9713000	-31305.6131	-1336.0804	-29969.5327	1999.61	2.03598E-4	0.37 hours/million states
9714000	-31283.4842	-1334.2302	-29949.2541	1997.90	2.16861E-4	0.37 hours/million states
9715000	-31284.7889	-1337.3170	-29947.4719	1999.93	2.06932E-4	0.37 hours/million states
9716000	-31315.7836	-1348.6498	-29967.1338	1997.41	1.95373E-4	0.37 hours/million states
9717000	-31319.9305	-1346.3103	-29973.6202	1997.45	1.9163E-4	0.37 hours/million states
9718000	-31301.7309	-1353.4384	-29948.2926	1997.10	2.0076E-4	0.37 hours/million states
9719000	-31309.6527	-1344.8880	-29964.7646	1997.71	2.08669E-4	0.37 hours/million states
9720000	-31319.3730	-1352.5891	-29966.7839	1998.32	1.98775E-4	0.37 hours/million states
9721000	-31321.4088	-1355.0680	-29966.3408	1996.34	1.99191E-4	0.37 hours/million states
9722000	-31316.0514	-1358.7038	-29957.3476	1997.86	1.96095E-4	0.37 hours/million states
9723000	-31322.7331	-1362.3688	-29960.3644	1997.65	1.90884E-4	0.37 hours/million states
9724000	-31311.7665	-1356.3726	-29955.3939	1998.12	1.88164E-4	0.37 hours/million states
9725000	-31292.0283	-1352.1703	-29939.8580	1997.34	2.04446E-4	0.37 hours/million states
9726000	-31298.4211	-1346.4966	-29951.9245	1997.19	2.02469E-4	0.37 hours/million states
9727000	-31292.5246	-1352.9944	-29939.5302	1996.75	1.95608E-4	0.37 hours/million states
9728000	-31289.4537	-1342.0682	-29947.3855	1997.62	2.00043E-4	0.37 hours/million states
9729000	-31305.3576	-1341.3306	-29964.0270	1997.89	1.99758E-4	0.37 hours/million states
9730000	-31315.4085	-1349.2574	-29966.1511	1999.48	2.08587E-4	0.37 hours/million states
9731000	-31298.0782	-1350.2270	-29947.8513	1997.32	1.97274E-4	0.37 hours/million states
9732000	-31293.5019	-1353.9919	-29939.5100	1998.27	1.9871E-4	0.37 hours/million states
9733000	-31311.3241	-1348.8287	-29962.4954	1998.72	1.90815E-4	0.37 hours/million states
9734000	-31309.9283	-1348.4043	-29961.5240	1999.86	2.07667E-4	0.37 hours/million states
9735000	-31290.6708	-1352.4033	-29938.2675	1996.53	1.86049E-4	0.37 hours/million states
9736000	-31298.9727	-1353.1774	-29945.7954	1996.62	1.95118E-4	0.37 hours/million states
9737000	-31288.2298	-1351.2343	-29936.9955	1998.26	1.96041E-4	0.37 hours/million states
9738000	-31301.5789	-1351.5242	-29950.0548	2001.06	1.96906E-4	0.37 hours/million states
9739000	-31300.1817	-1345.3836	-29954.7981	2000.38	2.06453E-4	0.37 hours/million states
9740000	-31302.7099	-1347.6125	-29955.0974	1998.94	2.06721E-4	0.37 hours/million states
9741000	-31300.8085	-1342.7007	-29958.1078	2000.23	2.12119E-4	0.37 hours/million states
9742000	-31297.3695	-1347.4262	-29949.9433	1998.94	2.14497E-4	0.37 hours/million states
9743000	-31298.2971	-1346.9623	-29951.3348	1999.29	2.03939E-4	0.37 hours/million states
9744000	-31302.4146	-1343.4613	-29958.9533	2001.17	2.09697E-4	0.37 hours/million states
9745000	-31311.1894	-1345.4793	-29965.7102	2000.01	2.10461E-4	0.37 hours/million states
9746000	-31315.6897	-1356.0552	-29959.6344	1999.22	1.93009E-4	0.37 hours/million states
9747000	-31294.5020	-1353.9790	-29940.5230	1999.99	2.05146E-4	0.37 hours/million states
9748000	-31300.7875	-1351.4033	-29949.3842	2000.39	2.06434E-4	0.37 hours/million states
9749000	-31304.6899	-1352.3971	-29952.2927	1998.58	1.88902E-4	0.37 hours/million states
9750000	-31292.5852	-1357.7978	-29934.7874	1999.86	1.89463E-4	0.37 hours/million states
9751000	-31301.0060	-1356.3109	-29944.6950	1999.44	2.14641E-4	0.37 hours/million states
9752000	-31302.2561	-1364.0511	-29938.2051	1999.90	1.89548E-4	0.37 hours/million states
9753000	-31299.4202	-1366.8215	-29932.5987	1999.35	1.88837E-4	0.37 hours/million states
9754000	-31306.9530	-1367.5692	-29939.3838	2000.43	2.08091E-4	0.37 hours/million states
9755000	-31293.7624	-1368.2744	-29925.4880	1998.30	2.02576E-4	0.37 hours/million states
9756000	-31299.8058	-1359.8950	-29939.9107	1996.01	1.9581E-4	0.37 hours/million states
9757000	-31316.1586	-1366.6316	-29949.5270	1995.33	2.00791E-4	0.37 hours/million states
9758000	-31304.6490	-1357.5599	-29947.0891	1995.78	1.99163E-4	0.37 hours/million states
9759000	-31309.4379	-1355.8897	-29953.5482	1997.84	1.88865E-4	0.37 hours/million states
9760000	-31315.3057	-1360.5489	-29954.7569	1997.47	1.97061E-4	0.37 hours/million states
9761000	-31310.7313	-1358.8077	-29951.9236	1997.88	1.978E-4	0.37 hours/million states
9762000	-31306.6362	-1358.1107	-29948.5255	1998.32	1.93404E-4	0.37 hours/million states
9763000	-31298.3480	-1341.3245	-29957.0235	1998.80	2.10695E-4	0.37 hours/million states
9764000	-31286.5509	-1338.0157	-29948.5351	2000.00	2.11303E-4	0.37 hours/million states
9765000	-31293.6222	-1340.7129	-29952.9093	1998.58	2.03826E-4	0.37 hours/million states
9766000	-31282.5189	-1339.4052	-29943.1137	1999.15	2.08127E-4	0.37 hours/million states
9767000	-31281.6790	-1338.8658	-29942.8132	1999.50	2.16076E-4	0.37 hours/million states
9768000	-31283.4042	-1341.0041	-29942.4001	1997.75	2.156E-4	0.37 hours/million states
9769000	-31288.5061	-1332.4837	-29956.0223	1999.36	2.06133E-4	0.37 hours/million states
9770000	-31293.1615	-1335.4106	-29957.7508	1999.10	2.101E-4	0.37 hours/million states
9771000	-31269.4925	-1333.3971	-29936.0954	2000.38	2.16066E-4	0.37 hours/million states
9772000	-31269.4277	-1339.1545	-29930.2732	1997.16	2.00745E-4	0.37 hours/million states
9773000	-31273.7177	-1333.2678	-29940.4499	1996.69	2.12427E-4	0.37 hours/million states
9774000	-31280.0364	-1333.4128	-29946.6236	1999.52	2.08266E-4	0.37 hours/million states
9775000	-31273.8936	-1324.1360	-29949.7576	1999.33	2.20961E-4	0.37 hours/million states
9776000	-31273.2084	-1325.6057	-29947.6027	1999.72	2.11832E-4	0.37 hours/million states
9777000	-31255.8982	-1322.2813	-29933.6169	1998.73	2.22002E-4	0.37 hours/million states
9778000	-31261.0576	-1335.8071	-29925.2505	2000.66	2.27701E-4	0.37 hours/million states
9779000	-31275.2502	-1349.2427	-29926.0075	1998.62	2.06866E-4	0.37 hours/million states
9780000	-31277.6511	-1346.0104	-29931.6406	1999.15	2.09445E-4	0.37 hours/million states
9781000	-31281.5750	-1350.0660	-29931.5090	1999.18	1.99185E-4	0.37 hours/million states
9782000	-31284.1194	-1348.1401	-29935.9793	1999.33	2.0239E-4	0.37 hours/million states
9783000	-31296.7240	-1348.7659	-29947.9581	2001.87	2.17775E-4	0.37 hours/million states
9784000	-31282.9900	-1340.1220	-29942.8680	1999.99	2.06742E-4	0.37 hours/million states
9785000	-31286.3902	-1349.9645	-29936.4257	2000.58	2.11558E-4	0.37 hours/million states
9786000	-31292.5599	-1336.6337	-29955.9262	1998.24	2.23275E-4	0.37 hours/million states
9787000	-31281.5690	-1345.9461	-29935.6230	1999.72	2.21317E-4	0.37 hours/million states
9788000	-31270.9218	-1339.4788	-29931.4431	1999.64	2.0156E-4	0.37 hours/million states
9789000	-31273.8467	-1336.0021	-29937.8447	2000.42	2.24429E-4	0.37 hours/million states
9790000	-31282.1072	-1338.3123	-29943.7949	2000.97	2.1282E-4	0.37 hours/million states
9791000	-31288.5495	-1347.4492	-29941.1004	1999.74	2.08443E-4	0.37 hours/million states
9792000	-31293.5496	-1343.7585	-29949.7911	1999.12	2.15069E-4	0.37 hours/million states
9793000	-31297.3608	-1338.2070	-29959.1537	2000.59	2.14817E-4	0.37 hours/million states
9794000	-31284.2605	-1340.9357	-29943.3249	2001.14	2.09766E-4	0.37 hours/million states
9795000	-31284.4094	-1343.0920	-29941.3174	1999.62	2.04963E-4	0.37 hours/million states
9796000	-31284.2433	-1336.7116	-29947.5317	1999.06	2.36168E-4	0.37 hours/million states
9797000	-31291.2076	-1336.1587	-29955.0489	2000.99	2.15836E-4	0.37 hours/million states
9798000	-31288.8083	-1332.5661	-29956.2422	1999.05	2.13571E-4	0.37 hours/million states
9799000	-31299.4726	-1341.7254	-29957.7472	2000.19	2.13084E-4	0.37 hours/million states
9800000	-31315.5870	-1353.8150	-29961.7720	1998.01	2.04563E-4	0.37 hours/million states
9801000	-31327.7528	-1361.4607	-29966.2921	1998.95	2.03206E-4	0.37 hours/million states
9802000	-31329.7808	-1372.0885	-29957.6923	1998.01	2.0374E-4	0.37 hours/million states
9803000	-31314.7391	-1364.8310	-29949.9081	1997.62	1.89228E-4	0.37 hours/million states
9804000	-31332.4774	-1365.3287	-29967.1488	1998.02	1.97521E-4	0.37 hours/million states
9805000	-31315.1996	-1353.2723	-29961.9272	1997.83	2.09924E-4	0.37 hours/million states
9806000	-31323.0039	-1345.8905	-29977.1133	1996.35	1.95097E-4	0.37 hours/million states
9807000	-31323.9622	-1346.7195	-29977.2428	1998.62	1.93226E-4	0.37 hours/million states
9808000	-31311.0081	-1339.4862	-29971.5218	1999.69	2.10981E-4	0.37 hours/million states
9809000	-31313.1376	-1350.8024	-29962.3353	1997.83	2.00618E-4	0.37 hours/million states
9810000	-31314.4226	-1340.2406	-29974.1820	2000.44	2.14117E-4	0.37 hours/million states
9811000	-31313.3605	-1337.7211	-29975.6394	1996.63	2.07429E-4	0.37 hours/million states
9812000	-31302.9107	-1335.6519	-29967.2588	1999.51	2.2207E-4	0.37 hours/million states
9813000	-31319.0769	-1342.3388	-29976.7381	2001.06	2.09563E-4	0.37 hours/million states
9814000	-31289.0877	-1336.3847	-29952.7030	2001.63	2.1329E-4	0.37 hours/million states
9815000	-31291.0244	-1341.6001	-29949.4244	2000.33	2.14184E-4	0.37 hours/million states
9816000	-31295.8578	-1336.1234	-29959.7344	2001.08	2.1308E-4	0.37 hours/million states
9817000	-31287.7645	-1337.9615	-29949.8030	2001.31	2.02235E-4	0.37 hours/million states
9818000	-31282.1129	-1336.0669	-29946.0460	1998.62	2.11281E-4	0.37 hours/million states
9819000	-31281.0345	-1342.5243	-29938.5102	1997.81	2.08858E-4	0.37 hours/million states
9820000	-31268.7478	-1332.8542	-29935.8936	1997.73	2.11513E-4	0.37 hours/million states
9821000	-31282.7678	-1343.9274	-29938.8404	1997.12	2.01916E-4	0.37 hours/million states
9822000	-31301.1175	-1341.9536	-29959.1639	1998.31	2.16285E-4	0.37 hours/million states
9823000	-31286.0893	-1342.3705	-29943.7188	1997.36	1.99645E-4	0.37 hours/million states
9824000	-31291.6437	-1345.5166	-29946.1271	1998.64	1.91752E-4	0.37 hours/million states
9825000	-31287.1047	-1345.0500	-29942.0548	1996.72	2.03138E-4	0.37 hours/million states
9826000	-31276.4225	-1340.9575	-29935.4649	1997.77	2.10344E-4	0.37 hours/million states
9827000	-31277.9282	-1337.9749	-29939.9533	1998.94	2.10382E-4	0.37 hours/million states
9828000	-31285.8927	-1339.4482	-29946.4445	1996.81	2.10109E-4	0.37 hours/million states
9829000	-31295.4848	-1342.6306	-29952.8542	1996.09	2.1051E-4	0.37 hours/million states
9830000	-31295.5715	-1347.1337	-29948.4379	1997.65	2.09325E-4	0.37 hours/million states
9831000	-31296.7048	-1341.4883	-29955.2165	1998.54	1.95508E-4	0.37 hours/million states
9832000	-31280.0407	-1343.6022	-29936.4385	2000.44	2.07401E-4	0.37 hours/million states
9833000	-31279.9532	-1341.5701	-29938.3830	1999.79	2.06055E-4	0.37 hours/million states
9834000	-31269.4913	-1346.8433	-29922.6480	2000.05	2.11446E-4	0.37 hours/million states
9835000	-31287.1002	-1335.8406	-29951.2596	2000.17	2.12143E-4	0.37 hours/million states
9836000	-31286.5499	-1337.4974	-29949.0525	1999.37	2.1227E-4	0.37 hours/million states
9837000	-31287.7227	-1331.8105	-29955.9122	2000.31	2.16181E-4	0.37 hours/million states
9838000	-31280.4310	-1335.3120	-29945.1190	1997.36	2.16655E-4	0.37 hours/million states
9839000	-31280.3266	-1323.9210	-29956.4056	1997.03	2.20484E-4	0.37 hours/million states
9840000	-31300.5524	-1335.2208	-29965.3316	1998.92	2.13542E-4	0.37 hours/million states
9841000	-31292.7821	-1332.2155	-29960.5666	1999.47	2.13692E-4	0.37 hours/million states
9842000	-31286.9850	-1327.7051	-29959.2799	1999.59	2.08284E-4	0.37 hours/million states
9843000	-31294.8651	-1344.1722	-29950.6928	1999.73	2.09947E-4	0.37 hours/million states
9844000	-31316.8930	-1344.4634	-29972.4295	1999.32	2.09129E-4	0.37 hours/million states
9845000	-31301.0975	-1341.4718	-29959.6257	2000.13	2.02116E-4	0.37 hours/million states
9846000	-31300.9545	-1346.8492	-29954.1053	2000.28	2.17701E-4	0.37 hours/million states
9847000	-31312.2116	-1343.7993	-29968.4123	1998.60	2.09105E-4	0.37 hours/million states
9848000	-31298.7437	-1341.5898	-29957.1539	2000.45	2.09186E-4	0.37 hours/million states
9849000	-31307.7731	-1337.7951	-29969.9780	1998.70	2.16586E-4	0.37 hours/million states
9850000	-31307.7888	-1335.5669	-29972.2219	1999.24	2.12422E-4	0.37 hours/million states
9851000	-31311.9594	-1334.2297	-29977.7296	2000.01	2.22633E-4	0.37 hours/million states
9852000	-31296.4469	-1332.4622	-29963.9847	1999.89	2.16855E-4	0.37 hours/million states
9853000	-31300.9481	-1335.7559	-29965.1922	1999.16	2.18794E-4	0.37 hours/million states
9854000	-31311.2428	-1323.3681	-29987.8747	2001.40	2.19319E-4	0.37 hours/million states
9855000	-31309.0451	-1325.0851	-29983.9600	1999.57	2.26464E-4	0.37 hours/million states
9856000	-31293.4032	-1327.4020	-29966.0012	1999.35	2.14854E-4	0.37 hours/million states
9857000	-31294.2450	-1327.2982	-29966.9469	2002.18	2.24618E-4	0.37 hours/million states
9858000	-31294.7217	-1320.4418	-29974.2800	2001.07	2.3001E-4	0.37 hours/million states
9859000	-31282.9751	-1319.8929	-29963.0822	2002.94	2.33417E-4	0.37 hours/million states
9860000	-31282.5807	-1320.2306	-29962.3501	2000.33	2.34468E-4	0.37 hours/million states
9861000	-31271.9829	-1320.7336	-29951.2493	2000.42	2.2131E-4	0.37 hours/million states
9862000	-31287.7058	-1329.3657	-29958.3400	2001.54	2.17625E-4	0.37 hours/million states
9863000	-31280.3013	-1323.3357	-29956.9655	2001.47	2.16935E-4	0.37 hours/million states
9864000	-31309.3843	-1333.6618	-29975.7226	2000.62	2.21851E-4	0.37 hours/million states
9865000	-31303.1542	-1332.4184	-29970.7358	2000.34	2.12409E-4	0.37 hours/million states
9866000	-31304.0146	-1330.0837	-29973.9308	1997.29	2.09381E-4	0.37 hours/million states
9867000	-31318.9508	-1329.3957	-29989.5550	1997.46	2.27219E-4	0.37 hours/million states
9868000	-31303.0272	-1324.7733	-29978.2539	1998.36	2.0843E-4	0.37 hours/million states
9869000	-31304.8461	-1325.7472	-29979.0989	1996.16	2.18392E-4	0.37 hours/million states
9870000	-31317.9296	-1332.2294	-29985.7003	2000.39	2.15737E-4	0.37 hours/million states
9871000	-31322.4426	-1337.3837	-29985.0590	2001.10	2.14658E-4	0.37 hours/million states
9872000	-31299.8720	-1324.1621	-29975.7099	2000.09	2.15428E-4	0.37 hours/million states
9873000	-31293.5622	-1324.5416	-29969.0205	1999.79	2.06775E-4	0.37 hours/million states
9874000	-31286.2801	-1320.0516	-29966.2285	2000.61	2.20354E-4	0.37 hours/million states
9875000	-31301.2146	-1323.9933	-29977.2213	2000.16	2.23067E-4	0.37 hours/million states
9876000	-31301.7128	-1320.6165	-29981.0963	2000.76	2.07471E-4	0.37 hours/million states
9877000	-31291.5038	-1320.9644	-29970.5394	1999.51	2.18804E-4	0.37 hours/million states
9878000	-31284.1591	-1318.9473	-29965.2118	1999.25	2.22801E-4	0.37 hours/million states
9879000	-31287.4528	-1323.1954	-29964.2574	1999.46	2.27106E-4	0.37 hours/million states
9880000	-31303.7215	-1320.6601	-29983.0614	2000.80	2.20924E-4	0.37 hours/million states
9881000	-31332.4892	-1337.8481	-29994.6411	2000.66	2.22188E-4	0.37 hours/million states
9882000	-31306.3162	-1331.4175	-29974.8987	2000.86	2.13524E-4	0.37 hours/million states
9883000	-31315.4925	-1325.9582	-29989.5342	2000.46	2.19623E-4	0.37 hours/million states
9884000	-31315.6899	-1328.3152	-29987.3747	2000.81	2.29708E-4	0.37 hours/million states
9885000	-31297.7881	-1323.2631	-29974.5250	2000.93	2.24349E-4	0.37 hours/million states
9886000	-31311.5647	-1321.8792	-29989.6855	2001.28	2.21506E-4	0.37 hours/million states
9887000	-31298.9066	-1317.0447	-29981.8620	2001.18	2.17186E-4	0.37 hours/million states
9888000	-31298.7632	-1312.0875	-29986.6756	2001.49	2.25498E-4	0.37 hours/million states
9889000	-31304.9693	-1322.5609	-29982.4084	1999.91	2.29691E-4	0.37 hours/million states
9890000	-31308.6801	-1324.9551	-29983.7251	2002.71	2.30875E-4	0.37 hours/million states
9891000	-31295.4184	-1324.4616	-29970.9568	2001.59	2.15224E-4	0.37 hours/million states
9892000	-31290.6497	-1327.9680	-29962.6817	2001.73	2.18016E-4	0.37 hours/million states
9893000	-31308.4026	-1340.6150	-29967.7876	2001.59	2.11253E-4	0.37 hours/million states
9894000	-31291.6436	-1329.1495	-29962.4941	2001.06	2.18333E-4	0.37 hours/million states
9895000	-31290.6620	-1336.2784	-29954.3836	2000.15	2.13995E-4	0.37 hours/million states
9896000	-31283.2101	-1333.3002	-29949.9099	2000.64	2.13602E-4	0.37 hours/million states
9897000	-31286.6085	-1333.1505	-29953.4580	1999.60	2.25239E-4	0.37 hours/million states
9898000	-31299.6550	-1342.3471	-29957.3079	2000.92	2.0951E-4	0.37 hours/million states
9899000	-31300.6126	-1336.9502	-29963.6624	1997.51	2.07042E-4	0.37 hours/million states
9900000	-31306.8719	-1345.1287	-29961.7432	2000.38	1.95824E-4	0.37 hours/million states
9901000	-31289.2393	-1340.5228	-29948.7166	2000.21	2.19349E-4	0.37 hours/million states
9902000	-31300.9607	-1343.9799	-29956.9808	2000.84	2.04897E-4	0.37 hours/million states
9903000	-31298.0510	-1345.2010	-29952.8501	1998.27	2.21714E-4	0.37 hours/million states
9904000	-31299.1225	-1345.7843	-29953.3383	2000.17	2.02291E-4	0.37 hours/million states
9905000	-31296.7819	-1342.5144	-29954.2674	1997.62	2.19496E-4	0.37 hours/million states
9906000	-31291.2250	-1334.3690	-29956.8560	1997.60	2.04016E-4	0.37 hours/million states
9907000	-31301.9931	-1340.2678	-29961.7253	1999.69	1.90736E-4	0.37 hours/million states
9908000	-31290.1419	-1346.5551	-29943.5868	1997.87	2.04655E-4	0.37 hours/million states
9909000	-31302.4575	-1335.9613	-29966.4962	1999.01	2.09297E-4	0.37 hours/million states
9910000	-31305.0356	-1337.9693	-29967.0663	1999.61	2.12047E-4	0.37 hours/million states
9911000	-31301.3106	-1336.9081	-29964.4024	1998.16	2.0557E-4	0.37 hours/million states
9912000	-31312.1330	-1335.3996	-29976.7334	1999.04	1.94646E-4	0.37 hours/million states
9913000	-31308.2780	-1338.2310	-29970.0470	1996.73	2.03611E-4	0.37 hours/million states
9914000	-31296.7453	-1338.5778	-29958.1675	1998.32	2.06247E-4	0.37 hours/million states
9915000	-31302.7980	-1343.5681	-29959.2299	1998.94	2.07813E-4	0.37 hours/million states
9916000	-31314.0809	-1344.5297	-29969.5512	2000.21	2.08209E-4	0.37 hours/million states
9917000	-31317.5663	-1346.2226	-29971.3437	1998.86	1.97675E-4	0.37 hours/million states
9918000	-31318.9030	-1334.2410	-29984.6620	1999.04	2.24284E-4	0.37 hours/million states
9919000	-31320.6523	-1338.0146	-29982.6377	1996.79	2.02111E-4	0.37 hours/million states
9920000	-31300.4086	-1337.1448	-29963.2638	2000.13	2.09674E-4	0.37 hours/million states
9921000	-31297.4407	-1326.2565	-29971.1842	1999.00	2.10452E-4	0.37 hours/million states
9922000	-31299.7141	-1333.6297	-29966.0844	1998.70	2.10193E-4	0.37 hours/million states
9923000	-31301.8745	-1332.4093	-29969.4652	2000.41	2.10378E-4	0.37 hours/million states
9924000	-31291.2843	-1336.1226	-29955.1617	1998.84	2.11301E-4	0.37 hours/million states
9925000	-31309.0259	-1345.1702	-29963.8557	2001.34	2.2203E-4	0.37 hours/million states
9926000	-31297.7033	-1340.8120	-29956.8913	2000.23	2.03136E-4	0.37 hours/million states
9927000	-31299.1905	-1333.2397	-29965.9508	1999.60	2.21417E-4	0.37 hours/million states
9928000	-31302.5564	-1339.1910	-29963.3655	2000.24	2.18067E-4	0.37 hours/million states
9929000	-31304.3619	-1335.4904	-29968.8714	1999.45	2.13505E-4	0.37 hours/million states
9930000	-31312.9041	-1344.7555	-29968.1486	2000.97	2.0782E-4	0.37 hours/million states
9931000	-31318.2298	-1339.5414	-29978.6884	1999.92	2.13499E-4	0.37 hours/million states
9932000	-31308.5281	-1337.9705	-29970.5576	1999.95	2.02252E-4	0.37 hours/million states
9933000	-31312.5141	-1334.2652	-29978.2489	2000.36	2.02733E-4	0.37 hours/million states
9934000	-31300.0179	-1335.2594	-29964.7586	1999.79	2.06858E-4	0.37 hours/million states
9935000	-31314.4008	-1337.3729	-29977.0279	1998.50	2.18174E-4	0.37 hours/million states
9936000	-31334.0737	-1335.3935	-29998.6802	1999.06	2.13916E-4	0.37 hours/million states
9937000	-31335.2007	-1341.3629	-29993.8379	1996.77	2.05713E-4	0.37 hours/million states
9938000	-31328.2301	-1337.4703	-29990.7599	1995.17	1.98761E-4	0.37 hours/million states
9939000	-31308.3169	-1339.6241	-29968.6928	1998.90	2.02222E-4	0.37 hours/million states
9940000	-31309.3812	-1347.8488	-29961.5324	2000.05	2.03209E-4	0.37 hours/million states
9941000	-31304.4955	-1337.7293	-29966.7662	1996.73	2.15246E-4	0.37 hours/million states
9942000	-31298.3299	-1339.2989	-29959.0310	1997.19	2.16449E-4	0.37 hours/million states
9943000	-31293.3925	-1346.1783	-29947.2142	1998.57	2.01141E-4	0.37 hours/million states
9944000	-31286.1324	-1342.9974	-29943.1350	1999.28	2.06497E-4	0.37 hours/million states
9945000	-31280.8460	-1341.9147	-29938.9312	1998.54	2.09421E-4	0.37 hours/million states
9946000	-31296.8757	-1343.7052	-29953.1705	1999.40	2.06758E-4	0.37 hours/million states
9947000	-31321.7929	-1345.3127	-29976.4802	1999.30	2.04305E-4	0.37 hours/million states
9948000	-31323.6061	-1352.8685	-29970.7376	1998.47	2.06289E-4	0.37 hours/million states
9949000	-31306.8641	-1357.4465	-29949.4176	1997.33	2.04693E-4	0.37 hours/million states
9950000	-31314.9884	-1358.3542	-29956.6342	1996.93	2.04914E-4	0.37 hours/million states
9951000	-31307.6822	-1363.4675	-29944.2147	1995.86	1.91194E-4	0.37 hours/million states
9952000	-31339.0973	-1366.9402	-29972.1571	1993.88	1.84383E-4	0.37 hours/million states
9953000	-31317.9957	-1369.6997	-29948.2960	1997.84	1.86728E-4	0.37 hours/million states
9954000	-31318.0420	-1365.6706	-29952.3714	1997.22	1.99503E-4	0.37 hours/million states
9955000	-31328.0620	-1362.6873	-29965.3747	1998.24	2.02836E-4	0.37 hours/million states
9956000	-31312.6770	-1369.3886	-29943.2884	2000.31	1.98736E-4	0.37 hours/million states
9957000	-31293.0552	-1355.3593	-29937.6959	1997.99	1.99369E-4	0.37 hours/million states
9958000	-31299.7764	-1363.1645	-29936.6119	1999.37	1.98777E-4	0.37 hours/million states
9959000	-31303.6761	-1350.6043	-29953.0718	2000.71	2.00892E-4	0.37 hours/million states
9960000	-31293.5804	-1351.6621	-29941.9184	2000.25	1.99425E-4	0.37 hours/million states
9961000	-31306.4954	-1347.1601	-29959.3353	2002.69	2.13435E-4	0.37 hours/million states
9962000	-31298.6006	-1348.2926	-29950.3079	2001.00	2.0059E-4	0.37 hours/million states
9963000	-31314.0129	-1341.0503	-29972.9626	2001.27	2.15932E-4	0.37 hours/million states
9964000	-31295.5451	-1335.9103	-29959.6348	2000.33	2.06896E-4	0.37 hours/million states
9965000	-31306.8471	-1336.9991	-29969.8479	2000.31	2.05492E-4	0.37 hours/million states
9966000	-31315.1467	-1346.3403	-29968.8064	2000.22	2.03273E-4	0.37 hours/million states
9967000	-31311.9241	-1347.5759	-29964.3481	1998.71	2.01522E-4	0.37 hours/million states
9968000	-31320.8200	-1358.7382	-29962.0818	1999.77	2.06487E-4	0.37 hours/million states
9969000	-31326.3042	-1361.9335	-29964.3707	1999.07	1.88143E-4	0.37 hours/million states
9970000	-31317.7112	-1353.0580	-29964.6532	2001.06	2.07539E-4	0.37 hours/million states
9971000	-31311.9857	-1350.5389	-29961.4468	1998.85	1.97455E-4	0.37 hours/million states
9972000	-31322.9960	-1354.6421	-29968.3539	1998.05	2.05495E-4	0.37 hours/million states
9973000	-31325.8870	-1355.3321	-29970.5549	1997.48	2.10307E-4	0.37 hours/million states
9974000	-31313.0250	-1353.0821	-29959.9429	1997.38	1.95805E-4	0.37 hours/million states
9975000	-31315.4619	-1348.9315	-29966.5304	1996.04	1.98316E-4	0.37 hours/million states
9976000	-31327.6343	-1350.9977	-29976.6367	1997.49	2.06358E-4	0.37 hours/million states
9977000	-31331.3071	-1352.9928	-29978.3144	1998.90	1.87278E-4	0.37 hours/million states
9978000	-31332.0623	-1353.9815	-29978.0808	1997.72	2.03231E-4	0.37 hours/million states
9979000	-31321.6111	-1351.3898	-29970.2213	1998.86	1.92481E-4	0.37 hours/million states
9980000	-31330.3758	-1358.2252	-29972.1506	1998.73	2.0384E-4	0.37 hours/million states
9981000	-31323.2116	-1357.5073	-29965.7043	1997.99	2.00134E-4	0.37 hours/million states
9982000	-31325.4589	-1351.9626	-29973.4963	2000.39	2.07539E-4	0.37 hours/million states
9983000	-31320.1292	-1350.1519	-29969.9773	1999.04	1.92026E-4	0.37 hours/million states
9984000	-31339.3466	-1345.2941	-29994.0524	1998.79	2.04377E-4	0.37 hours/million states
9985000	-31330.2474	-1351.0505	-29979.1968	1998.55	1.99931E-4	0.37 hours/million states
9986000	-31320.9762	-1346.3175	-29974.6587	1999.13	2.08702E-4	0.37 hours/million states
9987000	-31313.3948	-1349.1015	-29964.2933	1998.63	1.9453E-4	0.37 hours/million states
9988000	-31311.6152	-1349.1035	-29962.5117	2000.71	1.90907E-4	0.37 hours/million states
9989000	-31324.3673	-1354.7021	-29969.6652	1999.92	2.09061E-4	0.37 hours/million states
9990000	-31312.8115	-1342.2890	-29970.5224	1999.55	2.06673E-4	0.37 hours/million states
9991000	-31301.3059	-1352.0239	-29949.2820	1999.26	1.93782E-4	0.37 hours/million states
9992000	-31314.2546	-1356.9836	-29957.2710	2000.35	2.01956E-4	0.37 hours/million states
9993000	-31318.3376	-1362.8232	-29955.5144	1996.21	1.9328E-4	0.37 hours/million states
9994000	-31324.1358	-1365.4016	-29958.7342	1997.39	1.86209E-4	0.37 hours/million states
9995000	-31327.9977	-1363.9736	-29964.0241	1997.25	1.88609E-4	0.37 hours/million states
9996000	-31337.7887	-1363.4570	-29974.3317	1996.57	1.86314E-4	0.37 hours/million states
9997000	-31327.7119	-1360.2521	-29967.4597	1998.24	2.04158E-4	0.37 hours/million states
9998000	-31326.4546	-1360.8819	-29965.5727	1997.97	2.04499E-4	0.37 hours/million states
9999000	-31326.8224	-1347.0215	-29979.8009	2000.48	2.10741E-4	0.37 hours/million states
10000000	-31326.0694	-1347.9917	-29978.0777	1999.83	2.01093E-4	0.37 hours/million states
Operator analysis
Operator Tuning Count Time Time/Op Pr(accept)
gtr.rates 0.165 89377 682688 7.64 0.2391
frequencies 0.017 89230 690914 7.74 0.2359
scale(alpha) 0.532 89033 690532 7.76 0.2348
pInv 0.503 88977 691569 7.77 0.2336
scale(clock.rate) 0.822 267889 2073482 7.74 0.2336
up:nodeHeights(treeModel) down:clock.rate 0.978 267375 1371644 5.13 0.2317
subtreeSlide(treeModel) 1.901 2678300 1847547 0.69 0.2327
Narrow Exchange(treeModel) 2679218 1654704 0.62 0.2485
Wide Exchange(treeModel) 267664 111700 0.42 0.0029
wilsonBalding(treeModel) 268761 323263 1.2 0.0065
scale(treeModel.rootHeight) 0.14 267454 98580 0.37 0.2404
uniform(nodeHeights(treeModel)) 2678701 2547353 0.95 0.5583
scale(constant.popSize) 0.642 268021 29597 0.11 0.2348
3.7343224999999998 hours
